# Supplementary material for: Cellular organization in lab-evolved and extant multicellular species obeys a maximum entropy law
Source: eLife. 2022 Feb 21;11:e72707. doi: 10.7554/eLife.72707 (PMC8860445; doi:10.7554/eLife.72707)
Supplement: Figure 1—source data 1. — The folders are subdivided into those on snowflake yeast (from SEM studies) and Volvox (from lightsheet studies). Each subdirectory contains an explanatory README file. [file elife-72707-fig1-data1.zip › Experimental_Data/Snowflake_SEM_positions/particles-sphere-01.txt]

2039 158.124942 137.113946 4.693297
2276 158.994795 141.156149 5.213301
2349 160.586793 130.962448 5.013234
2600 159.248732 134.842679 6.693043
2875 162.479636 133.616501 6.237022
3068 161.989025 140.514874 7.240742
3219 159.734333 143.095748 7.485566
3255 160.184820 137.857542 7.469873
3322 164.686170 135.138424 7.763574
3337 157.187936 138.249995 7.748909
3482 156.526500 133.698170 8.114564
3662 159.920789 128.440190 8.425039
3710 143.445685 136.787890 8.611205
3731 163.415651 129.543405 8.568991
3884 148.522085 140.896512 9.028187
3946 161.365889 135.414111 9.398876
4027 152.921670 141.153525 9.245235
4172 154.643933 145.821599 9.694552
4203 145.736950 138.590931 10.431142
4221 157.653802 126.144201 9.863024
4239 160.108340 132.368876 9.382301
4291 154.568873 137.243563 9.931698
4292 162.520884 145.357771 9.958649
4329 158.070612 136.718510 10.178047
4455 164.283162 142.655903 10.089671
4592 150.965489 130.342532 10.730116
4742 153.737139 134.275730 10.936952
4749 157.614947 146.481720 11.005790
4836 162.779269 134.446897 11.489618
4863 161.386215 138.883550 11.077231
4980 161.915713 130.266850 11.558460
4981 150.898123 143.453425 11.679129
4984 158.020247 129.079934 11.648107
5036 145.157300 136.206355 11.998148
5056 157.034052 139.997560 11.217648
5068 160.340725 141.728332 11.600503
5114 157.076121 132.643907 11.717876
5224 146.699923 141.852809 12.188602
5377 153.934272 130.647324 12.359665
5416 154.613016 142.402872 12.689088
5550 160.794787 146.503784 12.890505
5682 152.477980 144.185520 13.756485
5701 159.878250 135.309981 13.034447
5782 167.581734 141.994798 13.586083
5843 146.227788 126.196738 13.720963
5889 147.000672 135.221737 14.360931
5910 155.919947 135.855503 13.552826
5949 157.863062 143.017929 13.798598
5955 159.748388 131.371070 13.801569
6024 151.555842 132.126599 14.111405
6212 149.867522 127.365035 14.508483
6247 155.240319 127.625262 14.552437
6255 151.979893 141.689680 14.425538
6379 163.231533 143.153827 14.499691
6463 158.425962 148.238111 14.953306
6496 147.601466 131.599481 15.183990
6505 156.325525 145.935801 15.244721
6551 150.660627 145.491366 15.421572
6684 155.206765 132.731108 15.469562
6705 143.352034 125.811705 15.627747
6763 153.715672 144.346181 15.919745
6924 161.608149 148.134443 15.995063
6940 151.384042 148.220450 16.152649
6955 159.829418 145.147214 16.025527
7084 155.222337 141.095933 16.273328
7087 159.675743 139.562005 15.853305
7106 149.647372 134.000737 16.323323
7206 145.126169 144.987946 16.958520
7299 146.468005 127.566718 16.846688
7530 153.248332 129.174625 17.502455
7696 144.284990 133.888753 18.300132
7726 156.912995 135.639457 17.663006
7739 149.724514 130.022181 17.731049
7741 154.608321 148.989666 17.715779
7747 166.171773 142.672031 17.913157
7810 154.508759 125.340359 17.919036
7811 152.404767 139.038417 17.941742
7866 166.429114 139.117595 18.267484
7963 163.221153 145.582591 18.013635
7976 151.667799 142.507630 18.232004
8002 158.094235 147.094413 18.371020
8032 148.193053 144.051769 18.529739
8039 155.716293 144.841859 18.559643
8046 150.178439 136.405456 18.491443
8075 152.324931 146.091844 18.638403
8083 146.733237 131.750369 18.754189
8176 159.153093 143.072441 18.808479
8181 162.750535 140.856140 18.660921
8191 153.160450 132.944548 18.829358
8192 156.123472 139.001910 18.902970
8297 149.149419 126.802048 19.239438
8466 160.776509 148.469840 19.626425
8493 159.370132 133.900202 19.757945
8527 160.674506 127.532379 20.023471
8564 157.703349 148.903179 20.758798
8643 158.625696 130.145849 19.995239
8822 159.804531 139.877117 20.295847
8836 146.759832 128.832202 20.411529
9114 163.906531 143.273840 21.146003
9146 164.545275 138.217580 21.098156
9163 153.601994 140.763925 21.175512
9435 155.527038 146.469350 21.674141
9452 152.652665 135.312195 22.114071
9573 153.667340 132.298808 22.367815
9608 162.369671 141.276981 22.686189
9618 156.698094 132.958815 21.738139
9626 166.954694 140.923575 21.842665
9688 143.232969 129.123431 22.263564
9762 150.113953 143.125631 22.082440
9846 168.070926 138.275713 23.030133
9878 156.515443 143.295416 22.891371
9904 154.623137 137.918965 22.790686
9915 160.196444 142.873390 22.722831
9969 158.913378 146.851330 22.252381
10015 160.139503 138.654133 23.408828
10510 158.375722 135.454118 23.789980
10543 164.421608 139.674611 24.442400
10667 162.804672 144.124037 24.712928
10859 155.492368 134.118794 27.123058
10893 156.879751 140.657263 25.317785
10959 162.513455 137.804590 25.652624
11049 159.066600 133.254874 25.541785
11052 152.324873 137.634274 25.620774
11366 154.151993 143.382347 26.170214
11585 156.918683 137.054899 26.848194
11951 151.525335 143.935761 28.382279
12300 159.924584 132.488690 28.768301
12625 153.995682 135.513917 29.525810
