# Supplementary material for: Cellular organization in lab-evolved and extant multicellular species obeys a maximum entropy law
Source: eLife. 2022 Feb 21;11:e72707. doi: 10.7554/eLife.72707 (PMC8860445; doi:10.7554/eLife.72707)
Supplement: Figure 1—source data 1. — The folders are subdivided into those on snowflake yeast (from SEM studies) and Volvox (from lightsheet studies). Each subdirectory contains an explanatory README file. [file elife-72707-fig1-data1.zip › Experimental_Data/Snowflake_SEM_positions/particles-sphere-02.txt]

106 70.929909 42.933570 0.264652
589 75.117814 39.290914 1.470508
815 78.047410 34.211954 1.880024
816 69.312545 35.621437 1.473023
1213 73.576102 44.667144 2.229304
1253 77.709032 41.299258 2.662526
1359 85.672973 37.145959 3.115451
1516 72.250723 41.114001 3.249684
1667 82.190473 47.019593 4.148057
1714 72.185661 37.688633 3.692078
1746 75.511874 36.331168 3.858402
1760 79.244415 45.549489 3.795673
2159 82.746983 38.548738 4.747430
2386 75.537086 47.760612 5.300659
2404 76.857160 33.366399 5.507083
2406 75.516152 39.751502 5.545005
2435 68.451319 37.378479 5.563978
2673 81.470982 44.446617 5.917909
2687 80.285048 34.110250 6.173360
2784 76.609081 43.812558 5.964027
3126 65.046217 37.476397 7.518679
3165 79.785342 40.830599 6.763279
3180 77.641851 36.841671 7.107717
3281 84.206131 37.733971 7.606411
3745 76.124965 34.364529 8.894392
3853 74.371758 41.716207 8.846646
3892 74.283795 38.161924 8.944378
4078 74.516282 45.017613 9.373252
4114 78.709871 32.613687 9.242873
4325 77.267766 42.878001 10.102147
4375 82.955756 45.027670 10.326929
4457 81.218989 36.301200 10.172076
4704 81.073041 42.031292 10.892113
4849 76.945073 39.261951 10.873695
4943 68.676589 40.393611 11.467870
4952 72.649346 39.881632 11.638038
5108 87.851094 38.381130 11.863417
5172 74.045800 35.797868 12.043202
5265 70.448550 42.465615 12.526823
5324 77.806440 35.308032 12.088404
5327 84.893642 42.125178 12.104892
5564 79.697729 31.880339 13.014000
5840 79.584530 38.434081 14.159302
5876 78.791241 28.482857 13.934596
6117 83.763973 38.263477 13.944736
6199 82.186921 29.345744 14.485280
6200 80.735975 43.922399 14.314317
6391 74.239267 38.240851 14.710088
6527 67.669590 35.865361 15.324820
6925 71.047645 36.297549 16.227914
7196 80.992130 36.281137 16.776647
7825 74.080918 36.040952 17.994596
8114 70.322421 34.128485 18.731207
