# Supplementary material for: Cellular organization in lab-evolved and extant multicellular species obeys a maximum entropy law
Source: eLife. 2022 Feb 21;11:e72707. doi: 10.7554/eLife.72707 (PMC8860445; doi:10.7554/eLife.72707)
Supplement: Figure 1—source data 1. — The folders are subdivided into those on snowflake yeast (from SEM studies) and Volvox (from lightsheet studies). Each subdirectory contains an explanatory README file. [file elife-72707-fig1-data1.zip › Experimental_Data/Snowflake_SEM_positions/particles-sphere-03.txt]

15940 141.198643 25.335015 37.930241
16373 149.720364 31.256009 38.984627
17791 139.826943 26.193175 41.991333
17809 146.934822 31.000857 42.300935
18181 139.619539 36.861149 43.278084
18615 150.605175 33.407488 44.327383
18948 144.166696 36.900059 44.802869
19035 141.468149 24.267331 45.416280
19075 140.439246 31.217802 45.178469
19087 144.116970 33.801934 45.307342
19324 144.164560 30.436084 45.710532
19511 141.242044 27.875848 45.970952
19631 140.675653 38.714128 46.446958
19684 147.293143 31.204643 46.912056
19746 137.217372 40.477281 46.731382
19951 147.514551 33.921284 47.166419
20133 139.995538 35.766909 47.348129
20216 134.898700 30.830912 48.047613
20255 143.509549 40.920639 48.259217
20538 143.710124 36.428696 49.041965
20637 141.690359 30.634302 49.118984
20784 145.314207 29.044376 49.218339
20822 137.024463 36.616052 49.431651
21037 140.751863 39.451247 49.623718
21058 138.708363 34.037269 49.193220
21082 148.806378 29.352159 49.566563
21121 148.214209 34.434601 49.939899
21283 143.354445 22.530105 50.630283
21295 144.168225 33.539281 50.767188
21452 137.850724 30.952106 50.843728
21456 148.700327 32.079776 50.990636
21460 145.377325 39.314024 50.743557
21461 137.492262 39.277499 50.951410
21604 142.627650 28.734875 51.416991
21828 130.847420 40.264929 51.903694
21998 145.781990 36.465237 52.214729
22013 141.306627 40.669614 52.061827
22023 135.778187 35.220668 52.370091
22037 146.568780 42.172787 52.402833
22048 147.066448 23.624357 52.303177
22079 140.550635 26.781360 53.305302
22169 144.912067 30.558208 52.360579
22299 139.607450 35.485480 52.124822
22361 134.259936 38.941723 52.829838
22428 143.844771 25.247512 53.103568
22526 142.546886 37.536051 53.159532
22890 133.445366 29.862997 54.740980
22893 134.267510 36.303195 54.777499
22904 140.830486 31.845642 53.578892
23150 137.236048 37.338418 54.676561
23155 142.250220 28.199149 54.570130
23199 148.451666 38.287808 54.767161
23295 146.724790 34.799768 55.670483
23330 143.479756 41.301277 55.136762
23423 136.263339 31.913201 55.594306
23475 138.211790 29.283779 55.796653
23499 138.506392 43.321084 55.994869
23584 145.970986 44.618594 55.685386
23724 143.891859 37.769943 56.326040
23861 144.129147 25.559931 56.484642
23896 141.693780 23.916451 56.667981
24053 143.120830 45.846238 57.098537
24172 139.935799 26.899786 57.145653
24181 140.633643 38.817345 57.209817
24230 134.886024 44.065229 57.399408
24359 139.188481 35.052578 57.577963
24432 143.875718 35.283458 57.841092
24450 144.343181 28.269561 57.866182
24499 148.972962 39.070210 58.362174
24603 141.396625 42.662780 58.316699
24773 139.641976 30.844330 58.529000
24830 145.358919 40.766632 58.914544
24831 137.912503 41.723723 58.895453
24894 144.492248 32.214893 59.218124
24976 137.036168 38.535705 58.941813
25161 133.979354 41.668960 59.967693
25327 147.317230 28.988432 60.165713
25351 133.178377 39.029936 60.397985
25437 135.563334 33.215824 60.329173
25474 141.427321 33.768357 60.294081
25636 142.608459 39.194162 60.884974
25665 142.949293 29.683163 60.942569
25770 145.419793 34.824337 61.327031
25787 140.586486 36.514144 61.258960
25895 139.320566 39.738365 61.322619
25968 127.726372 29.306459 61.741186
25997 137.644667 29.863384 61.692207
25998 137.755968 36.171861 61.801629
26097 131.508092 31.526453 61.874638
26384 132.997714 35.274220 62.725007
26405 142.954107 32.223145 62.741804
26466 138.774279 32.362160 62.546316
26653 148.256162 25.076622 63.377185
26970 145.492571 27.731872 63.792333
27249 143.771879 37.191920 64.778633
27297 130.457384 37.061880 64.802472
27627 128.712061 30.548972 65.474798
