# Supplementary material for: Cellular organization in lab-evolved and extant multicellular species obeys a maximum entropy law
Source: eLife. 2022 Feb 21;11:e72707. doi: 10.7554/eLife.72707 (PMC8860445; doi:10.7554/eLife.72707)
Supplement: Figure 1—source data 1. — The folders are subdivided into those on snowflake yeast (from SEM studies) and Volvox (from lightsheet studies). Each subdirectory contains an explanatory README file. [file elife-72707-fig1-data1.zip › Experimental_Data/Snowflake_SEM_positions/particles-sphere-04.txt]

21321 93.962446 61.749306 50.750170
21606 94.328671 56.554860 51.342869
21867 90.835025 61.553823 51.937695
21970 86.302931 61.966127 52.061446
22265 93.536814 63.203205 53.035635
22289 94.151971 52.489777 53.318598
22412 92.707393 58.923063 53.114998
22566 96.595276 65.109486 53.427873
22846 96.211038 57.213829 54.323463
23012 98.569007 55.585106 54.486612
23036 88.172008 60.538724 54.682454
23231 83.502105 61.206646 55.205496
23449 100.404016 61.366905 55.631539
23450 97.131452 68.342658 55.548249
23619 94.131021 54.382715 55.790225
23621 91.565398 61.079570 55.997889
23725 92.106521 50.827391 56.495558
23775 95.075043 62.740785 56.084607
23946 101.503344 72.560035 57.330571
24019 100.944233 70.044521 56.860998
24119 88.910975 59.758271 57.556507
24135 90.515855 67.611785 58.168619
24212 96.307271 65.561591 57.345096
24249 94.271911 57.800204 57.605858
24265 98.120397 57.662859 57.671774
24277 86.339653 61.173948 57.660578
24327 105.866285 67.440072 57.832709
24349 97.413643 54.305652 58.542166
24484 102.561076 67.204186 57.983488
24566 99.269467 59.634060 58.765970
24636 97.866492 61.960907 58.491426
24668 89.379412 64.674541 58.640526
24818 90.798267 58.002276 58.870378
24844 95.541782 68.449536 58.956415
24847 92.145051 54.398946 58.862875
24936 102.745338 61.889592 59.516123
25028 98.775380 67.202024 59.339466
25095 88.714516 54.781926 59.536874
25121 99.099201 70.716569 59.589516
25165 93.857526 64.153232 59.991181
25286 89.654529 61.594202 60.165753
25322 91.474275 65.885760 60.197098
25333 109.177940 65.295212 60.291200
25357 104.012957 66.905199 60.289083
25365 100.861126 59.478304 60.369156
25414 93.674619 60.930333 59.908411
25510 95.843481 55.916660 60.373949
25560 96.861588 51.233886 60.903251
25711 97.355270 59.323309 61.063017
25718 96.661098 64.033823 61.098272
25835 85.600722 54.391579 61.539314
25848 89.117536 59.006698 61.760640
25867 89.584128 64.005905 62.249503
25958 99.222547 61.716669 61.595423
25986 91.783154 70.253681 61.664439
25987 94.649363 70.713014 61.714343
25993 107.650649 59.887721 61.855431
26019 103.989540 63.281859 61.554530
26020 104.933025 70.565255 61.954260
26082 86.394892 63.296099 61.747533
26128 101.881655 57.441113 62.136429
26175 100.040854 65.308549 62.222373
26180 106.905408 62.780352 62.268888
26208 96.442052 67.396856 62.472469
26236 102.819836 67.670746 62.612213
26251 86.368310 56.345082 62.621785
26272 88.699835 61.675040 63.031002
26362 94.544816 58.032078 62.526317
26373 86.604957 60.275143 62.582524
26414 107.094555 55.628108 62.896255
26448 94.377000 54.624897 63.243355
26455 88.078965 68.269074 63.600721
26538 92.982771 67.045287 62.981864
26592 92.335769 63.287782 63.206994
26614 96.680086 53.371145 63.275316
26801 98.401348 57.337111 63.515637
26838 107.498665 65.564778 63.823491
26846 91.412442 52.457509 63.933949
26875 102.724887 64.139839 64.093044
26962 91.486133 59.652299 63.650880
26988 89.708631 65.881357 63.857125
27001 104.263978 60.191846 64.025172
27028 92.254581 56.041900 63.990634
27041 88.792802 56.733908 64.013707
27066 86.650624 53.633624 64.141195
27101 107.650630 57.936221 64.502352
27108 83.309656 59.516496 64.320564
27125 95.634289 69.121309 64.763128
27134 97.422483 64.095461 64.423949
27230 104.166657 56.960069 64.663311
27256 83.302013 63.959332 64.824192
27317 98.940888 54.500021 64.976492
27417 106.568097 52.880079 64.885945
27448 101.407522 55.096138 64.980106
27525 94.161207 64.524264 65.635327
27536 97.765011 72.056179 65.343631
27548 95.111253 61.435787 63.184126
27549 99.955708 63.962063 65.334524
27587 80.712383 63.842160 66.322008
27646 100.470035 58.597447 65.598144
27697 96.120003 55.547025 66.005177
27756 86.376044 64.840362 65.670082
27810 88.722312 60.800582 66.078612
27870 93.599334 57.768438 66.446341
27913 95.807848 67.126730 66.646671
28074 102.411860 62.032359 66.770063
28111 98.773262 69.302629 66.895631
28118 95.777488 51.815621 67.020652
28158 94.036092 55.359655 67.748749
28271 86.957830 54.835062 66.992400
28285 98.358914 65.695400 67.102420
28298 99.030213 55.626252 67.098150
28301 97.623213 61.990469 67.199825
28342 91.206463 54.580794 67.572437
28382 104.302536 62.635371 68.506256
28451 105.430061 58.289742 67.235893
28465 104.362601 54.556704 67.545671
28523 93.359688 61.087098 67.730023
28575 91.501629 58.399055 68.357194
28736 88.203801 63.464033 68.443125
28737 101.887136 65.542804 68.340895
28824 92.879746 67.290997 68.298684
28956 86.350826 65.915518 69.055471
29060 99.960211 60.289026 68.943221
29074 90.017183 69.373235 69.076496
29153 97.227810 57.823472 68.892223
29161 93.733702 53.109696 69.896231
29263 86.128047 60.661636 69.383088
29282 93.634897 64.233756 69.588618
29290 101.480088 56.604126 69.608623
29303 93.594353 58.556930 69.683925
29347 103.629019 61.100663 69.856142
29354 104.298981 52.592642 69.780032
29369 88.365465 65.581804 70.129708
29559 92.141125 73.312231 70.553712
29742 104.335968 58.412364 70.768983
29788 93.334497 66.344780 71.300750
29842 107.285628 57.262525 70.752884
29864 95.711834 54.619032 70.777472
29917 104.885589 55.243109 70.974493
29998 83.774747 58.907132 71.617870
30019 88.704396 70.431158 71.847896
30063 92.413645 69.789642 71.262391
30549 94.165027 51.963850 72.974659
30648 100.276678 54.649153 72.946747
30733 92.939344 63.922852 73.252127
31272 96.580385 53.882114 74.304682
