# Supplementary material for: Cellular organization in lab-evolved and extant multicellular species obeys a maximum entropy law
Source: eLife. 2022 Feb 21;11:e72707. doi: 10.7554/eLife.72707 (PMC8860445; doi:10.7554/eLife.72707)
Supplement: Figure 1—source data 1. — The folders are subdivided into those on snowflake yeast (from SEM studies) and Volvox (from lightsheet studies). Each subdirectory contains an explanatory README file. [file elife-72707-fig1-data1.zip › Experimental_Data/Snowflake_SEM_positions/particles-sphere-05.txt]

17740 50.606875 42.179953 42.265840
19279 49.169762 43.057143 45.552063
19523 45.968225 43.558917 46.147651
19697 45.933691 34.733004 47.332970
19737 51.156806 36.837336 46.698818
19836 46.471331 46.297236 47.094891
20068 42.159243 44.909943 47.758980
20198 47.635982 39.432976 47.947124
20518 58.213896 43.362950 48.955012
20550 50.231274 33.970173 48.567124
20604 49.485525 45.341889 49.343979
20624 42.428528 40.924088 48.795487
20732 47.980508 36.407405 48.953448
20891 44.871234 43.415817 49.684165
21178 48.353717 42.188064 49.845528
21459 50.609752 38.731250 50.684695
21463 56.320263 40.941304 51.244535
21605 53.866140 38.685700 51.395954
21685 54.572199 44.059116 51.339112
22349 50.871404 41.794923 52.973281
22362 47.437493 44.236385 52.891931
22711 51.286870 45.877035 53.542414
22818 56.581791 44.228049 54.016015
22960 45.916033 47.335770 54.303917
23001 43.753870 43.471938 54.518779
23050 54.220351 41.808700 54.783669
23286 56.843390 40.254984 55.486697
23357 50.173272 38.762498 55.304075
23589 50.002544 49.191709 55.903863
23792 48.304830 46.354149 56.327059
24153 52.453529 43.468513 56.978626
24472 47.875322 52.041674 58.030610
25120 49.588587 48.218136 59.598818
