# Supplementary material for: Cellular organization in lab-evolved and extant multicellular species obeys a maximum entropy law
Source: eLife. 2022 Feb 21;11:e72707. doi: 10.7554/eLife.72707 (PMC8860445; doi:10.7554/eLife.72707)
Supplement: Figure 1—source data 1. — The folders are subdivided into those on snowflake yeast (from SEM studies) and Volvox (from lightsheet studies). Each subdirectory contains an explanatory README file. [file elife-72707-fig1-data1.zip › Experimental_Data/Snowflake_SEM_positions/particles-sphere-06.txt]

113 156.545545 49.214069 0.334600
243 150.579339 58.035319 0.486062
414 159.550919 56.483141 0.312326
601 158.757675 51.417679 1.081456
603 148.199700 53.099987 1.259551
612 161.145354 61.706859 1.218688
821 155.647540 44.245593 1.664931
973 154.828944 61.756917 2.415678
1124 141.626316 53.675461 2.445339
1248 154.505000 53.701516 2.429730
1373 151.732095 59.552144 3.220759
1530 145.270356 53.099190 3.342310
1608 154.715021 59.045643 3.643527
1632 163.276665 55.267626 3.714696
1641 144.252553 47.367926 3.873485
1715 152.053174 55.826737 3.805545
1751 158.518339 59.647239 4.005014
1887 160.942473 52.192407 4.387585
1917 146.703369 54.786034 5.629667
1941 155.934233 50.268754 4.138909
2047 160.135155 56.479517 4.628188
2155 156.127073 56.109965 4.953163
2361 152.833009 44.536429 5.123343
2368 148.810957 51.591805 5.195996
2407 147.593284 47.797810 5.369727
2596 145.259365 57.591855 6.180060
2604 151.082326 48.205582 7.191945
2683 157.556783 52.795579 5.966119
2728 152.603159 41.102855 6.318055
2979 153.378771 52.665045 6.832166
3044 148.199940 44.909518 6.885929
3065 153.204988 56.897594 7.058114
3116 145.462382 51.321635 7.389153
3195 163.356235 55.960966 7.370254
3267 157.531899 58.603839 7.598990
3299 155.126119 49.246692 7.788405
3316 159.013207 48.209824 7.653972
3334 152.797865 60.204685 7.758052
3533 167.286175 58.259302 8.126428
3646 158.050716 55.389134 8.409127
3936 153.668764 42.486280 9.117414
4045 150.375196 40.707239 9.173297
4100 159.529212 50.546201 9.398016
4157 147.864952 51.468228 9.758179
4507 149.663234 55.983640 10.477714
4524 148.253229 38.221354 10.568926
4550 161.184023 54.246047 10.620023
4614 158.424552 45.991209 10.974044
4617 158.475068 58.439274 10.961836
4668 156.463104 52.535838 10.406101
4677 153.327370 55.282201 10.496047
4683 165.482489 48.758007 10.565061
4738 165.108154 56.006248 10.897747
4854 149.865468 44.460981 11.072010
5131 148.185721 47.795953 11.852344
5147 156.411875 55.890509 11.865450
5211 152.148850 39.230545 12.207417
5244 148.721761 34.197767 12.240768
5281 155.244713 40.866810 12.596554
5311 151.010419 50.977186 11.665560
5350 157.682425 49.025460 12.226490
5385 161.894545 50.488367 12.538546
5443 152.647405 42.665904 12.742115
5463 154.042434 52.871898 12.830098
5640 151.053445 54.498025 13.324061
5714 149.117174 40.715559 13.158905
5944 158.875113 52.858457 13.763955
6019 148.173975 36.870745 14.113054
6181 159.185418 46.158256 14.323302
6218 153.696564 56.154921 14.342654
6294 162.389382 52.882686 14.731718
6614 148.331948 45.294724 15.305355
6680 153.168520 51.250030 15.595520
6710 150.945359 43.255754 15.743423
6731 153.120598 39.419401 15.613498
6754 156.538151 51.333407 15.680343
6843 149.431831 52.346143 15.934452
7303 147.134041 48.770534 16.969565
7323 160.227601 54.383109 17.046577
7807 149.151221 55.584881 18.001953
7904 152.049441 45.040971 18.152374
7979 154.687027 56.904903 18.246829
8079 155.381033 50.484517 18.762494
8245 147.801402 44.252948 18.967925
8424 147.095696 53.155150 19.479964
