# Supplementary material for: Cellular organization in lab-evolved and extant multicellular species obeys a maximum entropy law
Source: eLife. 2022 Feb 21;11:e72707. doi: 10.7554/eLife.72707 (PMC8860445; doi:10.7554/eLife.72707)
Supplement: Figure 1—source data 1. — The folders are subdivided into those on snowflake yeast (from SEM studies) and Volvox (from lightsheet studies). Each subdirectory contains an explanatory README file. [file elife-72707-fig1-data1.zip › Experimental_Data/Snowflake_SEM_positions/particles-sphere-07.txt]

3201 28.078112 70.666839 7.495813
3364 33.789257 64.571278 8.651877
3995 29.842917 54.695511 9.800037
3996 28.541517 60.655366 9.301082
4534 25.785496 70.351088 10.456226
4634 39.151687 70.790155 11.015680
4716 34.789433 67.928454 10.930195
4810 25.350356 77.818457 11.345685
4977 32.317042 68.829383 11.687268
5013 28.978318 57.331910 11.554606
5022 34.018964 73.350925 11.889085
5066 28.984853 68.532765 11.493419
5164 37.446900 64.637848 11.919497
5537 33.352531 65.802470 12.775785
5581 28.039066 60.777448 13.013281
5635 41.260659 64.336151 13.297556
5668 33.861403 60.792346 13.613866
5736 28.751497 74.773212 13.345528
5749 32.239816 74.619788 13.403070
5946 37.979828 78.770145 13.752153
6093 23.463793 70.516387 14.505375
6140 36.352930 72.359481 14.013629
6145 26.450122 68.426145 14.176541
6170 35.346587 75.881697 14.371736
6190 20.246176 59.356582 14.255997
6264 32.154124 71.350111 14.294760
6307 30.533680 61.905914 14.814052
6323 21.631748 80.253714 14.932052
6351 22.943097 61.649314 15.060402
6352 34.519636 63.637527 14.936403
6399 28.718009 71.620595 14.772787
6602 34.273907 68.769804 15.146570
6612 25.428087 76.798031 15.172378
6627 27.311437 63.763837 15.256538
6728 24.415050 66.174536 15.782563
6795 32.147856 75.794736 16.151022
6806 36.135962 77.837868 16.137584
6820 31.017027 68.135414 15.519760
6913 31.715238 64.154821 15.996202
6947 25.607275 60.773951 16.014434
6971 38.277548 74.559670 16.216688
7000 24.837572 80.069731 16.483692
7149 37.606931 64.391637 16.468492
7166 36.833298 69.747052 16.680456
7224 32.960152 58.692106 16.957861
7235 28.008986 81.254592 17.128277
7340 21.325794 52.396726 17.065184
7438 17.551847 70.938431 17.537057
7504 29.126173 74.445815 17.355888
7526 25.897295 70.130221 17.340477
7549 21.716693 77.262199 17.487041
7612 33.443708 62.186258 17.645309
7628 27.539663 78.063633 17.791541
7638 37.572410 67.340480 17.737100
7639 19.459993 73.900730 17.834687
7689 31.155414 66.577043 18.129603
7716 33.438225 73.287326 17.341428
7757 27.701809 66.748160 17.767837
7775 21.855430 60.036052 17.985381
7788 24.634784 63.363305 17.883227
7798 34.752471 65.942719 17.977865
7828 21.436950 70.298832 17.955915
7914 44.427750 67.018931 18.408169
7926 24.129422 78.191883 18.585021
7944 18.495189 54.131716 18.563501
7945 21.037420 56.292979 18.761894
8015 44.720221 74.740003 18.430310
8036 40.700005 73.851912 18.591544
8054 36.761736 75.977962 18.665449
8120 36.544815 79.632756 18.929485
8127 40.107681 77.199167 19.031499
8216 37.087083 72.099039 18.909913
8232 18.237566 58.070574 18.922700
8275 37.493129 61.487344 19.057452
8300 21.251728 67.603714 19.165372
8381 33.847527 69.525901 19.080819
8384 26.118773 75.070154 19.260848
8409 29.823909 63.921102 19.366630
8434 31.792352 81.067893 19.447881
8452 26.961889 60.886859 19.646164
8498 24.530785 66.595283 20.127286
8516 33.590324 75.652919 19.820890
8552 34.138167 58.444950 20.266988
8639 37.963053 64.977066 19.898638
8677 30.571789 58.882069 20.005077
8679 28.414632 80.568673 20.059949
8690 41.402736 68.145562 20.147760
8763 40.273884 62.825417 20.494179
8789 29.507323 70.374646 19.451896
8853 22.237452 74.410045 20.450839
8893 23.721354 84.290105 20.488642
8952 14.827227 57.072026 20.659703
9067 21.766580 62.182553 20.745402
9094 37.689542 68.534517 20.916430
9107 32.421684 61.248425 20.875978
9109 40.071084 70.929539 20.985486
9130 31.051827 66.775474 20.990861
9210 46.749589 74.402777 21.255130
9352 43.179975 76.373241 21.367476
9356 21.545167 58.610383 21.584501
9366 29.031658 73.769830 21.517018
9394 33.063300 78.197193 21.674665
9428 25.538788 80.903255 21.874748
9467 24.807469 76.992444 21.970797
9490 39.573969 78.104157 22.187595
9501 35.898482 79.499775 21.780530
9502 43.457117 79.846000 22.259370
9615 26.950875 64.377134 21.545387
9623 32.610656 73.044418 21.725484
9630 25.623746 72.240155 21.880571
9708 35.668430 75.826347 22.232321
9804 36.362232 72.190693 22.470991
9894 34.554980 67.704670 22.800812
9913 28.343070 78.136513 22.658904
9943 23.282464 64.347594 22.984385
9966 28.011795 59.519635 23.134269
9995 21.917235 71.307137 23.255122
10016 31.503985 80.994276 23.315362
10018 19.768830 65.513541 23.402926
10076 18.683288 75.694815 23.178384
10106 21.751214 68.143874 23.265615
10234 29.822611 68.444107 23.904473
10259 40.941099 68.304740 23.844409
10274 46.943421 82.094759 23.589481
10367 38.768373 74.404634 23.937994
10423 31.612434 76.450509 24.168723
10531 31.812811 65.290916 24.488797
10533 37.071082 69.317627 23.894210
10534 25.436666 83.618935 23.998263
10605 39.655417 71.310111 24.252397
10606 23.286309 74.323150 24.443545
10691 33.995576 71.438289 25.167940
10693 30.432892 73.535958 24.985796
10700 38.534238 80.757049 25.474541
10943 17.053601 78.545627 25.523749
11023 28.172485 76.352466 25.777467
11149 43.709325 66.085146 25.797245
11150 35.016108 65.843452 26.168290
11310 27.828625 64.276867 26.200856
11323 29.613798 79.307068 26.578391
11502 15.795516 75.832967 26.907585
11503 20.550184 76.794608 26.758974
11602 36.595907 69.403747 27.001171
11648 24.082732 84.428082 27.466922
11709 36.902693 73.466387 27.154111
11728 32.976822 68.192062 27.273986
11775 27.783321 82.996357 27.532514
11786 40.648307 73.938593 27.501543
11851 23.271804 72.611752 27.795808
11897 29.864403 69.587787 27.882340
11991 33.502402 74.585837 27.598880
11998 29.814344 66.453807 27.664225
12001 33.271738 79.075421 27.846087
12202 39.231141 76.038429 28.380106
12230 19.095406 79.507473 28.726439
12234 33.827155 71.280228 28.954198
12238 27.764933 77.642722 28.799954
12393 28.088459 74.109534 29.093391
12415 30.671198 72.008134 29.096012
12425 26.814709 86.780157 28.921966
12779 32.482210 64.808356 29.827603
12925 30.975687 80.463021 30.157629
13174 34.826370 81.353942 30.878850
13292 32.050722 68.319227 31.070335
13361 29.818883 65.969571 31.497904
13475 35.851734 73.718449 31.573593
13624 31.749795 73.571853 31.897286
13629 27.553724 76.523072 31.972449
14538 32.184988 80.102105 34.672627
14973 37.288122 72.693953 35.591381
