# Supplementary material for: Cellular organization in lab-evolved and extant multicellular species obeys a maximum entropy law
Source: eLife. 2022 Feb 21;11:e72707. doi: 10.7554/eLife.72707 (PMC8860445; doi:10.7554/eLife.72707)
Supplement: Figure 1—source data 1. — The folders are subdivided into those on snowflake yeast (from SEM studies) and Volvox (from lightsheet studies). Each subdirectory contains an explanatory README file. [file elife-72707-fig1-data1.zip › Experimental_Data/Snowflake_SEM_positions/particles-sphere-08.txt]

3734 107.493891 166.716163 8.689739
4130 105.981835 170.009992 9.719242
4336 111.982536 162.046409 10.073148
4895 110.166931 166.763599 11.235626
5297 114.417791 171.848023 12.970851
5408 112.260563 169.169784 12.447330
5472 119.547671 164.777967 13.073801
5476 114.461770 162.055563 13.181867
5574 111.930804 164.246400 12.910362
5586 107.373379 168.307633 13.059467
5817 106.958994 165.311214 13.592628
6057 114.374475 166.660756 14.153279
6075 104.144668 161.273743 14.267203
6281 109.733860 170.257181 14.719334
6558 116.551472 164.132726 15.224745
6573 108.266217 173.225917 15.806211
6582 104.956786 165.910478 16.046429
6818 110.255189 166.753852 15.245147
6951 106.405002 163.334097 16.167179
7161 109.467098 163.832087 16.520745
7703 116.515831 166.910941 18.477307
7764 113.819700 165.529585 17.830823
7765 107.306704 166.745837 17.764299
7936 110.518778 166.476779 19.250088
8171 112.868778 161.788283 18.521303
8305 113.416877 168.631144 19.202816
8449 107.663549 163.467332 19.627048
8505 104.351655 160.889157 19.826444
9203 106.163976 158.655792 21.349860
9254 103.699605 165.598992 21.864704
9387 106.800197 167.401045 21.653775
9456 112.454356 163.111607 21.773973
10000 105.635176 163.516222 23.099631
10099 109.119858 164.352892 23.049184
10211 103.588622 168.374901 23.547034
10353 107.566901 161.154105 23.821799
10625 106.887817 157.856466 24.284221
