# Supplementary material for: Cellular organization in lab-evolved and extant multicellular species obeys a maximum entropy law
Source: eLife. 2022 Feb 21;11:e72707. doi: 10.7554/eLife.72707 (PMC8860445; doi:10.7554/eLife.72707)
Supplement: Figure 1—source data 1. — The folders are subdivided into those on snowflake yeast (from SEM studies) and Volvox (from lightsheet studies). Each subdirectory contains an explanatory README file. [file elife-72707-fig1-data1.zip › Experimental_Data/Snowflake_SEM_positions/particles-sphere-09.txt]

12855 15.210211 167.828543 30.337080
12964 20.119763 184.359630 30.511947
12974 16.245902 187.537054 30.356628
13551 22.767491 166.353370 32.041675
13626 9.161761 183.887346 32.272986
13672 24.206670 163.675483 32.627225
13791 14.295794 181.342271 32.657590
13897 12.991951 189.207544 32.835468
14086 16.650424 190.090408 33.361537
14179 19.143161 176.916976 33.837462
14181 17.108372 193.385477 33.643236
14249 17.672888 183.428455 33.535437
14424 16.422477 169.755835 33.877825
14433 15.118372 186.236591 34.083944
14780 6.178150 183.916094 35.466335
14896 11.607338 184.351911 35.213541
15000 9.224633 187.051786 35.661361
15020 15.418096 164.463190 35.938890
15027 11.581988 188.027128 35.971681
15118 16.373937 178.683412 36.051391
15129 27.637502 178.031621 36.108427
15236 24.110259 165.602624 36.027643
15350 21.441032 169.841354 36.656040
15424 14.970772 182.402250 36.590255
15500 18.283198 165.936400 37.112330
15652 14.223730 169.896484 37.623653
15665 12.599388 175.531531 37.681080
15724 8.667083 182.431765 37.382646
15751 19.710661 186.792271 37.487778
15784 22.957361 180.509483 37.569804
15910 17.232832 171.359493 37.852954
15919 14.267194 187.085471 37.725562
15958 24.795515 170.035013 38.058859
16186 17.013767 188.838993 38.716875
16235 16.519900 168.383103 38.930594
16245 19.076005 191.529675 39.005970
16284 19.705962 182.198381 38.612987
16309 23.282418 184.041715 38.792737
16320 21.194844 164.781365 38.782187
16418 15.971507 192.439230 39.133995
16521 12.348515 184.571909 39.133620
16556 16.871650 177.097304 39.250487
16583 8.604843 179.399311 39.369113
16681 26.819184 182.377042 39.754342
16773 26.150490 178.780475 39.876161
16774 11.767349 181.305689 39.715852
16775 16.855375 184.776597 39.691998
16804 20.097399 171.615036 39.776356
16848 23.947197 175.228714 39.993988
16945 24.023578 166.919529 40.368716
17006 13.651207 174.663443 40.540412
17025 14.962505 170.664861 40.450344
17095 15.113004 194.941387 40.973605
17127 20.081565 167.891700 40.482429
17245 22.161235 179.130342 41.137491
17313 15.898940 180.571166 40.812509
17352 12.941468 177.827962 41.258574
17377 26.336203 169.834181 41.401580
17385 19.171391 187.758981 41.386142
17411 8.754344 182.886380 41.390156
17461 10.602919 175.895713 41.703894
17538 17.042178 173.638952 41.531461
17687 21.918791 182.364555 42.236388
17742 21.076142 190.575764 42.335356
17943 16.059559 186.810152 42.609248
17954 10.945144 169.410489 43.060929
18081 22.639036 170.285224 43.178623
18098 18.936903 179.670902 43.035953
18150 23.772844 177.148512 43.478575
18304 25.308686 167.655939 43.570205
18456 18.651184 170.212019 43.471924
18479 26.252775 180.842323 43.846267
18528 14.970828 168.948300 43.924389
18529 8.191560 170.853536 43.816815
18539 29.926569 178.640366 43.978828
18570 22.108076 166.563320 44.320544
18689 20.262079 174.161600 44.242616
18691 15.820734 177.017973 44.290320
18708 16.117661 182.978898 44.278107
18720 7.865988 175.934859 44.322609
18757 24.587929 173.724716 44.554900
18819 25.494025 184.655474 44.820847
18979 19.347230 188.862392 45.008160
19012 18.277158 166.859321 45.243238
19074 28.971527 184.543867 45.132223
19090 11.689436 175.726537 45.237476
19173 22.976429 180.202161 45.566184
19174 32.743551 186.690409 45.428183
19194 15.983375 186.432484 45.649559
19332 11.109350 171.703940 45.800022
19357 20.422660 177.904476 45.983846
19406 17.387175 172.158559 45.885400
19680 24.163897 175.897671 46.810272
19704 22.830481 182.994917 47.185102
19806 12.098054 182.976792 47.033029
19922 14.563494 173.512776 47.132919
19938 15.315720 180.500543 47.224061
19959 23.460667 171.117284 47.328108
20014 13.376674 169.659644 47.400995
20049 9.148080 173.797093 47.544909
20112 26.906808 171.041483 48.169576
20351 18.260716 175.381600 47.861961
20362 19.918812 171.934927 48.170789
20411 21.551861 174.804001 49.012736
20577 30.647737 185.176081 48.453178
20620 17.781862 182.929559 48.734602
20851 19.343571 179.666509 49.128569
20941 10.435279 185.114108 49.420095
21251 13.693761 186.337822 50.814763
21398 25.058941 169.976523 50.671912
21408 14.644511 183.347319 50.382537
21574 18.165496 172.795814 51.019173
21896 14.787089 173.228128 51.610608
21956 19.554443 170.234676 51.767214
22355 20.638493 176.552800 52.764402
22515 23.354491 173.416642 52.976256
