# Supplementary material for: Cellular organization in lab-evolved and extant multicellular species obeys a maximum entropy law
Source: eLife. 2022 Feb 21;11:e72707. doi: 10.7554/eLife.72707 (PMC8860445; doi:10.7554/eLife.72707)
Supplement: Figure 1—source data 1. — The folders are subdivided into those on snowflake yeast (from SEM studies) and Volvox (from lightsheet studies). Each subdirectory contains an explanatory README file. [file elife-72707-fig1-data1.zip › Experimental_Data/Snowflake_SEM_positions/particles-sphere-10.txt]

21143 36.122692 104.013878 50.114604
21200 28.353379 99.311726 50.290890
21346 18.260210 98.511761 50.579941
21347 27.902809 102.894780 50.902808
21722 21.707777 99.804157 51.260661
22116 35.087009 101.173343 52.307778
22470 30.117542 92.869992 53.367163
22916 24.471749 100.119025 54.148423
22917 28.397219 100.944707 53.884377
22982 30.445674 95.874190 54.454039
22983 25.818794 96.733267 54.373372
23189 22.042161 97.144361 54.931301
23350 32.530815 99.066576 55.303172
23374 36.667593 99.414312 55.311177
23399 24.908798 93.481412 55.630002
23400 16.199836 93.856139 55.542641
23511 28.103052 93.239579 56.023389
23515 32.555892 102.922512 56.054702
23878 21.975961 100.051507 56.575873
23900 34.917044 101.679900 56.592511
24015 19.120012 96.107243 57.011968
24160 28.267449 98.188011 57.197311
24252 29.591215 101.727088 57.553344
24478 26.108879 95.348218 58.183766
24532 18.131287 88.869591 58.323126
24688 31.937760 95.233645 58.731757
24754 25.420097 100.943861 58.382798
24985 22.754843 97.535134 59.017041
25008 22.860401 93.572687 59.176158
25016 31.712022 98.554575 59.418897
25050 21.292349 101.958046 59.407628
25275 20.432144 90.912692 59.945839
25382 23.660116 90.444327 60.673652
25886 15.494609 93.729511 61.107246
26053 19.282644 95.430221 61.343636
26056 25.871747 97.685221 61.469013
26095 33.844729 100.119735 61.706055
26153 11.730405 92.212724 62.132378
26244 26.490588 107.294222 62.604711
26683 23.606210 100.650154 62.866590
26711 21.107638 97.601032 63.264869
26729 19.143132 91.677396 63.271040
26749 24.967951 104.204466 63.293592
26869 24.012782 95.211966 64.002939
27129 19.874655 88.809020 64.737269
27300 16.232690 100.074779 64.836621
27403 19.736929 100.498414 64.965488
27761 18.108262 95.103818 65.762614
27991 24.193088 98.242314 66.433066
28206 23.963721 101.650814 66.794684
28822 18.596627 102.533945 68.114145
29293 22.274373 103.716270 69.432246
