# Supplementary material for: Cellular organization in lab-evolved and extant multicellular species obeys a maximum entropy law
Source: eLife. 2022 Feb 21;11:e72707. doi: 10.7554/eLife.72707 (PMC8860445; doi:10.7554/eLife.72707)
Supplement: Figure 1—source data 1. — The folders are subdivided into those on snowflake yeast (from SEM studies) and Volvox (from lightsheet studies). Each subdirectory contains an explanatory README file. [file elife-72707-fig1-data1.zip › Experimental_Data/Snowflake_SEM_positions/particles-sphere-11.txt]

13564 25.863559 74.553959 32.124973
13745 32.014910 76.981970 32.283895
14416 25.975637 76.885710 35.160697
14496 37.679441 80.239816 34.413122
14560 37.096932 63.982024 34.700658
14721 34.904001 70.053181 34.989963
14786 44.649452 67.007723 35.513049
14906 34.632135 74.572950 35.344192
14941 28.428006 75.318643 35.610377
14983 24.191712 78.404897 35.780898
15037 32.480481 76.227379 36.038394
15043 25.974136 70.754854 36.552244
15089 34.497893 78.439361 35.769337
15134 29.814531 72.087259 35.990207
15165 42.194168 69.444933 36.226377
15171 40.207372 82.769871 36.160241
15218 41.231986 74.080501 37.470740
15277 41.927393 65.958223 36.231745
15621 35.155770 66.235973 37.278764
15663 37.805377 70.606241 37.572716
15717 25.963453 73.949430 37.373103
15848 29.842829 76.518006 38.008087
15897 37.973152 66.162865 37.718519
15931 27.580818 80.126054 37.947537
15980 40.393651 61.204921 38.103917
15987 31.772784 78.267832 38.001171
16019 42.149832 58.074045 38.055039
16020 37.079662 81.923042 38.262008
16053 43.079131 62.723821 38.365983
16054 21.849048 61.481833 38.551675
16055 38.380226 78.760682 38.562562
16132 35.345386 72.708428 38.267575
16138 26.698820 77.003615 38.256355
16229 35.870809 69.325503 38.937851
16248 43.734088 72.247632 39.049576
16314 35.921334 76.277851 38.902825
16424 36.399564 63.924853 39.274488
16425 23.567420 64.825414 39.208121
16468 16.592882 82.763949 39.657863
16492 31.508012 74.034666 39.027904
16501 40.023389 71.918237 38.945272
16505 23.469666 77.462905 38.991987
16588 26.915428 70.678589 39.539534
16608 40.502383 64.871848 39.559509
16780 33.015034 70.332888 39.827856
16789 20.316216 73.611442 39.779758
16914 29.590199 72.118587 40.670939
16928 34.528896 79.531085 39.969959
16936 20.939972 76.492719 40.137636
17076 25.163706 73.740956 40.897506
17111 24.902277 70.982011 41.469913
17144 28.722363 74.847985 40.758404
17168 39.271637 68.691749 40.748379
17216 40.907388 81.764385 40.915820
17279 31.254588 81.102899 41.350237
17292 18.069820 80.503679 41.454475
17295 22.783340 71.879356 41.760088
17328 25.415061 67.726018 41.131405
17558 28.952634 78.260900 41.715567
17567 36.183760 71.904323 41.900634
17593 42.758332 66.685196 41.795186
17617 32.077482 76.225252 41.780153
17642 35.910215 66.705674 41.914072
17651 31.344169 68.645803 41.997642
17797 38.440902 79.146465 42.066908
17801 34.513357 82.698364 42.182598
17828 26.192723 76.321028 42.294592
17912 39.556567 73.324695 42.655538
17913 42.138824 79.150404 42.526894
17941 19.053275 75.883384 42.850057
17959 28.421858 72.998533 42.893362
17978 37.639294 64.379989 43.044001
17982 17.562926 77.898873 43.253563
18073 34.948832 76.547082 43.136121
18091 28.376810 70.073162 42.848522
18260 45.639178 64.420645 43.522698
18261 38.767790 76.096248 43.489584
18284 22.378797 74.953605 43.031917
18299 44.864433 69.016395 43.473190
18363 16.621915 79.229921 44.052423
18416 27.488736 66.752949 43.930962
18428 36.612432 74.295033 43.873314
18452 32.152997 72.555244 43.560296
18482 20.934921 78.257758 43.714434
18503 32.575243 79.726888 43.828570
18525 25.700220 72.792610 43.984990
18711 40.591900 67.832178 44.218747
18712 37.716251 68.984401 44.338953
18722 34.337734 69.344588 44.422425
18724 23.883520 79.481968 44.343079
18729 24.631341 83.408794 44.492075
18775 24.297754 69.479182 44.589551
18810 41.999432 73.391718 44.830032
18829 27.922571 78.738043 44.725560
18831 35.130986 62.429417 44.954695
18838 38.611463 71.829720 44.967480
18915 36.010370 80.383877 44.867956
19032 17.719770 68.869609 45.278916
19072 29.127320 75.489289 45.043315
19168 35.286770 84.908485 45.479291
19191 32.960753 82.950259 45.710974
19199 43.486404 67.607319 45.550252
19256 33.642714 75.865288 46.383132
19260 36.068497 67.546828 46.312319
19310 24.842332 76.821828 45.576914
19371 29.836140 81.875701 45.955355
19389 33.738239 65.694530 46.040438
19390 20.907539 75.585566 45.999830
19391 16.717583 77.409018 46.028912
19414 19.472732 72.051826 46.044158
19437 12.856603 80.142739 46.153178
19439 39.498383 80.415661 46.265343
19538 26.661047 69.007760 46.171644
19563 35.373624 73.034901 46.407273
19650 38.835095 74.519189 46.492283
19695 46.436866 75.547938 47.198982
19698 24.496998 66.944843 47.131794
19707 28.968210 67.647023 47.297799
19740 37.337678 77.309756 46.547224
19784 30.589279 70.177226 46.779117
19859 42.675668 76.121581 47.189586
19890 33.753552 70.300026 47.532740
19898 17.717022 79.910789 47.581604
19965 37.752110 83.433817 47.337925
19973 40.782957 70.004028 47.235684
19998 25.646096 74.144684 47.592331
20116 18.835680 70.023817 48.412588
20166 31.763574 73.168431 47.904730
20174 23.713740 81.090579 47.794744
20210 27.028877 78.547916 47.915231
20256 24.523445 70.655315 48.155933
20284 38.064476 68.405483 48.093763
20334 35.427955 84.318885 48.556375
20398 28.467600 72.729086 48.206399
20523 30.644730 79.013819 48.702217
20556 15.864673 83.682303 48.653184
20607 35.094018 75.839376 48.878771
20628 19.633246 82.194267 48.820053
20670 40.729662 78.052800 48.961832
20686 22.995624 77.945271 49.059039
20760 38.480563 72.271495 49.227239
20761 18.944179 74.997211 49.154741
20787 22.812552 75.266048 49.021160
20842 33.977533 63.531758 49.620853
20862 40.333280 86.170338 49.620802
20918 33.791663 81.317348 49.331690
20927 30.528518 67.473629 49.548472
20929 35.661408 70.395022 49.572016
20950 12.219576 83.930162 49.367184
20969 29.160976 75.469462 49.804809
21047 26.663687 69.786619 49.964623
21139 37.528911 76.594782 50.152691
21191 44.376914 77.986367 50.389734
21194 28.585635 81.450693 50.209723
21329 32.192547 75.830263 50.485166
21332 27.238131 78.343707 50.945888
21486 34.729054 66.668534 51.074592
21490 31.266825 70.463630 50.814705
21493 25.845234 76.018813 50.666868
21496 34.028211 78.297279 51.080619
21634 39.104523 70.078035 51.557401
21705 42.067264 71.336690 51.337075
21711 24.991596 80.590279 51.216817
21834 28.353704 68.400824 51.757108
21871 34.246840 73.430754 51.525046
21936 16.847202 81.256644 51.961551
21955 29.769475 77.643760 51.929347
22069 36.160236 76.712772 52.602081
22073 36.787253 74.483672 52.890861
22224 34.087380 69.532782 52.755913
22363 28.049206 71.402783 52.800481
22403 38.628825 73.061481 53.123000
22423 36.741564 71.032010 53.011582
22438 35.566462 80.557193 53.061746
22847 32.176049 76.698257 54.243862
22857 22.564585 79.775161 54.327628
23320 24.431263 74.359144 55.116999
23347 42.906214 72.169798 55.343095
23598 34.605848 73.814617 56.054269
24134 23.079998 73.039326 58.159679
24895 36.707577 74.416157 59.086008
