# Supplementary material for: Cellular organization in lab-evolved and extant multicellular species obeys a maximum entropy law
Source: eLife. 2022 Feb 21;11:e72707. doi: 10.7554/eLife.72707 (PMC8860445; doi:10.7554/eLife.72707)
Supplement: Figure 1—source data 1. — The folders are subdivided into those on snowflake yeast (from SEM studies) and Volvox (from lightsheet studies). Each subdirectory contains an explanatory README file. [file elife-72707-fig1-data1.zip › Experimental_Data/Snowflake_SEM_positions/particles-sphere-12.txt]

14993 154.123933 101.339864 35.849800
15055 155.050051 108.128719 35.567393
15779 154.449451 104.195329 37.681341
16476 148.573582 106.709002 39.781872
16777 154.822938 107.453756 39.847409
17405 150.961967 106.457129 41.353067
17610 147.756626 104.000681 41.849323
17821 153.655262 104.115319 42.328495
18233 150.603381 101.777728 43.506879
18663 147.751544 101.697349 44.843325
18908 149.015126 105.999679 44.889700
19396 153.902813 104.084699 45.991830
