# Supplementary material for: Cellular organization in lab-evolved and extant multicellular species obeys a maximum entropy law
Source: eLife. 2022 Feb 21;11:e72707. doi: 10.7554/eLife.72707 (PMC8860445; doi:10.7554/eLife.72707)
Supplement: Figure 1—source data 1. — The folders are subdivided into those on snowflake yeast (from SEM studies) and Volvox (from lightsheet studies). Each subdirectory contains an explanatory README file. [file elife-72707-fig1-data1.zip › Experimental_Data/Snowflake_SEM_positions/particles-sphere-13.txt]

11695 145.916511 111.642314 27.102052
11962 155.196396 113.778648 28.133969
12180 149.776688 114.094661 28.496734
12768 156.751346 115.926901 29.741217
12813 163.125766 125.055529 30.031841
12817 157.635556 120.874008 30.101358
13256 148.174237 112.579772 30.943046
13391 160.911596 108.640492 31.514750
13655 155.198877 119.789703 32.535069
13682 161.608285 119.376359 32.534439
13848 158.347228 118.063452 32.567999
13931 161.421813 123.190217 32.925926
14097 152.855089 114.398943 33.235087
14334 157.759795 114.063374 33.947521
14440 158.819600 110.961637 34.130477
14580 142.655351 113.359609 34.740821
14615 152.653786 117.443072 34.343816
14765 146.046828 112.832492 35.343428
14834 149.673159 113.507878 34.859905
14870 162.041815 108.778975 35.148748
15001 160.093089 115.055382 35.846299
15091 159.770578 120.620586 35.799716
15115 148.269539 110.716171 35.935348
15168 165.578281 118.593633 36.276234
15193 162.480054 122.285490 36.358574
15203 146.502400 118.695829 36.460572
15301 161.724132 117.717104 36.418076
15360 149.244977 116.812044 36.733647
15396 152.843841 122.037504 37.161500
15522 154.710763 119.544947 36.982334
15691 157.681787 117.266285 37.217966
15893 161.515519 111.888769 37.768150
16035 154.151762 112.025092 38.395126
16059 167.309975 117.436272 38.580233
16085 157.166658 113.442098 37.971359
16096 152.686168 115.169624 38.160523
16144 163.148776 114.918527 38.321080
16316 148.764897 113.187212 38.781513
16472 153.343403 124.151103 39.788386
16546 160.845585 122.248383 39.510473
16660 157.473776 125.109423 39.577300
16702 141.014759 112.994182 39.893329
16703 162.535437 117.355925 39.897924
16860 144.714732 112.068066 40.119092
16994 159.548772 114.531905 40.398510
17115 161.911654 123.760966 41.600513
17253 155.567400 123.010467 41.191160
17349 147.470742 116.905372 41.284174
17381 162.671793 112.550609 41.354936
17439 154.498157 112.791539 41.516535
17493 145.256972 114.301096 42.085456
17510 154.064845 119.946737 42.144212
17529 155.769971 116.143446 41.490917
17700 159.825896 117.209917 42.256113
17867 158.530058 123.957915 42.556629
17993 151.411327 120.246467 43.839337
18006 158.019236 120.017940 42.633018
18120 148.889919 113.673429 43.099349
18123 151.974458 123.515363 42.991948
18319 159.993819 114.571385 43.762957
18511 152.766896 115.102860 44.136088
18563 150.061077 117.358900 44.280241
18765 164.277678 111.649785 44.481907
18789 155.185429 109.790469 44.769504
18790 161.539438 117.216571 44.551647
18804 152.873102 106.904288 44.808849
19027 155.423494 121.062073 45.306308
19094 157.508685 112.886227 45.143351
19201 160.937116 111.228270 45.669190
19202 147.586318 118.805699 45.848428
19522 153.318253 118.377899 45.929298
19602 158.603757 120.524458 46.426973
19716 157.354147 116.958360 46.067769
19798 148.900013 113.477880 47.028396
19966 157.557157 109.431198 47.240799
20021 155.592252 114.397857 47.716230
20027 160.907672 115.275055 47.503827
20148 150.143567 120.728751 47.750814
20288 155.024788 106.359791 48.381851
20356 151.951583 113.630118 48.037544
20451 150.260607 116.540344 48.507282
20586 155.761134 120.276202 49.050949
20612 160.654246 109.692990 48.541498
20737 162.325960 112.177653 48.989200
20974 147.567796 123.211480 49.924674
21008 152.482633 119.059943 50.064203
21102 164.382408 110.114948 49.899429
21116 152.957429 104.479451 49.676401
21742 155.353666 123.674827 51.387755
22039 145.220924 125.382646 52.249278
22050 151.041350 116.802229 52.358885
22617 151.619821 121.051029 53.530804
