# Supplementary material for: Cellular organization in lab-evolved and extant multicellular species obeys a maximum entropy law
Source: eLife. 2022 Feb 21;11:e72707. doi: 10.7554/eLife.72707 (PMC8860445; doi:10.7554/eLife.72707)
Supplement: Figure 1—source data 1. — The folders are subdivided into those on snowflake yeast (from SEM studies) and Volvox (from lightsheet studies). Each subdirectory contains an explanatory README file. [file elife-72707-fig1-data1.zip › Experimental_Data/Snowflake_SEM_positions/particles-sphere-14.txt]

11193 44.620392 141.561150 26.085550
11919 36.130905 152.539799 28.129635
12592 44.104836 143.282412 29.370029
12819 38.475753 150.522101 30.189155
13133 41.646289 148.266030 30.781449
13529 52.907294 150.409837 32.026254
13778 45.187663 138.345512 32.605989
13809 49.071541 142.911258 33.236451
13865 53.468310 140.556673 32.600335
13877 43.137647 141.423512 32.709280
13943 47.323921 148.989424 33.041941
13972 36.804795 143.813027 33.164181
14155 39.705246 133.974456 33.709203
14220 43.262013 145.163403 33.142655
14272 34.315865 141.697069 33.775240
14653 41.347812 137.232729 34.711155
14747 47.845344 140.271634 35.079563
14791 36.582962 149.545320 35.577729
14845 39.910745 144.369090 35.032699
14929 50.802729 141.884171 35.550226
14960 41.168543 147.473172 35.631645
14961 53.831055 147.142832 35.529703
15102 45.135048 147.247590 35.773212
15248 51.500455 149.897830 36.252821
15256 50.643202 145.351395 36.139152
15322 46.910376 153.533650 36.524323
15375 32.580708 149.244121 36.872501
15420 46.876067 143.640317 36.319076
15491 42.098211 140.940348 37.048583
15729 35.331437 143.102183 37.430691
15843 39.877592 143.181216 38.102073
15877 47.469012 150.166426 37.750349
15989 43.059544 137.317836 38.036771
16098 38.284314 147.913958 38.051807
16128 34.734931 146.880607 38.334518
16146 38.312658 140.233006 38.374146
16319 40.688762 150.531352 38.742695
16446 42.738313 133.770786 39.592913
16474 51.405351 145.820393 39.878456
16479 42.599694 145.095587 38.531867
16552 48.274892 141.432260 39.420952
16572 44.700740 141.914287 39.464856
16582 47.858141 146.004076 39.538971
16662 50.109303 148.883728 39.530267
17018 46.469565 137.604062 40.422696
17126 43.938498 150.187873 40.661722
17255 35.880560 141.334427 41.272240
17318 37.079382 144.754263 41.066040
17325 32.610111 144.744454 41.091700
17350 40.004565 141.908443 41.378171
17393 44.075871 153.745412 41.396402
17442 31.179385 137.961864 41.563602
17502 30.458224 142.128821 42.097888
17514 36.270008 129.744033 42.352081
17542 50.691889 143.128847 41.468293
17568 42.008960 136.551548 41.715609
17569 39.122642 138.449513 41.673116
17624 40.410062 147.410057 42.174885
17695 41.725792 155.777819 42.137033
17730 48.562423 155.608796 42.346056
17778 46.032452 151.830898 42.729238
17840 44.001374 139.645327 42.293744
17901 45.525135 156.656716 42.526568
17951 40.827438 158.037035 42.778337
17990 34.753067 145.108945 43.607134
18023 34.225777 136.188423 42.656585
18125 44.327980 146.163060 43.102483
18126 32.452424 151.328858 43.037723
18189 34.926236 159.126208 43.071562
18237 47.894818 145.376163 43.369581
18341 37.144658 148.955617 43.859556
18378 46.168142 149.013125 43.339214
18446 46.560897 142.218628 43.438383
18497 48.195471 138.714116 43.905604
18549 53.246698 142.030997 44.127685
18601 49.536554 148.336109 44.328214
18681 42.200500 143.205819 44.062378
18701 37.803796 135.899554 44.426375
18716 35.605658 132.293771 44.327376
18781 43.019282 149.983374 44.665254
18824 51.258693 137.171989 44.942842
18841 43.920254 153.199718 44.849756
18859 34.814156 150.160686 45.827348
18901 37.089358 146.004996 44.877166
18902 37.550222 157.433555 44.756257
18961 30.618703 149.287301 45.059692
18985 39.374571 131.513461 45.151406
18993 46.377179 155.036055 45.097278
19000 26.839648 149.422045 45.213941
19065 41.089997 138.925831 45.085901
19124 43.231907 156.849672 45.270154
19136 33.345367 129.377404 45.303892
19182 43.971773 136.656499 45.447200
19281 40.129605 154.759229 45.485785
19287 39.088342 150.753935 45.728876
19292 50.034454 141.668469 45.723529
19487 38.293336 139.746958 46.781672
19514 41.178862 134.672531 46.038385
19531 40.434138 158.488068 46.289576
19678 34.911858 134.512775 46.827141
19693 40.583875 144.684020 46.862775
19727 42.218679 146.941095 46.481421
19743 45.175714 144.428449 46.677279
19838 38.966837 147.392073 47.104954
19909 42.605130 155.275465 47.925177
19991 40.662775 161.970692 47.432986
20010 47.297724 147.641055 47.466543
20047 48.956449 144.627529 47.470612
20062 45.098313 150.310021 47.803510
20149 41.838876 130.959466 47.633625
20164 43.886122 141.065492 47.718127
20241 38.717195 137.125894 48.124228
20350 39.761690 141.919898 47.911890
20370 42.161061 152.365497 48.186831
20532 31.114691 150.245925 48.829151
20572 37.275584 144.862594 48.775755
20615 36.024338 139.450590 48.876311
20805 44.906853 154.779736 49.426468
20834 36.553177 151.028536 50.310679
20919 42.275410 133.989811 49.358619
20957 48.821420 150.107166 49.425919
21011 43.585714 148.332402 49.546585
21389 45.038337 157.830427 50.985131
21553 41.676219 146.093943 50.720536
21559 28.015186 150.464452 51.005242
22101 39.384197 140.388632 52.116047
22621 34.276854 150.834971 53.508478
22831 42.351304 144.928380 54.115095
23628 40.679702 140.468828 56.016313
