# Supplementary material for: Cellular organization in lab-evolved and extant multicellular species obeys a maximum entropy law
Source: eLife. 2022 Feb 21;11:e72707. doi: 10.7554/eLife.72707 (PMC8860445; doi:10.7554/eLife.72707)
Supplement: Figure 1—source data 1. — The folders are subdivided into those on snowflake yeast (from SEM studies) and Volvox (from lightsheet studies). Each subdirectory contains an explanatory README file. [file elife-72707-fig1-data1.zip › Experimental_Data/Snowflake_SEM_positions/particles-sphere-15.txt]

3532 155.391529 17.393354 8.312838
4222 151.711871 15.086806 10.314328
4743 143.729746 19.412718 11.117650
4786 155.032466 23.695594 11.404732
4921 155.681517 14.044115 11.416837
5140 155.972370 17.218658 12.085583
5196 162.474408 15.637190 12.017698
5229 158.184229 9.349040 12.250305
5309 159.703506 13.885639 13.317372
5401 157.795846 19.952004 12.627330
5505 159.307209 17.003987 12.841310
5558 150.935922 16.197048 12.853279
5713 164.087030 12.352014 13.138949
5972 145.893226 18.114332 13.972414
6077 164.368442 7.829685 14.437483
6113 166.296620 13.795647 14.719545
6253 156.726733 22.326996 14.477453
6285 150.409525 9.252073 14.809496
6315 155.192275 19.080237 14.717583
6443 154.679636 14.058483 14.874703
6449 157.297586 11.395314 15.045035
6490 154.866988 9.218818 15.275953
6493 153.612968 22.146458 15.250926
6554 139.559470 11.463518 15.544808
6575 150.701520 6.766775 15.858280
6586 150.082120 18.400800 16.091562
6766 152.627250 1.219706 15.976681
6808 147.705351 9.316939 16.369872
6872 148.587432 14.037407 15.971186
6994 147.485440 6.923829 16.462037
7032 152.855542 18.031359 16.621029
7059 156.387317 16.781427 16.139432
7118 159.466502 14.937942 16.216454
7181 142.575442 12.087542 16.885264
7259 151.775684 14.976163 16.659495
7263 158.212051 19.707433 16.821098
7285 162.862481 13.527095 16.836916
7369 163.660533 10.001355 17.083667
7513 146.877518 16.914403 17.525367
7563 159.086730 25.881535 17.453831
7627 152.224558 8.950384 17.735140
7786 154.782988 20.163956 17.957570
7823 152.512806 4.464636 18.002615
7855 157.426664 10.142181 18.204971
7874 145.018626 8.587927 18.256467
7875 145.389645 20.003665 18.068735
7893 149.251005 11.163334 17.832134
7940 140.772524 12.084276 18.834648
7941 156.444942 26.231115 19.151223
7946 157.862558 23.526033 19.263602
7955 154.243643 11.981644 18.004424
8042 155.070886 23.552546 18.636659
8067 149.438796 20.276046 18.804002
8281 165.211269 15.301978 19.206558
8349 150.293195 16.736260 19.260504
8443 147.904472 8.586983 19.400787
8485 152.511766 18.617914 19.804548
8536 152.016158 27.790594 20.135121
8544 147.161037 22.136055 20.176859
8586 145.354676 12.050710 19.572428
8672 156.744472 13.449576 20.163561
8689 142.210340 10.133110 19.995736
8708 159.628763 19.756126 20.158947
8743 144.415823 17.428627 20.412630
8797 157.992244 16.825045 20.008295
8806 148.825216 14.250545 20.117813
8851 161.800696 14.639667 20.457608
8872 150.901806 7.376742 20.479024
8889 142.147870 3.913829 20.481512
8890 162.879276 11.246374 20.511240
9025 153.316307 15.217285 20.589578
9155 147.525241 18.889556 21.033250
9195 153.783568 9.138406 21.304548
9271 158.236871 29.171444 21.882909
9314 156.312947 20.335609 21.266163
9362 150.713890 11.338441 21.600073
9414 152.515939 21.617747 21.667584
9422 163.501984 8.342375 21.559434
9474 145.392197 15.312742 22.126029
9487 145.706983 1.567185 21.831154
9495 165.066312 13.360674 22.080960
9650 145.529009 5.103473 22.004192
9683 157.004748 26.698776 22.300489
9692 150.345711 17.237941 22.603998
9729 141.625295 14.871804 22.600892
9733 146.950545 11.607038 22.855302
9742 159.721128 22.100456 22.385589
9747 162.760471 21.124869 22.927583
9750 156.388572 17.863348 22.947164
9782 166.874264 10.387190 22.266470
9790 154.783844 23.962167 22.468733
9945 143.468751 11.263245 22.933521
9946 149.677703 20.742106 22.873407
9958 151.884606 26.543868 23.067832
9984 151.357241 5.082415 23.110407
9985 153.890266 18.132371 23.188628
9988 169.245314 7.771598 23.089953
10100 148.013098 8.205507 23.139762
10124 158.921074 14.511853 23.450816
10285 148.576019 4.684634 23.511891
10288 150.626715 14.110358 23.599291
10289 148.960927 28.384908 23.691325
10324 153.650578 13.197992 23.901578
10403 151.592381 8.197559 24.168785
10409 163.045725 11.637671 23.793441
10491 163.070372 15.009377 24.374727
10492 147.928523 15.998521 24.307808
10560 157.509171 23.014574 24.634436
10675 157.892303 11.184832 24.743398
10678 166.506553 15.605629 24.807604
10808 155.875142 20.633600 25.940861
10849 145.688126 13.686089 24.361529
10850 152.960249 22.840693 25.658833
10919 153.889414 5.749033 25.637656
10990 144.290129 7.223657 25.204133
11000 157.459620 26.556619 25.905690
11104 154.806085 10.866499 26.132366
11113 152.523562 17.247339 26.290070
11117 148.089113 19.321377 25.677042
11119 146.118190 22.470073 26.361705
11246 150.362445 15.766857 26.589503
11248 145.004916 25.133825 26.799348
11892 141.528036 6.657945 27.978430
11928 139.073221 8.891858 27.891479
11937 153.233262 19.670672 27.768496
12363 158.458701 24.812248 28.804060
12575 154.292919 15.665031 29.382720
12617 147.921526 19.238535 29.569016
13417 159.574174 23.533763 31.693624
13574 157.238688 26.572444 32.133012
