# Supplementary material for: Cellular organization in lab-evolved and extant multicellular species obeys a maximum entropy law
Source: eLife. 2022 Feb 21;11:e72707. doi: 10.7554/eLife.72707 (PMC8860445; doi:10.7554/eLife.72707)
Supplement: Figure 1—source data 1. — The folders are subdivided into those on snowflake yeast (from SEM studies) and Volvox (from lightsheet studies). Each subdirectory contains an explanatory README file. [file elife-72707-fig1-data1.zip › Experimental_Data/Snowflake_SEM_positions/particles-sphere-16.txt]

4857 144.905963 59.493017 10.959523
4953 139.905421 55.309594 11.583677
6392 137.196941 55.623477 14.540568
6474 137.371785 46.905472 15.273515
6529 131.810106 61.563094 15.390771
6549 139.225697 52.822455 15.447066
6605 144.230831 60.891146 14.994842
6642 135.025091 53.191829 15.249335
6815 140.603811 51.444190 16.830305
7265 139.232195 58.518139 16.551888
7358 132.271114 46.837393 17.110897
7388 128.232399 50.183152 17.188610
7490 133.652454 58.273720 17.347785
7661 133.789551 52.248130 17.797946
7767 135.024334 49.135053 18.022629
7883 136.164094 45.510121 18.031154
7896 138.116972 42.209328 18.208805
7901 140.449753 61.554164 18.376065
7993 129.169525 47.495437 18.364358
8043 142.674165 53.556006 18.554961
8174 135.953844 55.063144 18.841158
8327 132.017534 60.277572 19.468343
8377 143.380499 61.065685 19.191365
8389 139.043017 52.843442 19.057240
8503 144.835000 65.782366 19.875564
8735 139.419678 55.524590 20.501817
8752 121.816408 52.340018 20.559185
8841 140.128178 46.680535 20.329187
8892 135.501014 63.862213 20.446856
9052 129.973605 50.703787 20.700603
9076 135.776048 51.898017 20.917184
9138 132.646340 62.660634 20.938270
9280 139.114048 58.482599 21.076279
9292 142.536669 57.637202 21.092382
9307 133.295129 56.954601 21.226449
9351 138.679647 61.853994 21.528095
9382 146.084179 60.655810 21.698594
9401 134.603960 48.401426 21.752666
9585 133.520949 65.007610 22.407537
9651 125.271735 52.277931 22.050660
9707 150.036721 60.491728 22.362312
9780 135.570718 59.605636 22.205470
9822 139.062879 52.372844 22.762250
9830 138.031317 64.812738 22.877416
9847 141.709111 49.397653 23.093738
9909 132.617661 53.420074 22.874438
9947 143.402790 64.756413 22.990619
9948 141.600087 68.324400 22.984511
10001 148.646656 62.912988 23.261868
10075 136.516405 55.766263 23.290089
10095 142.081475 61.071642 23.406999
10161 137.988459 48.718910 23.298856
10180 129.292824 55.301470 23.280426
10309 141.835695 55.329563 23.828333
10326 139.677964 71.741444 23.687397
10366 128.773009 52.261445 23.940435
10526 135.534262 51.484071 24.618190
10530 134.234826 62.448500 24.185623
10564 125.091254 60.030650 24.385274
10638 143.325783 58.004890 24.488175
10801 145.416722 62.272114 25.722508
10802 140.421062 64.939046 25.904460
10813 139.613034 58.548990 26.917771
11012 133.451907 47.573320 25.578713
11015 148.093467 54.421035 25.630850
11017 137.564298 62.077673 25.436683
11135 127.646526 48.960925 25.842262
11144 145.937787 58.803911 26.062999
11148 135.543214 65.719561 25.708542
11154 141.998808 70.688270 26.114423
11233 139.117997 45.709397 26.473345
11234 125.896560 45.640948 26.404633
11307 135.386189 59.426448 26.645899
11308 128.673302 60.111139 26.515603
11313 145.232350 66.904130 26.212519
11316 139.299991 69.194150 26.198359
11568 131.802351 58.120953 26.947335
11600 132.245308 61.451488 27.105301
11618 128.708852 56.021020 27.258742
11720 137.934182 48.915990 27.210230
11823 127.315259 53.019575 27.762138
11997 143.008791 60.501518 27.636490
12047 145.814838 56.617401 28.161593
12048 141.922050 67.286356 27.896965
12169 132.630917 64.611108 28.372114
12174 139.502743 52.130909 28.639156
12175 149.858122 60.257621 28.449135
12176 146.626969 61.534585 28.594104
12204 134.482514 57.073125 28.354642
12386 135.487951 50.963028 28.771797
12398 140.551180 63.567975 28.929126
12629 144.491910 64.357751 29.677083
12686 127.540585 45.495010 29.784448
12703 125.870325 54.434222 29.832961
12758 126.917759 48.666993 29.943759
12919 136.389349 58.636992 30.109962
12936 138.952060 55.990988 30.177973
12991 147.510813 59.125952 30.658441
12992 136.198506 61.794618 30.579931
13040 142.295788 69.762211 30.650025
13132 140.134467 48.130471 30.761263
13217 137.322667 50.820412 31.316128
13272 145.195214 54.282104 31.125774
13459 140.116069 60.133258 31.184535
13474 144.353174 61.519076 31.478831
13479 143.882882 57.929393 31.656406
13855 150.815747 57.986446 32.463832
14090 138.194414 53.825559 33.207306
14261 133.322149 58.408697 33.652493
14434 140.333140 56.946312 34.134280
14513 141.192860 53.213458 34.388331
14838 141.376030 62.505638 35.155091
14886 146.114441 61.896052 35.417002
15418 143.371117 57.130333 36.352307
15888 139.742810 54.531592 37.668849
15901 139.822484 65.475170 37.767971
15906 143.421073 65.032213 37.764934
16003 143.916086 61.675122 38.141091
16408 136.168162 53.470598 39.115431
17142 143.580560 57.385679 40.827399
17266 139.209029 53.705000 41.307095
