# Supplementary material for: Cellular organization in lab-evolved and extant multicellular species obeys a maximum entropy law
Source: eLife. 2022 Feb 21;11:e72707. doi: 10.7554/eLife.72707 (PMC8860445; doi:10.7554/eLife.72707)
Supplement: Figure 1—source data 1. — The folders are subdivided into those on snowflake yeast (from SEM studies) and Volvox (from lightsheet studies). Each subdirectory contains an explanatory README file. [file elife-72707-fig1-data1.zip › Experimental_Data/Snowflake_SEM_positions/particles-sphere-17.txt]

183 74.554380 180.754375 0.013289
517 75.138957 174.738378 0.728609
1320 73.140835 182.218695 2.993158
2119 78.650127 177.636701 4.133089
2120 75.461649 179.313145 4.286539
2253 72.900776 177.379657 5.208115
2263 70.200337 179.708217 5.112557
2358 75.852926 175.440965 5.076283
2534 78.022182 170.425879 5.934686
2680 70.632954 175.353813 5.973150
3070 78.384117 174.292223 7.182049
3460 67.045676 181.665930 7.812251
3571 80.219755 171.174236 8.649048
3869 75.458626 173.764501 8.829600
3870 73.229687 176.058481 8.908738
4071 68.785461 174.855194 9.220664
4235 77.290063 177.977562 9.134721
4381 80.324236 174.416055 10.247909
4406 82.699758 169.724107 10.460618
4407 72.037812 173.340228 10.546476
4559 65.273791 173.787838 10.515562
4725 69.686371 180.483129 10.987792
4757 69.265515 165.318051 10.969119
4794 73.244867 171.058552 11.152440
4947 77.780837 175.189284 11.685036
5187 67.823602 171.796930 12.196075
5202 64.323523 176.676468 12.106695
5203 68.647129 177.579187 12.142634
5252 70.951523 175.326373 12.332539
5499 78.613432 172.724748 13.284529
5508 73.582674 178.277726 12.413908
5561 69.662966 168.914968 12.908517
5567 74.540173 174.346821 12.931231
5768 80.429146 176.030836 13.542088
5828 67.068925 174.883449 13.631423
5864 61.351833 175.349854 13.833068
6268 84.832906 172.063169 14.555263
6289 77.028346 176.259268 14.611801
6327 84.876034 166.807846 14.938021
6348 76.367482 169.418788 14.982471
6401 70.718145 172.861765 14.802956
6431 69.726163 179.465995 14.733744
6442 61.359910 177.887096 14.943923
6666 74.678188 180.673009 15.577358
6891 74.044893 172.764587 15.928819
6980 71.634503 183.381053 16.344236
7050 80.292527 182.530706 15.914038
7115 78.157851 172.424577 16.501741
7117 80.822874 179.114375 16.358411
7238 67.298590 180.547837 17.166302
7256 77.539816 181.321143 16.361990
7258 73.099946 176.051798 16.428484
7288 64.100265 175.598374 16.783323
7320 65.163746 172.071946 16.904242
7353 83.790464 169.229889 16.959558
7440 83.839370 177.554172 17.636661
7543 82.365631 172.589332 17.523035
7558 68.123935 174.642415 17.505432
7574 72.221481 179.037747 17.442964
7575 83.905601 184.127323 17.573708
7647 76.475876 184.226095 17.498641
7720 79.785456 175.785800 17.704025
7770 76.217398 174.980066 17.817557
7854 73.456196 186.676977 18.046212
7860 88.388163 171.241447 18.172895
7891 69.867316 185.863801 18.384508
8064 87.812685 184.244162 18.572064
8074 86.690662 178.148413 18.736770
8089 73.595607 182.343198 18.792739
8090 70.663160 188.625814 18.611654
8105 69.696121 181.341887 18.902500
8147 70.099506 171.519990 19.268197
8207 69.406686 177.703670 18.813205
8346 77.808135 182.126290 19.608129
8451 72.590476 173.280025 19.447471
8494 62.065490 176.571175 19.659774
8529 75.962864 180.391936 20.124796
8566 75.376915 177.852044 19.060334
8594 78.981420 184.863944 19.784889
8604 78.779447 179.240490 19.606260
8655 80.506637 181.965803 19.906234
8849 83.685275 176.222686 20.418629
8947 85.186442 171.745197 20.462492
9038 71.727905 176.083396 20.767990
9134 87.221653 174.863403 21.037117
9135 72.000977 179.194900 21.018713
9205 90.442546 173.273710 21.536639
9206 74.637666 175.188241 21.405657
9282 77.926752 172.501868 20.996466
9483 79.016295 175.899096 21.898387
9509 81.139807 178.417350 22.300533
9531 68.891998 181.445793 22.167099
9602 72.443105 174.024859 22.472675
9620 81.761827 173.330094 21.808292
9666 69.677878 172.121604 22.085037
9794 86.856508 177.970282 22.426585
9805 75.949060 185.736246 22.446868
9837 78.873677 167.567945 22.878863
9927 77.824578 181.963959 22.728763
9951 81.865664 167.438250 22.858888
9998 84.930713 173.801189 22.994072
10032 84.649040 175.926951 23.462872
10089 76.801386 179.072369 22.994013
10170 84.021629 170.114147 23.286221
10171 80.449437 170.432295 23.362055
10213 73.777367 177.876599 23.441560
10299 87.244269 168.097360 23.829988
10384 75.042288 173.143266 24.021574
10440 76.976022 169.791311 24.311028
10517 69.581103 176.388913 24.425667
10557 76.251693 176.605549 23.754211
10558 89.355029 180.214818 24.201948
10586 79.100115 174.217068 24.440989
10587 72.246251 180.826010 24.236971
10750 80.235526 165.525520 24.252684
10752 76.933175 166.289546 24.752471
10762 80.066041 181.243546 24.668301
10803 84.431625 167.339629 24.523254
10834 90.781457 167.404936 25.599293
11229 78.937318 179.605298 26.367172
11238 77.250396 172.253566 26.602939
11384 85.368738 172.121628 26.394706
11576 72.956826 176.757331 27.091723
11687 81.799185 173.076769 26.738787
11834 74.758597 169.227731 27.964395
12684 71.002737 175.791237 29.758359
13135 80.514317 173.941201 30.787665
