# Supplementary material for: Cellular organization in lab-evolved and extant multicellular species obeys a maximum entropy law
Source: eLife. 2022 Feb 21;11:e72707. doi: 10.7554/eLife.72707 (PMC8860445; doi:10.7554/eLife.72707)
Supplement: Figure 1—source data 1. — The folders are subdivided into those on snowflake yeast (from SEM studies) and Volvox (from lightsheet studies). Each subdirectory contains an explanatory README file. [file elife-72707-fig1-data1.zip › Experimental_Data/Snowflake_SEM_positions/particles-sphere-18.txt]

11091 52.562806 26.173202 26.395383
11281 53.754164 22.949587 26.252365
11285 66.539622 29.497047 26.506199
11489 62.940095 33.725156 26.786297
11652 59.570769 25.309725 27.600598
11896 57.982249 31.158317 27.874173
12153 57.094823 35.798560 28.461373
12352 62.074892 27.055503 28.547742
12509 59.580484 38.794583 29.600134
12559 53.096920 25.700158 29.314585
12620 68.131916 31.231939 29.742798
12802 61.306680 32.506254 30.064384
12837 57.668828 26.659438 30.167564
12987 60.033314 35.339448 30.631434
13028 65.615693 32.877027 30.690888
13035 67.051622 37.468422 30.614397
13062 56.111447 15.807906 30.998941
13187 64.585992 38.613033 31.121913
13195 49.988020 23.371107 31.260750
13196 64.082169 25.937222 31.315600
13358 66.912686 24.797312 31.485142
13402 67.938349 45.317100 31.806350
13495 57.572592 29.994408 31.810516
13587 69.691554 25.404826 32.033453
13677 55.331193 24.775318 32.217742
13703 72.561818 29.981161 32.684193
13720 67.549942 25.163066 33.627684
13769 55.137774 27.345694 32.558587
13862 60.697427 26.660711 32.627046
13904 63.336515 28.582264 32.721998
13964 57.339163 18.295981 33.215285
13978 54.484998 41.393455 33.080482
14013 56.228566 35.122374 34.080821
14068 67.161875 39.040746 33.202740
14089 51.764733 25.813624 33.236664
14131 60.992878 30.362477 33.489746
14161 55.592167 32.321311 33.676316
14170 52.090458 28.863842 33.829070
14210 71.672560 37.849281 34.298138
14252 67.933253 33.038423 33.821583
14298 58.175851 24.819888 33.851466
14309 69.263368 28.406121 33.987504
14322 64.054499 24.020969 33.928566
14325 66.648742 35.796820 34.014423
14360 70.402213 35.325655 34.151378
14432 61.458500 19.768750 33.888686
14438 62.480756 36.943147 34.050018
14491 55.098189 20.252874 34.311135
14522 70.865065 32.041558 34.612071
14534 65.711530 43.889819 34.646791
14613 61.445398 33.779117 34.274794
14629 58.892409 36.289975 34.570964
14643 64.629331 31.063455 34.609271
14685 66.053230 27.267872 34.715019
14710 62.205422 45.728336 34.994333
14718 58.572932 21.228930 35.053978
14731 49.884723 14.371802 35.093007
14770 48.852606 32.169416 35.401303
14883 55.939441 23.149055 35.188030
14968 55.501797 25.625099 35.327301
14970 56.901080 42.243825 35.591909
15139 50.259561 21.400586 36.247116
15157 49.607737 24.306388 36.103551
15175 66.111439 24.621507 36.265629
15177 52.316073 31.745232 36.451697
15180 77.808969 35.037432 36.362274
15190 52.909055 37.964208 36.344074
15199 76.574390 40.794475 36.537002
15223 58.193071 28.296070 35.710488
15253 58.137975 33.610489 36.109407
15273 61.822623 27.497073 36.382735
15276 62.460582 42.250558 36.384786
15293 60.942974 23.695788 36.423266
15335 53.971823 34.483388 36.446495
15352 67.667294 31.036322 36.649906
15353 67.899497 37.275771 36.644423
15408 57.281452 22.278895 37.731890
15508 52.162264 16.804374 36.876637
15551 56.388334 31.377092 37.346704
15589 57.760992 18.790261 37.244450
15590 63.543836 18.876179 37.236127
15595 71.177485 30.450869 37.177730
15596 67.590512 40.409581 37.302204
15620 68.477831 27.765369 37.368028
15767 70.332989 34.677589 37.534826
15780 53.693956 22.283193 37.675761
15781 75.714750 37.703091 37.552172
15782 59.328793 43.922191 37.643226
15785 74.397889 34.508859 37.742891
15837 58.751580 15.905159 37.944214
15875 65.726683 34.137541 37.556742
15927 59.631128 39.689329 37.854348
15977 54.812320 19.259592 38.068202
15978 60.501985 20.658907 37.947882
16009 51.640150 24.994067 38.206735
16051 65.902328 21.991709 38.374223
16071 61.512997 28.227598 38.877364
16159 55.038569 28.429919 38.365709
16204 54.852008 25.785366 38.729533
16228 54.087959 36.408648 38.910903
16328 64.341712 26.645757 38.777143
16423 57.760255 35.294352 39.062373
16457 69.339338 37.067250 39.445102
16482 61.759497 35.650969 38.548319
16541 61.208081 46.731067 39.264474
16577 62.911741 23.752064 39.416106
16593 56.358051 41.294175 39.652818
16607 57.957333 46.901028 39.455414
16620 56.369992 16.528610 39.438039
16630 47.898276 22.073597 39.652441
16638 66.372386 38.340897 39.600491
16654 66.108994 29.341865 39.643108
16694 51.689003 27.876404 39.934961
16747 59.889007 31.053093 39.574745
16829 67.793648 32.003684 39.857413
16849 64.461808 17.014825 40.044784
16850 59.144079 18.547994 39.933416
16867 69.310017 27.308624 40.180766
16880 52.381983 17.448364 40.141548
16903 59.359481 26.119865 40.224977
16978 62.930836 19.999413 40.442100
17027 57.698957 37.693055 40.629220
17028 63.241706 49.565572 40.563127
17049 66.691254 20.238318 40.714089
17050 67.975407 34.726223 40.779078
17192 72.418014 34.039290 40.887118
17240 50.602696 23.851149 41.272312
17270 55.762353 13.912412 41.118576
17340 63.216451 38.473872 41.131467
17372 60.017456 21.939054 41.341263
17400 62.791482 28.876684 41.309440
17414 53.461029 42.948460 41.367547
17428 56.512198 23.851234 41.481932
17466 53.255095 26.244934 41.815689
17552 56.590820 28.456330 41.675815
17627 57.488599 33.717785 42.040973
17647 58.795042 15.459944 41.938497
17665 52.706576 29.955660 42.120478
17748 63.239005 22.592422 42.321591
17756 62.418710 46.931319 42.525633
17776 69.401961 33.336014 42.773692
17785 60.280101 39.027584 41.891535
17800 62.912443 33.482332 42.154759
17872 65.522933 36.231374 42.555956
17896 66.393213 27.795861 42.585378
17968 70.461777 22.884806 43.073951
18033 60.934034 24.733553 42.864319
18040 64.509896 41.540600 42.740061
18071 60.801652 36.313268 43.018997
18104 60.053622 28.071133 43.131253
18232 57.981249 25.893732 43.326889
18257 74.640428 33.761542 43.247509
18281 69.207067 25.653374 43.558520
18374 60.996165 18.140250 43.321592
18386 58.379674 31.050633 43.440359
18401 69.429415 35.739225 43.635021
18414 55.862127 37.023829 44.002404
18424 51.546970 22.323103 43.957123
18531 63.135151 26.737824 43.795725
18551 66.445331 32.086586 44.110609
18572 57.818785 20.456312 44.318544
18587 67.012946 39.100196 44.190061
18797 51.973738 24.858516 44.564093
18798 62.482725 39.483424 44.713799
18807 68.513561 29.080006 44.763702
18836 66.575203 15.380821 44.945396
18855 66.324041 25.759468 45.097416
18919 61.586931 21.574343 44.902675
18947 54.593059 34.943064 44.879282
18956 63.192126 15.319495 45.017608
19004 70.318618 31.713442 45.230110
19079 64.393760 29.656863 45.249863
19092 54.178350 26.913346 45.294522
19117 61.665368 31.687477 45.435692
19180 55.134216 30.679893 45.539670
19189 54.261219 23.617572 45.600034
19213 55.064744 18.666374 45.733128
19220 50.658446 27.256229 45.779489
19307 57.270133 27.977444 45.741064
19341 63.653470 19.131070 45.776178
19384 65.385318 12.879921 45.952825
19385 65.291631 43.490109 45.923216
19411 58.379334 36.800822 46.160315
19417 59.305411 30.058852 46.363194
19418 60.911424 34.409230 45.930915
19433 58.474387 17.663813 46.277401
19451 60.076768 23.818950 46.295047
19570 63.593719 33.840017 46.605136
19629 61.643254 27.788440 46.653656
19630 62.004563 37.171885 46.614129
19644 58.416966 32.818614 46.504306
19659 56.559401 25.311020 46.771574
19674 50.789711 22.516539 46.903311
19879 53.813311 20.766378 47.243654
20092 59.251471 14.885413 47.910761
20263 52.327970 25.039951 48.125596
20504 62.797229 21.036983 48.471164
20506 53.159886 28.900087 48.587600
20679 60.737810 30.013826 48.884602
20680 55.744984 35.988612 48.794556
20757 58.872301 28.092515 49.562845
20985 62.378730 25.740904 49.651025
21002 52.419696 31.961733 49.599509
21026 63.973689 37.845783 49.634534
21174 53.150635 22.237020 50.165760
22004 52.448482 29.432002 52.185758
