# Supplementary material for: Cellular organization in lab-evolved and extant multicellular species obeys a maximum entropy law
Source: eLife. 2022 Feb 21;11:e72707. doi: 10.7554/eLife.72707 (PMC8860445; doi:10.7554/eLife.72707)
Supplement: Figure 1—source data 1. — The folders are subdivided into those on snowflake yeast (from SEM studies) and Volvox (from lightsheet studies). Each subdirectory contains an explanatory README file. [file elife-72707-fig1-data1.zip › Experimental_Data/Snowflake_SEM_positions/particles-sphere-19.txt]

18402 184.800816 42.398107 43.792289
19042 185.467279 44.567761 45.488125
19484 172.452308 38.895349 46.804143
19647 178.022636 47.410678 46.685506
19669 170.515961 45.169991 46.877791
19766 186.057605 38.615546 46.663077
19779 174.642658 40.981975 46.983611
19930 182.855117 42.919919 47.127068
20385 179.440419 37.767100 48.214639
20537 173.500890 34.201893 48.646737
20551 173.293070 44.358029 48.865193
20759 179.448125 45.355651 49.050836
20876 183.647148 40.061350 49.660946
20915 172.312704 37.731670 49.723081
21036 176.496844 36.330524 49.976100
21095 186.879800 39.274554 49.765440
21177 173.455673 40.522280 50.460658
21466 183.757478 44.425359 51.174537
21682 180.806055 42.343675 50.871029
21683 176.127409 42.427492 50.889198
21829 172.878237 42.540646 51.825377
21862 178.263522 39.445731 51.805467
21943 169.527297 36.784861 52.045169
22543 171.967006 39.670586 53.296144
22824 184.465397 43.554243 54.046946
22874 180.250712 39.727447 54.353094
22939 181.428233 44.585518 54.177444
23007 183.185219 48.022032 54.621099
23142 177.749195 47.387025 54.843243
23282 171.240904 48.694633 55.519933
23315 178.240756 42.542464 54.846238
23358 174.210131 42.701083 55.453219
23830 173.541216 46.103407 56.515788
23862 177.023861 39.862526 56.672857
23934 176.954181 36.522532 57.153064
24189 172.099406 39.629795 57.189816
24209 182.473692 43.530235 57.389655
24210 180.247911 46.206388 57.315362
24471 183.599502 47.084479 58.075775
24761 176.660915 44.791173 58.560328
24832 174.561828 41.514800 59.003821
25135 173.444787 44.498590 59.849227
25203 174.774509 51.335910 59.669329
25352 187.484151 47.041340 60.403349
25597 180.532852 54.495109 61.127820
25637 177.721853 41.242307 60.657674
25653 180.361724 44.243086 60.917349
25717 184.836687 44.596908 60.757485
25788 176.508973 37.636401 61.269107
25853 185.824606 40.502516 61.894410
25874 179.717538 38.483918 61.113349
26015 170.417277 38.699229 61.999609
26199 172.507774 42.491292 62.275405
26288 180.160284 47.958069 62.114277
26304 176.887630 52.274587 62.279406
26310 188.618864 44.413059 62.239835
26381 180.430405 51.593428 62.616024
26553 173.558621 56.618811 62.912439
26561 182.968311 42.049161 63.073312
26640 191.128297 42.235756 63.183266
26668 178.635687 40.945073 63.600242
26763 174.666440 49.040995 63.606692
26784 187.937083 41.257345 63.590539
26785 191.976017 45.124497 63.512943
26887 190.379247 39.573586 64.179594
26916 175.075929 44.879808 63.325956
27020 175.234508 40.858240 63.924667
27082 178.437932 54.427599 64.339984
27168 173.618446 53.023959 64.214732
27204 182.117213 45.385721 64.382419
27228 185.102881 44.104170 64.472567
27267 182.102378 49.570107 64.516288
27304 172.154641 47.373957 64.846404
27416 178.754430 44.065458 65.046166
27427 178.063302 49.831170 64.996724
27562 171.284598 55.283152 65.460378
27681 184.861398 40.247839 65.719664
27816 180.661067 40.704585 65.951786
27827 171.602905 44.599622 66.087377
27835 172.492183 41.108549 65.913061
28125 167.816150 49.741336 67.088252
28252 167.784192 43.078555 66.943844
28363 169.688970 39.881004 67.499013
28589 174.676017 42.701793 67.653622
28599 174.180684 46.472465 67.671997
28619 171.718034 49.411515 67.706454
28656 181.572430 43.941190 67.919063
28735 177.369236 43.124927 68.338452
28857 177.513719 48.180863 68.437059
28900 170.622867 52.700594 68.513510
29311 171.002667 46.661312 69.779184
29359 175.851245 44.606133 70.087683
29748 182.999903 44.930045 70.815204
29752 167.948852 46.139348 70.780949
29764 172.972423 53.077274 70.962427
29854 173.843655 49.523235 70.835000
29906 173.962179 39.802561 70.869812
30026 171.528616 48.047572 71.934556
30403 175.798017 42.223680 72.023194
30425 173.184659 45.922734 72.261494
31133 172.609077 51.647391 74.273849
31665 175.323678 43.213652 74.917816
