# Supplementary material for: Cellular organization in lab-evolved and extant multicellular species obeys a maximum entropy law
Source: eLife. 2022 Feb 21;11:e72707. doi: 10.7554/eLife.72707 (PMC8860445; doi:10.7554/eLife.72707)
Supplement: Figure 1—source data 1. — The folders are subdivided into those on snowflake yeast (from SEM studies) and Volvox (from lightsheet studies). Each subdirectory contains an explanatory README file. [file elife-72707-fig1-data1.zip › Experimental_Data/Snowflake_SEM_positions/particles-sphere-20.txt]

14802 168.448733 105.108813 36.007813
14979 159.325745 98.118597 35.628044
15098 162.403804 94.660785 35.834613
15392 161.739237 98.030429 37.196049
15720 165.528447 97.516626 37.314216
15805 156.873896 92.132650 37.798411
15823 170.133753 90.088790 37.917125
15973 167.267048 102.114481 37.974624
16065 166.578447 90.301655 38.918699
16324 165.472517 87.754009 38.686701
16344 168.793576 104.946653 38.981834
16545 159.784138 98.325811 39.428674
16791 159.729019 91.796693 39.874265
16923 162.572247 96.224708 39.717081
16939 163.443338 101.273882 40.193559
17094 157.142458 98.867847 41.181426
17130 163.565198 90.329630 40.695112
17147 165.492910 94.518019 40.620599
17212 169.438721 91.672630 40.861073
17229 156.954325 104.471744 41.116789
17244 156.545215 87.773194 41.109952
17252 154.343309 92.736736 41.304766
17331 165.849222 98.885006 41.270331
17345 171.584579 104.242133 41.171538
17468 163.473790 104.247142 41.614645
17517 173.155971 98.082701 42.286115
17540 168.339429 102.094781 41.705252
17631 156.833906 95.158946 42.017331
18075 159.471113 89.423216 42.858814
18078 159.007432 106.603069 43.119360
18318 168.548387 90.611421 43.753786
18334 167.632341 96.433969 43.390605
18353 153.553331 91.802585 43.903037
18369 161.617874 93.082671 43.264531
18403 156.285413 91.073789 43.797148
18457 159.458433 97.545766 43.417000
18504 169.613848 93.899136 43.845645
18683 163.749256 96.864026 44.144675
18695 155.504074 98.426539 44.174307
18696 164.722513 105.709004 44.334297
18730 163.725058 101.928473 44.523711
18736 162.727756 89.649859 44.317590
18846 160.100115 108.877299 44.845903
18886 170.858115 97.450880 44.793041
18958 172.828602 93.724667 45.112014
19048 168.992151 106.548471 45.652848
19395 178.085125 94.183963 46.107431
19425 177.889841 90.908349 46.111354
19496 166.834832 99.947657 45.607487
19520 174.870111 96.436039 46.086176
19525 167.741519 108.892324 46.174116
19540 166.261367 94.458590 46.292376
19542 168.252806 103.498915 46.139369
19574 177.343517 99.098130 46.274906
19581 173.227947 100.117892 46.502934
19598 160.596422 95.423575 46.502404
19599 152.054291 98.267018 46.452429
19651 160.733635 98.673715 46.773043
19715 158.893035 101.649316 48.064277
19721 161.781383 106.217961 46.409792
19789 169.110946 91.762895 46.798019
19882 171.242293 89.117764 47.450056
19908 170.366303 98.258492 47.767097
19944 160.563297 91.932762 47.104114
20069 176.003677 102.001028 47.791463
20099 170.382010 94.606479 47.942220
20175 164.849335 103.368478 47.925377
20322 159.165733 104.463417 48.738540
20434 169.808255 101.159568 48.301045
20449 163.897625 98.685638 48.586633
20526 167.767190 96.406706 48.883305
20560 163.409699 94.907470 48.769133
20714 177.434945 96.100250 49.173392
20764 157.993033 98.952232 48.992551
20790 161.069655 101.209142 49.086379
20864 157.745337 94.983356 49.199322
20866 165.984010 107.271076 49.448930
21101 165.807877 92.981529 49.693809
21345 180.490092 95.800149 50.855590
21505 169.451777 92.655892 50.661446
21720 160.601039 97.589174 51.275242
21723 167.112735 100.705408 51.310071
21876 162.290427 105.058941 51.533251
22340 169.637402 89.414237 52.770140
22341 169.413790 95.494477 52.934957
22550 164.828425 106.569936 53.186830
23101 171.519445 94.445067 55.135882
23227 160.466316 105.661969 54.941638
