# Supplementary material for: Cellular organization in lab-evolved and extant multicellular species obeys a maximum entropy law
Source: eLife. 2022 Feb 21;11:e72707. doi: 10.7554/eLife.72707 (PMC8860445; doi:10.7554/eLife.72707)
Supplement: Figure 1—source data 1. — The folders are subdivided into those on snowflake yeast (from SEM studies) and Volvox (from lightsheet studies). Each subdirectory contains an explanatory README file. [file elife-72707-fig1-data1.zip › Experimental_Data/Volvox_Lightsheet_positions/README.txt]

Thomas Day
Last Modified: 2021_05_27
Each file contains the xyz coordinates of somatic cells distributed on the surface of a Volvox carteri organism. Each file corresponds to a different Volvox organism. The format is as follows:
1st column: X coordinate
2nd column: Y coordinate
3rd column: Z coordinate
