# Supplementary material for: Cellular organization in lab-evolved and extant multicellular species obeys a maximum entropy law
Source: eLife. 2022 Feb 21;11:e72707. doi: 10.7554/eLife.72707 (PMC8860445; doi:10.7554/eLife.72707)
Supplement: Figure 1—source data 1. — The folders are subdivided into those on snowflake yeast (from SEM studies) and Volvox (from lightsheet studies). Each subdirectory contains an explanatory README file. [file elife-72707-fig1-data1.zip › Experimental_Data/Volvox_Lightsheet_positions/sp11_tif11_sMerged.txt]

   9.9568304e+02  -1.0778198e+03  -2.9890980e+02
   9.5263540e+02  -1.0780681e+03  -2.9954358e+02
   9.3102163e+02  -1.0500721e+03  -2.9995458e+02
   1.0018241e+03  -1.0501670e+03  -2.9694837e+02
   9.6890296e+02  -1.0441648e+03  -3.0205204e+02
   9.9971603e+02  -1.0199299e+03  -2.9958242e+02
   9.4504941e+02  -1.0183407e+03  -3.0111066e+02
   9.7145941e+02  -1.0062260e+03  -3.0185009e+02
   9.9756153e+02  -9.9223859e+02  -2.9967197e+02
   9.4161541e+02  -1.1135924e+03  -2.9280893e+02
   1.0104445e+03  -1.1094241e+03  -2.8868929e+02
   9.7242331e+02  -1.1016469e+03  -2.9632731e+02
   1.0397817e+03  -1.0935712e+03  -2.8674120e+02
   9.1602950e+02  -1.0857709e+03  -2.9445131e+02
   1.0302267e+03  -1.0647061e+03  -2.9004890e+02
   9.0157392e+02  -1.0523540e+03  -2.9118746e+02
   9.0949161e+02  -1.0170577e+03  -2.9301561e+02
   1.0253114e+03  -1.0032311e+03  -2.9468666e+02
   9.5264727e+02  -9.8282347e+02  -2.9621595e+02
   9.7791569e+02  -9.7216145e+02  -2.9706113e+02
   1.0048463e+03  -9.6156545e+02  -2.9506979e+02
   9.7798065e+02  -1.1340756e+03  -2.8633999e+02
   1.0238619e+03  -9.7838141e+02  -2.9046270e+02
   9.6239361e+02  -9.4934461e+02  -2.9024226e+02
   9.4456685e+02  -1.1473725e+03  -2.7995730e+02
   9.1596483e+02  -1.1284919e+03  -2.8558661e+02
   8.8581032e+02  -1.1064566e+03  -2.8095642e+02
   1.0614241e+03  -1.0739724e+03  -2.8057602e+02
   8.7827696e+02  -1.0732944e+03  -2.8556163e+02
   1.0555270e+03  -1.0436048e+03  -2.8341232e+02
   8.7800326e+02  -1.0333816e+03  -2.8537873e+02
   8.7716134e+02  -1.0009762e+03  -2.7961206e+02
   9.2916673e+02  -9.9453821e+02  -2.9040089e+02
   1.0468200e+03  -9.8422502e+02  -2.8613710e+02
   1.0335985e+03  -9.5644596e+02  -2.8740373e+02
   9.8841541e+02  -9.3991881e+02  -2.8853415e+02
   1.0124829e+03  -9.3926258e+02  -2.8749202e+02
   1.0144334e+03  -1.1443888e+03  -2.7612788e+02
   1.0396178e+03  -1.1236107e+03  -2.7668191e+02
   1.0661094e+03  -1.1024705e+03  -2.7354024e+02
   1.0496293e+03  -1.0107674e+03  -2.8552436e+02
   1.0625003e+03  -9.6313535e+02  -2.7742671e+02
   9.1379691e+02  -9.3912768e+02  -2.7815377e+02
   1.0544521e+03  -9.3873751e+02  -2.7571866e+02
   9.4321185e+02  -9.2745708e+02  -2.7911637e+02
   9.7175749e+02  -9.1903840e+02  -2.8359286e+02
   1.0007159e+03  -9.1427396e+02  -2.7902970e+02
   9.7878267e+02  -1.1674968e+03  -2.7158293e+02
   9.1537566e+02  -1.1610958e+03  -2.7054745e+02
   8.8323724e+02  -1.1356717e+03  -2.7157857e+02
   8.5077891e+02  -1.0990136e+03  -2.6548208e+02
   1.0892651e+03  -1.0764907e+03  -2.6765455e+02
   8.5064655e+02  -1.0618054e+03  -2.7013553e+02
   1.0838904e+03  -1.0452810e+03  -2.6998440e+02
   8.7016674e+02  -9.7034658e+02  -2.7032644e+02
   8.9032619e+02  -9.5101285e+02  -2.7171296e+02
   1.0808754e+03  -9.4668411e+02  -2.6936856e+02
   1.0319536e+03  -9.2751393e+02  -2.7975575e+02
   1.0522981e+03  -9.1022508e+02  -2.6807202e+02
   1.0278692e+03  -9.0406387e+02  -2.7115671e+02
   9.2479323e+02  -9.0395549e+02  -2.7079237e+02
   9.5420860e+02  -8.9786721e+02  -2.7434024e+02
   9.8153628e+02  -8.9407643e+02  -2.7409339e+02
   1.0044726e+03  -8.8699234e+02  -2.6892569e+02
   9.5096129e+02  -1.1876109e+03  -2.6163159e+02
   1.0416546e+03  -1.1539213e+03  -2.6497935e+02
   1.0667970e+03  -1.1315383e+03  -2.6354189e+02
   8.9385629e+02  -9.1272390e+02  -2.6343327e+02
   1.0135319e+03  -1.1754235e+03  -2.6089322e+02
   8.7891526e+02  -1.1681006e+03  -2.5320594e+02
   8.4826054e+02  -1.1340803e+03  -2.5343135e+02
   1.0915222e+03  -1.1078983e+03  -2.5892239e+02
   1.1065809e+03  -1.0496800e+03  -2.5690058e+02
   8.2607208e+02  -1.0433479e+03  -2.5355415e+02
   8.4924068e+02  -1.0232089e+03  -2.6912556e+02
   8.4164326e+02  -9.9175460e+02  -2.5916525e+02
   1.1095534e+03  -9.7843315e+02  -2.5520234e+02
   1.1059180e+03  -9.5118374e+02  -2.5709945e+02
   8.6613414e+02  -9.3273931e+02  -2.5789736e+02
   1.0733680e+03  -9.2321262e+02  -2.6580341e+02
   1.0933574e+03  -9.2381578e+02  -2.5807257e+02
   1.0543962e+03  -8.8606527e+02  -2.5722830e+02
   1.0297960e+03  -8.8159118e+02  -2.6131867e+02
   9.2009427e+02  -8.7771395e+02  -2.5722069e+02
   9.4504932e+02  -8.7555383e+02  -2.6031902e+02
   9.6893258e+02  -8.7246330e+02  -2.6281764e+02
   9.9244232e+02  -8.6420811e+02  -2.6011784e+02
   9.9295501e+02  -1.1997585e+03  -2.4721061e+02
   1.0680799e+03  -1.1630908e+03  -2.5118765e+02
   1.0909870e+03  -1.1389703e+03  -2.4965056e+02
   1.1115328e+03  -1.0857841e+03  -2.5114203e+02
   8.2110667e+02  -1.0771120e+03  -2.4942364e+02
   1.0770853e+03  -8.9764402e+02  -2.5401414e+02
   8.9107023e+02  -8.8478280e+02  -2.5010562e+02
   9.1405440e+02  -1.1971753e+03  -2.4187926e+02
   1.0441792e+03  -1.1802120e+03  -2.4983851e+02
   1.1257996e+03  -1.0611977e+03  -2.4237428e+02
   1.1247708e+03  -1.0311894e+03  -2.4596768e+02
   8.1637603e+02  -1.0119316e+03  -2.4484310e+02
   1.1378740e+03  -9.7779226e+02  -2.4297808e+02
   1.1290653e+03  -9.5177966e+02  -2.4410034e+02
   8.4358046e+02  -9.2692237e+02  -2.4437466e+02
   1.1167497e+03  -9.2739163e+02  -2.4634335e+02
   1.1051558e+03  -9.0586652e+02  -2.4580588e+02
   8.6426327e+02  -9.0211770e+02  -2.4692522e+02
   1.0462393e+03  -8.6145958e+02  -2.4660901e+02
   1.0187134e+03  -8.6030524e+02  -2.5170760e+02
   9.4028504e+02  -8.4930374e+02  -2.4602601e+02
   9.7077337e+02  -8.4492502e+02  -2.4742423e+02
   1.0336812e+03  -1.2019679e+03  -2.3662881e+02
   1.1118097e+03  -1.1181058e+03  -2.4292698e+02
   8.1624267e+02  -1.1139490e+03  -2.3525042e+02
   1.0722014e+03  -8.7310982e+02  -2.4183697e+02
   9.1030163e+02  -8.5560539e+02  -2.3909298e+02
   9.9968504e+02  -8.4087543e+02  -2.4183770e+02
   9.5259379e+02  -1.2176597e+03  -2.2912401e+02
   8.7722373e+02  -1.2067281e+03  -2.2464234e+02
   1.0666637e+03  -1.1916825e+03  -2.2725504e+02
   8.4635191e+02  -1.1745651e+03  -2.3305344e+02
   1.0905935e+03  -1.1731404e+03  -2.3236974e+02
   1.1114110e+03  -1.1480100e+03  -2.2970180e+02
   1.1345601e+03  -1.0983032e+03  -2.3375576e+02
   7.9614111e+02  -1.0823846e+03  -2.2205259e+02
   7.9987211e+02  -1.0465079e+03  -2.3372113e+02
   1.1508582e+03  -1.0385965e+03  -2.3118563e+02
   1.1468010e+03  -1.0041684e+03  -2.3438907e+02
   8.1129795e+02  -9.8031498e+02  -2.3405214e+02
   1.1573044e+03  -9.7936939e+02  -2.3108326e+02
   1.1531344e+03  -9.5293840e+02  -2.3172026e+02
   8.2050886e+02  -9.4229506e+02  -2.2986626e+02
   1.1383521e+03  -9.2468969e+02  -2.3357165e+02
   8.3124370e+02  -9.0833462e+02  -2.2779603e+02
   1.1292766e+03  -9.0173252e+02  -2.3161775e+02
   8.4990891e+02  -8.8593161e+02  -2.3186643e+02
   1.0932971e+03  -8.8353056e+02  -2.3985784e+02
   1.1129737e+03  -8.8230526e+02  -2.3095243e+02
   8.7808301e+02  -8.6444817e+02  -2.3324386e+02
   1.0770741e+03  -8.5043806e+02  -2.3004593e+02
   9.2777156e+02  -8.2914102e+02  -2.2597786e+02
   9.8368488e+02  -1.2308765e+03  -2.1914416e+02
   8.1974765e+02  -1.1483126e+03  -2.2009285e+02
   7.8916829e+02  -1.0094991e+03  -2.1951423e+02
   9.5691562e+02  -8.2538906e+02  -2.2994555e+02
   9.8811135e+02  -8.2228788e+02  -2.2862774e+02
   9.1917802e+02  -1.2316780e+03  -2.1053730e+02
   1.0229009e+03  -1.2219175e+03  -2.1321953e+02
   1.1323318e+03  -1.1274960e+03  -2.2383830e+02
   1.1702350e+03  -1.0193484e+03  -2.2002254e+02
   1.1725411e+03  -9.9101643e+02  -2.1758368e+02
   1.1755731e+03  -9.6547870e+02  -2.1675933e+02
   1.1562294e+03  -9.2744401e+02  -2.2063523e+02
   1.1024810e+03  -8.6413140e+02  -2.2524347e+02
   8.9876671e+02  -8.3703965e+02  -2.2190806e+02
   1.0153778e+03  -8.1765660e+02  -2.2094165e+02
   1.1718188e+03  -1.0551473e+03  -2.1261160e+02
   7.9366676e+02  -9.5996197e+02  -2.1234208e+02
   1.1712115e+03  -9.4010984e+02  -2.1336195e+02
   1.1505953e+03  -8.9821176e+02  -2.1273533e+02
   1.1331938e+03  -8.7455275e+02  -2.1283813e+02
   8.4925845e+02  -8.6232034e+02  -2.1179062e+02
   9.7534414e+02  -8.0601514e+02  -2.1081460e+02
   1.0599974e+03  -1.2148388e+03  -2.0603232e+02
   8.4625459e+02  -1.1995638e+03  -1.9901335e+02
   1.0884786e+03  -1.1999353e+03  -2.0455889e+02
   1.1098334e+03  -1.1786971e+03  -2.0746406e+02
   1.1296683e+03  -1.1556368e+03  -2.0916723e+02
   7.8756260e+02  -1.1240537e+03  -2.0448767e+02
   1.1589866e+03  -1.1100437e+03  -2.0747036e+02
   7.8085818e+02  -1.0471140e+03  -2.0542586e+02
   1.1908452e+03  -1.0339971e+03  -2.0208537e+02
   1.1963212e+03  -1.0062949e+03  -1.9848871e+02
   7.7994295e+02  -9.8553682e+02  -2.0452324e+02
   8.0395210e+02  -9.2333758e+02  -2.0800321e+02
   1.1708003e+03  -9.1217640e+02  -2.0395254e+02
   8.2640809e+02  -8.8694148e+02  -2.0933604e+02
   1.1199133e+03  -8.4745846e+02  -2.0252765e+02
   8.7198747e+02  -8.3995829e+02  -2.1116720e+02
   1.0959902e+03  -8.4001309e+02  -2.1012798e+02
   1.0708472e+03  -8.2583952e+02  -2.0928344e+02
   9.1562823e+02  -8.1254140e+02  -2.0519045e+02
   9.4398892e+02  -8.0443410e+02  -2.0519218e+02
   1.0065829e+03  -8.0012839e+02  -2.0224603e+02
   8.8199686e+02  -1.2337042e+03  -1.9400832e+02
   7.7468488e+02  -1.0877030e+03  -1.9307953e+02
   1.1748140e+03  -1.0896947e+03  -2.0167143e+02
   1.1907334e+03  -9.4986218e+02  -1.9685436e+02
   1.1566574e+03  -8.7479172e+02  -1.9584994e+02
   8.9153668e+02  -8.2289865e+02  -2.0028308e+02
   9.6049653e+02  -1.2483496e+03  -1.9204140e+02
   1.0040608e+03  -1.2485085e+03  -1.8386760e+02
   1.1315566e+03  -1.1758941e+03  -1.8612233e+02
   8.0786691e+02  -1.1736467e+03  -1.9185463e+02
   1.1497193e+03  -1.1414333e+03  -1.9563541e+02
   1.1914598e+03  -1.0649304e+03  -1.9172540e+02
   7.6811637e+02  -1.0148676e+03  -1.9148321e+02
   1.1937107e+03  -9.7531651e+02  -1.9394512e+02
   7.7375938e+02  -9.5033676e+02  -1.8582026e+02
   8.0509211e+02  -8.8994670e+02  -1.8954011e+02
   8.2563101e+02  -8.6243867e+02  -1.9273711e+02
   1.1446625e+03  -8.5486456e+02  -1.9313685e+02
   8.4824220e+02  -8.3957171e+02  -1.9185613e+02
   1.0898762e+03  -8.1858688e+02  -1.9060512e+02
   1.0614627e+03  -8.0471549e+02  -1.8982700e+02
   1.0353769e+03  -8.0025259e+02  -1.9462609e+02
   9.6516177e+02  -7.8863351e+02  -1.8975534e+02
   9.2298020e+02  -1.2574175e+03  -1.7664423e+02
   1.1840660e+03  -9.2928503e+02  -1.9454338e+02
   1.1749132e+03  -8.9221237e+02  -1.8828675e+02
   9.2025056e+02  -7.9205433e+02  -1.8299730e+02
   9.9375451e+02  -7.8497461e+02  -1.8622045e+02
   1.0489976e+03  -1.2359659e+03  -1.7928380e+02
   8.5700822e+02  -1.2319225e+03  -1.7371073e+02
   8.2610374e+02  -1.2088973e+03  -1.7524567e+02
   1.1134796e+03  -1.2009952e+03  -1.6971462e+02
   7.7964717e+02  -1.1527005e+03  -1.7033881e+02
   1.1685459e+03  -1.1358726e+03  -1.7670940e+02
   7.6476322e+02  -1.1206738e+03  -1.6861961e+02
   1.1772372e+03  -1.1131366e+03  -1.8057295e+02
   7.6017282e+02  -1.0461402e+03  -1.7567386e+02
   1.2081477e+03  -1.0421516e+03  -1.7962936e+02
   1.2122905e+03  -9.9414240e+02  -1.7992744e+02
   7.6024708e+02  -9.7884793e+02  -1.7800211e+02
   1.2032654e+03  -9.5179182e+02  -1.8108756e+02
   7.8136878e+02  -9.1862090e+02  -1.8118967e+02
   1.1176897e+03  -8.1887384e+02  -1.7843820e+02
   1.0235189e+03  -7.8429530e+02  -1.7781414e+02
   1.0829590e+03  -1.2222137e+03  -1.6843775e+02
   1.2145952e+03  -9.6943749e+02  -1.6887088e+02
   1.1793675e+03  -8.7123574e+02  -1.6786760e+02
   8.2434473e+02  -8.4027483e+02  -1.7054439e+02
   1.0874302e+03  -7.9965461e+02  -1.6994038e+02
   9.4803695e+02  -7.8027533e+02  -1.7380636e+02
   8.8343013e+02  -1.2563391e+03  -1.5298751e+02
   7.9556681e+02  -1.1901698e+03  -1.5510263e+02
   1.1544318e+03  -1.1572280e+03  -1.7341024e+02
   1.1903553e+03  -1.0958202e+03  -1.7434486e+02
   7.5660293e+02  -1.0835681e+03  -1.6522554e+02
   1.2071430e+03  -1.0715746e+03  -1.6516894e+02
   1.2194545e+03  -1.0200683e+03  -1.6698218e+02
   7.4987439e+02  -1.0065742e+03  -1.6384821e+02
   8.0496543e+02  -8.6521226e+02  -1.6685676e+02
   8.4967597e+02  -8.1804066e+02  -1.6875372e+02
   9.7552649e+02  -7.6855848e+02  -1.6378567e+02
   9.9063128e+02  -1.2673233e+03  -1.5429601e+02
   1.1412978e+03  -1.1834464e+03  -1.5651599e+02
   7.6217253e+02  -9.3779937e+02  -1.5590278e+02
   7.8334795e+02  -8.9124089e+02  -1.5869427e+02
   8.7753093e+02  -7.9845378e+02  -1.6284646e+02
   1.0037436e+03  -7.6729686e+02  -1.6140965e+02
   9.5477702e+02  -1.2683407e+03  -1.4982497e+02
   1.0317364e+03  -1.2581359e+03  -1.4712403e+02
   8.3908254e+02  -1.2320098e+03  -1.4477724e+02
   1.1661268e+03  -1.1613626e+03  -1.4025963e+02
   1.1834897e+03  -1.1351868e+03  -1.4836507e+02
   1.1955286e+03  -1.1113222e+03  -1.5089436e+02
   7.4757179e+02  -1.0642016e+03  -1.5153462e+02
   1.2223239e+03  -1.0463060e+03  -1.5590348e+02
   1.2287565e+03  -9.9381720e+02  -1.5054232e+02
   1.2177835e+03  -9.3829890e+02  -1.5558047e+02
   1.2076961e+03  -9.1459974e+02  -1.5824050e+02
   1.1954216e+03  -8.9031384e+02  -1.6222146e+02
   8.1010299e+02  -8.3909818e+02  -1.4843405e+02
   1.1651537e+03  -8.3101728e+02  -1.4702402e+02
   8.3304698e+02  -8.1659281e+02  -1.4953812e+02
   1.1177719e+03  -7.9788821e+02  -1.4993106e+02
   9.2717592e+02  -7.7422746e+02  -1.5795608e+02
   9.1906460e+02  -1.2701394e+03  -1.3391195e+02
   1.0687138e+03  -1.2426670e+03  -1.3928914e+02
   1.1009158e+03  -1.2253044e+03  -1.3379972e+02
   7.4130745e+02  -1.0345704e+03  -1.4244599e+02
   8.5595225e+02  -8.0031780e+02  -1.4781461e+02
   1.0904678e+03  -7.8237057e+02  -1.4472500e+02
   1.0319229e+03  -7.6474902e+02  -1.4833643e+02
   9.5394721e+02  -7.6128998e+02  -1.4983850e+02
   8.1048777e+02  -1.2126316e+03  -1.3842486e+02
   1.1270500e+03  -1.2113081e+03  -1.0903742e+02
   7.7628084e+02  -1.1725853e+03  -1.3317895e+02
   7.5752036e+02  -1.1415201e+03  -1.3564259e+02
   7.4528564e+02  -1.1004581e+03  -1.3632767e+02
   1.2089416e+03  -1.0903557e+03  -1.4364918e+02
   1.2316323e+03  -1.0188199e+03  -1.3586993e+02
   7.4081748e+02  -1.0033456e+03  -1.3613988e+02
   1.2258866e+03  -9.6248095e+02  -1.4529010e+02
   1.2206750e+03  -9.1727374e+02  -1.3646985e+02
   7.6308891e+02  -9.1040948e+02  -1.4098915e+02
   1.2106887e+03  -8.9442286e+02  -1.3753491e+02
   7.9054285e+02  -8.6264427e+02  -1.4157500e+02
   1.1838401e+03  -8.5240257e+02  -1.4059645e+02
   1.1429813e+03  -8.0782589e+02  -1.4367716e+02
   9.0671777e+02  -7.7098697e+02  -1.4462912e+02
   9.8060223e+02  -7.5493437e+02  -1.4433021e+02
   9.7597276e+02  -1.2770519e+03  -1.2323563e+02
   1.2216515e+03  -1.0689749e+03  -1.3626803e+02
   1.2328325e+03  -1.0429868e+03  -1.3098334e+02
   1.2311869e+03  -9.4214053e+02  -1.2700435e+02
   7.4864719e+02  -9.3404803e+02  -1.2897935e+02
   1.2008824e+03  -8.6895934e+02  -1.3467166e+02
   8.8404978e+02  -7.8405085e+02  -1.4197181e+02
   9.4840426e+02  -1.2834698e+03  -8.1005565e+01
   1.0140610e+03  -1.2742531e+03  -1.1486963e+02
   8.8942873e+02  -1.2683609e+03  -1.1667006e+02
   8.5750216e+02  -1.2531244e+03  -1.1932295e+02
   1.1489436e+03  -1.1891209e+03  -1.2368011e+02
   1.1837772e+03  -1.1474213e+03  -1.1635076e+02
   1.2025508e+03  -1.1188143e+03  -1.2204286e+02
   7.3858466e+02  -1.0626592e+03  -1.2314661e+02
   1.2386676e+03  -9.7499349e+02  -1.2395463e+02
   7.7259954e+02  -8.7795672e+02  -1.2778840e+02
   7.9867972e+02  -8.4073110e+02  -1.2782405e+02
   8.1980371e+02  -8.1749672e+02  -1.2735142e+02
   8.4639615e+02  -7.9765645e+02  -1.2907351e+02
   8.6390610e+02  -7.8798600e+02  -1.3158998e+02
   9.3456993e+02  -7.5655893e+02  -1.3243736e+02
   1.0082128e+03  -7.5123096e+02  -1.3147066e+02
   1.0494978e+03  -1.2604104e+03  -1.0895413e+02
   8.2403999e+02  -1.2275909e+03  -1.0792255e+02
   7.8351333e+02  -1.1970289e+03  -8.2260542e+01
   1.2180643e+03  -1.0912969e+03  -1.1688652e+02
   1.2423050e+03  -1.0013514e+03  -1.1855813e+02
   1.2227378e+03  -8.9459634e+02  -1.1304985e+02
   1.1628644e+03  -8.0962195e+02  -1.1992545e+02
   1.1146307e+03  -7.7912525e+02  -1.1871212e+02
   8.7877080e+02  -7.6808943e+02  -9.7109107e+01
   1.0745895e+03  -7.6452331e+02  -1.2684686e+02
   9.0840302e+02  -7.6233175e+02  -1.2473376e+02
   1.0492909e+03  -7.6026959e+02  -1.2896719e+02
   9.6838236e+02  -7.4791550e+02  -1.2148331e+02
   1.0801226e+03  -1.2444357e+03  -1.0440018e+02
   7.6335233e+02  -1.1656181e+03  -9.7966326e+01
   7.4474531e+02  -1.1314497e+03  -1.0397386e+02
   7.3698894e+02  -1.0967289e+03  -1.0784620e+02
   1.2313372e+03  -1.0641511e+03  -1.0981009e+02
   1.2410475e+03  -1.0324788e+03  -1.0699052e+02
   7.3369307e+02  -1.0326403e+03  -1.1091431e+02
   7.3685674e+02  -9.8584468e+02  -1.1320805e+02
   7.3644366e+02  -9.5600978e+02  -1.1322980e+02
   7.5466699e+02  -9.0190326e+02  -1.1373149e+02
   1.2118496e+03  -8.7000289e+02  -1.0497713e+02
   7.8374798e+02  -8.5233196e+02  -1.1023776e+02
   1.1420912e+03  -7.9260941e+02  -1.1710609e+02
   9.1839570e+02  -1.2820143e+03  -5.9881514e+01
   1.1701749e+03  -1.1720199e+03  -1.0184813e+02
   1.2442143e+03  -9.5900721e+02  -1.0263523e+02
   1.2388886e+03  -9.3625003e+02  -1.0079975e+02
   1.2306931e+03  -9.1698910e+02  -1.1308211e+02
   7.6531491e+02  -8.7622404e+02  -1.0425639e+02
   1.2008604e+03  -8.4814141e+02  -1.0673795e+02
   8.0562285e+02  -8.2273227e+02  -1.0902614e+02
   8.3350773e+02  -8.0081043e+02  -1.0753242e+02
   8.5563978e+02  -7.8566706e+02  -1.0666140e+02
   9.2474767e+02  -7.5116202e+02  -1.0637233e+02
   1.0255550e+03  -7.4740302e+02  -1.1198760e+02
   9.9680916e+02  -7.4090651e+02  -1.0663768e+02
   9.8571500e+02  -1.2816742e+03  -8.6338102e+01
   1.1058990e+03  -1.2294991e+03  -9.2428504e+01
   1.2014876e+03  -1.1300216e+03  -9.0209958e+01
   1.2161857e+03  -1.1055159e+03  -9.0969323e+01
   7.2981581e+02  -1.0668754e+03  -9.1902652e+01
   7.2985252e+02  -1.0114744e+03  -9.0093162e+01
   1.2459356e+03  -9.8595423e+02  -9.3970151e+01
   7.4481939e+02  -9.1820028e+02  -9.1856642e+01
   1.1741931e+03  -8.0980659e+02  -9.2380238e+01
   1.0990448e+03  -7.6422817e+02  -1.0403923e+02
   9.5366650e+02  -7.3766553e+02  -8.6535677e+00
   8.7239639e+02  -1.2655179e+03  -8.3923133e+01
   8.4091102e+02  -1.2469962e+03  -7.7663837e+01
   1.1476509e+03  -1.1928198e+03  -9.0142973e+01
   1.2306186e+03  -1.0804445e+03  -8.5573532e+01
   1.2471282e+03  -1.0081109e+03  -9.2015160e+01
   8.1812911e+02  -8.0915836e+02  -8.8767069e+01
   1.1364646e+03  -7.7930170e+02  -9.0818983e+01
   9.0463348e+02  -7.5603739e+02  -9.9572632e+01
   1.0484537e+03  -7.3881356e+02  -7.1251195e+01
   9.7757276e+02  -7.3630314e+02  -9.2584156e+01
   1.0235905e+03  -1.2711661e+03  -7.6754167e+01
   1.0563669e+03  -1.2488333e+03  -3.4834929e+01
   8.1275341e+02  -1.2225532e+03  -7.5539776e+01
   1.1843154e+03  -1.1544124e+03  -8.1258740e+01
   7.3753033e+02  -1.1107533e+03  -7.5837636e+01
   1.2394833e+03  -1.0480909e+03  -8.2273614e+01
   7.2668175e+02  -1.0374958e+03  -7.2392283e+01
   7.3150255e+02  -9.8300592e+02  -7.4625770e+01
   7.3794748e+02  -9.5182749e+02  -7.9688165e+01
   1.2380688e+03  -9.1450070e+02  -8.3287776e+01
   7.5664147e+02  -8.8579982e+02  -8.0588291e+01
   1.2263615e+03  -8.8366310e+02  -8.3782331e+01
   7.7009165e+02  -8.6152629e+02  -5.7359530e+01
   7.8995514e+02  -8.3633537e+02  -8.2334495e+01
   1.1995316e+03  -8.3204061e+02  -5.0108995e+01
   8.3978640e+02  -7.9027840e+02  -8.6183173e+01
   1.0733939e+03  -7.4619597e+02  -7.2570991e+01
   1.0242160e+03  -7.3763305e+02  -8.4985175e+01
   1.0804011e+03  -1.2397175e+03  -6.8866809e+01
   1.1258279e+03  -1.2119498e+03  -7.4667164e+01
   1.2454745e+03  -9.4168812e+02  -7.6187115e+01
   1.2112898e+03  -8.5557403e+02  -7.7831800e+01
   1.1603906e+03  -7.9237882e+02  -7.5286245e+01
   8.6640270e+02  -7.7211005e+02  -7.8354972e+01
   8.9832305e+02  -7.5650319e+02  -7.5876947e+01
   1.0972937e+03  -7.5401363e+02  -7.4012073e+01
   9.1679094e+02  -7.4342720e+02  -5.0787290e+01
   1.0002228e+03  -7.3403244e+02  -7.5015851e+01
   9.7515544e+02  -1.2733175e+03  -2.4779090e+01
   1.1673306e+03  -1.1742495e+03  -6.5328276e+01
   7.5133559e+02  -1.1464902e+03  -5.6700023e+01
   1.2165978e+03  -1.1133741e+03  -6.4192952e+01
   1.2479631e+03  -1.0241393e+03  -7.3824122e+01
   1.2497379e+03  -9.9678127e+02  -6.5166790e+01
   1.2494782e+03  -9.6820936e+02  -6.9606677e+01
   8.2612758e+02  -7.9699722e+02  -6.4881354e+01
   1.0025727e+03  -1.2743664e+03  -5.1452746e+01
   8.8901318e+02  -1.2692749e+03  -5.3421231e+01
   1.1409171e+03  -1.1940414e+03  -5.9451923e+01
   7.7162774e+02  -1.1725671e+03  -2.6755705e+01
   1.2008407e+03  -1.1354458e+03  -5.9458100e+01
   1.2282440e+03  -1.0930144e+03  -5.4871540e+01
   7.4226363e+02  -1.0817649e+03   1.3437773e+01
   1.2366958e+03  -1.0644185e+03  -5.8461663e+01
   7.2879261e+02  -1.0085221e+03  -5.7080299e+01
   7.3609503e+02  -9.3292159e+02  -5.9591064e+01
   7.4617325e+02  -9.0412456e+02  -6.1955778e+01
   1.2359829e+03  -8.9717194e+02  -6.1445660e+01
   8.0433894e+02  -8.2134954e+02  -6.6589841e+01
   8.4968240e+02  -7.7798756e+02  -5.8125250e+01
   9.7632148e+02  -7.3357847e+02  -6.4622555e+01
   1.0316266e+03  -1.2621381e+03  -4.1647261e+01
   8.5896652e+02  -1.2543448e+03  -4.4282408e+01
   8.2988690e+02  -1.2342500e+03  -4.2981082e+01
   1.1032975e+03  -1.2230739e+03  -5.3711054e+01
   7.9492654e+02  -1.2081838e+03  -4.4444394e+01
   1.2486575e+03  -1.0327736e+03  -5.0934696e+01
   1.2242302e+03  -8.7612284e+02  -5.3665050e+01
   1.1399106e+03  -7.7564594e+02  -5.6376189e+01
   8.8121783e+02  -7.6163919e+02  -5.1951803e+01
   9.4533930e+02  -1.2782200e+03  -3.7266499e+01
   1.1861271e+03  -1.1537619e+03  -5.2539832e+01
   7.4089771e+02  -1.1194657e+03  -3.7650177e+01
   7.2821224e+02  -1.0608244e+03  -4.3151776e+01
   1.2509873e+03  -9.7536959e+02  -4.0818452e+01
   7.3453863e+02  -9.6257209e+02  -5.1644861e+01
   1.2484448e+03  -9.4568707e+02  -4.7640942e+01
   7.8509218e+02  -8.3804364e+02  -4.9833215e+01
   1.1177011e+03  -7.6146824e+02  -4.9715587e+01
   1.0913360e+03  -7.4842189e+02  -4.3174231e+01
   1.0651899e+03  -7.4003881e+02  -4.8381387e+01
   1.0331604e+03  -7.3881523e+02   1.0806096e+01
   1.0799277e+03  -1.2334176e+03  -3.2427897e+01
   1.1226729e+03  -1.2016907e+03  -3.4155734e+01
   1.1486030e+03  -1.1810575e+03  -3.3463874e+01
   1.2142484e+03  -1.1159431e+03  -3.7516380e+01
   1.2316717e+03  -1.0769761e+03  -3.4819970e+01
   1.2528180e+03  -1.0043694e+03  -3.7162322e+01
   1.2313726e+03  -9.2288479e+02   6.7723593e-01
   7.4138702e+02  -9.1858419e+02  -3.7269694e+01
   7.5781465e+02  -8.8095309e+02  -4.3684106e+01
   1.2118080e+03  -8.5666202e+02  -4.3227090e+01
   1.1605470e+03  -7.9107458e+02  -3.7063927e+01
   8.3498438e+02  -7.8996204e+02  -3.9322876e+01
   1.0017404e+03  -7.4526972e+02   3.7985078e+01
   9.1293744e+02  -1.2716611e+03  -2.3522316e+01
   1.1724736e+03  -1.1605726e+03  -3.0371409e+01
   1.1951764e+03  -1.1375337e+03  -3.1758782e+01
   1.2415480e+03  -1.0512255e+03  -3.3349466e+01
   7.2855491e+02  -1.0312612e+03  -3.1390983e+01
   7.3751909e+02  -9.4525341e+02  -2.9601068e+01
   1.2325921e+03  -8.9529198e+02  -3.3356123e+01
   8.1126340e+02  -8.1240169e+02  -4.4029692e+01
   8.6026079e+02  -7.7433799e+02  -3.2064103e+01
   9.7007132e+02  -7.4712886e+02   3.5218106e+01
   1.0080733e+03  -1.2660023e+03  -2.0211598e+01
   8.1716520e+02  -1.2207657e+03  -1.9399320e+01
   7.5736197e+02  -1.1439381e+03  -1.5128644e+01
   1.2199575e+03  -1.0974334e+03  -2.1308999e+01
   1.2500199e+03  -1.0249465e+03  -2.3186077e+01
   7.3673701e+02  -9.7457751e+02  -2.3194475e+01
   7.8307157e+02  -8.5213810e+02  -3.7666849e+00
   7.9426034e+02  -8.3241042e+02  -2.7582868e+01
   1.1826446e+03  -8.1480717e+02  -2.7717772e+01
   8.9861374e+02  -7.5517854e+02  -2.8909314e+01
   9.2872318e+02  -7.4190449e+02  -2.2979067e+01
   8.7835298e+02  -1.2600137e+03  -1.7786685e+01
   1.0345330e+03  -1.2504031e+03  -1.1231171e+01
   8.4666155e+02  -1.2391892e+03  -8.8435225e+00
   1.0978012e+03  -1.2164749e+03  -2.2560971e+01
   7.3165951e+02  -1.0040769e+03  -1.9564248e+01
   1.2463635e+03  -9.4844984e+02  -1.7607305e+01
   7.5446774e+02  -9.0078969e+02  -2.1111598e+01
   1.2164853e+03  -8.6949122e+02  -1.5336983e+01
   1.2011937e+03  -8.4064552e+02  -2.0555780e+01
   8.1956191e+02  -8.0711996e+02  -2.1957198e+01
   1.1404981e+03  -7.7796761e+02  -2.4661139e+01
   1.0540186e+03  -7.3796334e+02  -2.1227818e+01
   9.4350250e+02  -1.2674498e+03  -2.8652109e+00
   1.0592071e+03  -1.2327637e+03  -4.4866485e+00
   7.9466657e+02  -1.1948716e+03  -9.4204455e+00
   1.1297435e+03  -1.1825788e+03  -9.8085897e+00
   1.1545480e+03  -1.1652786e+03  -9.4413195e+00
   1.1787722e+03  -1.1435947e+03  -7.8298688e+00
   1.2019851e+03  -1.1200941e+03  -8.6197300e+00
   1.2315104e+03  -1.0710289e+03  -7.3243645e+00
   7.3393792e+02  -1.0553370e+03  -5.7648174e+00
   1.2446294e+03  -1.0439693e+03  -1.0399714e+01
   1.2481679e+03  -1.0056916e+03  -5.1784211e+00
   1.2493051e+03  -9.7709780e+02  -1.0132519e+01
   7.4697785e+02  -9.2841867e+02  -7.7237760e+00
   7.6552856e+02  -8.7652114e+02  -1.0818289e+01
   8.4251443e+02  -7.8920736e+02  -1.0416894e+01
   1.0770733e+03  -7.4777334e+02  -1.2956439e+01
   9.8111118e+02  -1.2613689e+03   2.8821574e+00
   1.1078805e+03  -1.1971507e+03  -3.9081020e+00
   7.7735067e+02  -1.1673665e+03   1.2113846e+00
   7.4811309e+02  -1.1133425e+03  -6.9544829e-01
   7.4395777e+02  -9.5730840e+02   1.3008710e+00
   1.2232000e+03  -8.9972340e+02  -4.7295484e+00
   1.1635475e+03  -8.0153086e+02  -4.8704298e+00
   8.7842247e+02  -7.6536448e+02  -9.6445007e+00
   9.0576753e+02  -1.2577517e+03   4.9458192e+00
   1.0825798e+03  -1.2153111e+03   1.3970526e+00
   8.2375996e+02  -1.2127508e+03   1.1975077e+01
   7.3956274e+02  -9.8658146e+02   6.9417170e+00
   1.1843047e+03  -8.2402119e+02   2.2807742e-01
   1.0956402e+03  -7.5456545e+02  -5.0168437e+00
   9.1783241e+02  -7.5571740e+02   2.9789552e+01
   1.0119628e+03  -1.2518701e+03   9.9608763e+00
   8.7265771e+02  -1.2420638e+03   1.4161122e+01
   1.0374862e+03  -1.2357725e+03   1.6944386e+01
   1.1364797e+03  -1.1620918e+03   1.4120284e+01
   1.1567165e+03  -1.1494653e+03   1.1319761e+01
   1.2153136e+03  -1.0932305e+03   7.4812160e+00
   7.3492567e+02  -1.0236211e+03   1.7858213e+00
   7.5833271e+02  -9.0586208e+02   8.6073573e+00
   1.2018575e+03  -8.5244938e+02   6.4746897e+00
   8.2115705e+02  -8.1164988e+02   4.0035531e-01
   1.1286027e+03  -7.7552135e+02   5.4127728e+00
   1.0589951e+03  -7.4310460e+02   1.0913508e+01
   9.5865106e+02  -1.2529702e+03   2.4821156e+01
   8.4960668e+02  -1.2226437e+03   2.7735460e+01
   1.0930457e+03  -1.1940366e+03   1.6861169e+01
   7.9858534e+02  -1.1846019e+03   2.1862843e+01
   1.1141616e+03  -1.1719369e+03   2.0513836e+01
   7.6395024e+02  -1.1364178e+03   1.4662531e+01
   1.1760239e+03  -1.1323492e+03   1.6242689e+01
   1.1970791e+03  -1.1109442e+03   1.6713239e+01
   1.2356691e+03  -1.0470946e+03   1.4594945e+01
   7.4087465e+02  -1.0433412e+03   2.3232827e+01
   1.2445091e+03  -1.0223922e+03   1.1012503e+01
   1.2435008e+03  -9.9211764e+02   1.4869632e+01
   1.2411055e+03  -9.6445593e+02   1.9366606e+01
   1.2354553e+03  -9.4097192e+02   1.4479474e+01
   7.5437088e+02  -9.3912206e+02   2.0963288e+01
   1.2126178e+03  -8.7808406e+02   1.5835624e+01
   7.7175183e+02  -8.7627185e+02   1.2038990e+01
   8.0254113e+02  -8.3654697e+02   1.4060708e+01
   8.4219769e+02  -8.0049905e+02   1.5729380e+01
   8.8560396e+02  -7.7069295e+02   1.8505196e+01
   1.1038912e+03  -7.6418896e+02   1.5262321e+01
   9.4301067e+02  -7.4462610e+02   1.3844545e+01
   9.2403320e+02  -1.2526049e+03   2.7121150e+01
   9.8850279e+02  -1.2461455e+03   3.0883864e+01
   1.0579685e+03  -1.2172323e+03   2.3327652e+01
   1.2219936e+03  -1.0700429e+03   2.3890265e+01
   7.4786678e+02  -1.0122743e+03   2.6322945e+01
   7.5133395e+02  -9.7217763e+02   2.9630171e+01
   1.1842285e+03  -8.3467762e+02   2.2303839e+01
   1.1437513e+03  -7.9104595e+02   1.8218532e+01
   8.9441988e+02  -1.2420496e+03   3.2655969e+01
   1.0157207e+03  -1.2340086e+03   3.7245074e+01
   7.8113099e+02  -1.1553192e+03   2.8296660e+01
   7.5520172e+02  -1.1045186e+03   2.9219013e+01
   1.2349369e+03  -1.0258221e+03   3.1957037e+01
   7.8600443e+02  -8.6094132e+02   2.7092229e+01
   8.2664598e+02  -8.1875204e+02   2.5817457e+01
   1.1629326e+03  -8.1064296e+02   2.6104242e+01
   1.0726256e+03  -1.1991077e+03   3.4319923e+01
   8.2408326e+02  -1.1919541e+03   4.2233743e+01
   1.1847718e+03  -1.1133276e+03   4.0701982e+01
   1.2074170e+03  -1.0887760e+03   3.5846768e+01
   7.5342176e+02  -1.0710562e+03   4.2179694e+01
   1.2267937e+03  -9.4382394e+02   3.8458496e+01
   7.7214142e+02  -8.8976869e+02   3.4759197e+01
   1.1929950e+03  -8.5186055e+02   3.4715344e+01
   1.1236230e+03  -7.8035882e+02   3.1775787e+01
   1.0528788e+03  -7.5722498e+02   5.2241431e+01
   1.0317968e+03  -7.4724913e+02   3.6525185e+01
   9.4080672e+02  -1.2412223e+03   4.8608362e+01
   1.0369480e+03  -1.2188601e+03   4.2730765e+01
   1.0891790e+03  -1.1778262e+03   4.3648837e+01
   8.0289949e+02  -1.1646446e+03   4.8202771e+01
   7.7634950e+02  -1.1315634e+03   4.3008965e+01
   1.1599266e+03  -1.1283551e+03   4.3216803e+01
   1.2260309e+03  -1.0469103e+03   4.1298558e+01
   1.2395920e+03  -1.0042035e+03   3.1387336e+01
   7.5474895e+02  -9.9755512e+02   4.8369437e+01
   7.6520026e+02  -9.2186961e+02   3.9931576e+01
   8.0406385e+02  -8.4587302e+02   4.0491787e+01
   1.1740698e+03  -8.2750962e+02   4.1126926e+01
   1.0895489e+03  -7.6519410e+02   3.8306535e+01
   9.4087205e+02  -7.5565355e+02   4.6438350e+01
   8.7373893e+02  -1.2192915e+03   5.4194972e+01
   8.4861085e+02  -1.2030788e+03   5.4392635e+01
   1.2123809e+03  -1.0691726e+03   5.0049112e+01
   7.5073808e+02  -1.0358726e+03   4.4867791e+01
   1.2313643e+03  -9.9722101e+02   5.2624699e+01
   7.6358741e+02  -9.5209604e+02   5.1540475e+01
   8.2615923e+02  -8.2933830e+02   4.9395378e+01
   1.1362397e+03  -7.9528708e+02   4.5486036e+01
   9.7138548e+02  -1.2346787e+03   5.6403870e+01
   9.0975747e+02  -1.2275348e+03   5.6460322e+01
   9.9877931e+02  -1.2271886e+03   5.8116735e+01
   1.0471706e+03  -1.2022862e+03   5.9055873e+01
   1.0687422e+03  -1.1869788e+03   6.0328926e+01
   1.1072982e+03  -1.1574098e+03   5.4135704e+01
   1.1707249e+03  -1.1116788e+03   6.5831373e+01
   7.6969195e+02  -1.1037779e+03   5.5487598e+01
   1.1925418e+03  -1.0894546e+03   5.9778123e+01
   1.2279056e+03  -1.0227417e+03   5.7040627e+01
   1.2231119e+03  -9.5443847e+02   6.0577866e+01
   7.7802130e+02  -9.0738697e+02   5.9507339e+01
   7.9074944e+02  -8.7456787e+02   5.3266496e+01
   1.1501095e+03  -8.1529358e+02   5.2929296e+01
   9.1321327e+02  -7.6839687e+02   5.6525024e+01
   9.6396146e+02  -7.5615237e+02   5.7557485e+01
   1.0171839e+03  -7.5415956e+02   5.7560233e+01
   8.3148883e+02  -1.1702352e+03   6.8192559e+01
   8.1190058e+02  -1.1493671e+03   6.9638122e+01
   7.9261153e+02  -1.1281085e+03   6.5724807e+01
   1.1461676e+03  -1.1268934e+03   6.6809990e+01
   8.2298629e+02  -1.1209209e+03   7.6002990e+01
   7.6789437e+02  -1.0829712e+03   6.3940375e+01
   7.6157670e+02  -1.0525046e+03   6.3404660e+01
   1.2154444e+03  -1.0457455e+03   6.6615431e+01
   7.5848385e+02  -1.0221014e+03   6.2203146e+01
   7.6211317e+02  -9.7717884e+02   6.4140326e+01
   1.2020521e+03  -8.8096981e+02   5.2771019e+01
   8.1415047e+02  -8.5306731e+02   6.6947114e+01
   8.7710373e+02  -7.9011138e+02   6.3239882e+01
   1.1077471e+03  -7.8160025e+02   5.7292930e+01
   1.0741491e+03  -7.6692596e+02   6.0753370e+01
   9.3853835e+02  -1.2311856e+03   7.0688567e+01
   9.5720797e+02  -1.2167360e+03   7.7527477e+01
   9.8585494e+02  -1.2154733e+03   7.9416428e+01
   1.0182712e+03  -1.2090786e+03   7.1496666e+01
   8.9485089e+02  -1.2096696e+03   7.7379068e+01
   8.6567028e+02  -1.1958493e+03   7.5786454e+01
   1.0862099e+03  -1.1689502e+03   6.6961870e+01
   1.1228006e+03  -1.1420927e+03   7.0595647e+01
   7.8930399e+02  -1.0992351e+03   7.8907691e+01
   1.2009773e+03  -1.0649399e+03   7.4757037e+01
   1.2185186e+03  -1.0061640e+03   7.6803503e+01
   1.2218635e+03  -9.7902067e+02   7.1153305e+01
   7.7553256e+02  -9.3288815e+02   6.9561549e+01
   1.2131130e+03  -9.2525999e+02   6.2691507e+01
   8.4021443e+02  -8.2793853e+02   6.8291756e+01
   1.1208694e+03  -7.9735295e+02   6.7647515e+01
   1.0422626e+03  -7.6904853e+02   7.6995806e+01
   9.3498088e+02  -7.6570283e+02   6.8869624e+01
   9.8741541e+02  -7.6162146e+02   7.3287398e+01
   1.0484510e+03  -1.1859330e+03   8.2301966e+01
   1.0972839e+03  -1.1552301e+03   8.0521782e+01
   7.8010337e+02  -1.0700866e+03   8.0126015e+01
   1.2129333e+03  -1.0256447e+03   8.0269467e+01
   1.2121725e+03  -9.5906856e+02   8.2386977e+01
   7.7346327e+02  -9.5801799e+02   7.9793207e+01
   8.0006574e+02  -8.8033280e+02   7.5584395e+01
   1.0921455e+03  -7.8270227e+02   7.4035547e+01
   9.0346323e+02  -7.8157869e+02   7.6533313e+01
   1.0670740e+03  -7.7529279e+02   7.7742107e+01
   9.5954056e+02  -7.6752766e+02   8.0514631e+01
   9.2527657e+02  -1.2134571e+03   8.2611107e+01
   1.0241674e+03  -1.1953145e+03   8.8036364e+01
   8.5237957e+02  -1.1685185e+03   8.8757247e+01
   1.0713267e+03  -1.1675093e+03   8.7332113e+01
   8.3543308e+02  -1.1459142e+03   8.7927831e+01
   1.1364516e+03  -1.1243884e+03   8.8211045e+01
   1.1584133e+03  -1.1071440e+03   8.8946943e+01
   1.1810830e+03  -1.0843966e+03   8.6324722e+01
   7.7141102e+02  -1.0354555e+03   8.1366012e+01
   7.7651792e+02  -9.8380045e+02   8.9045181e+01
   1.1971921e+03  -9.0460839e+02   8.6186890e+01
   1.1663741e+03  -8.7936693e+02   1.0252054e+02
   1.1040300e+03  -7.9921723e+02   8.5540624e+01
   1.0186619e+03  -7.6539948e+02   8.1051689e+01
   9.6949969e+02  -1.2012934e+03   9.7678810e+01
   9.9935865e+02  -1.2007063e+03   9.2270475e+01
   8.8043548e+02  -1.1823826e+03   9.5285146e+01
   1.1115216e+03  -1.1369732e+03   9.4832972e+01
   8.1695355e+02  -1.0987045e+03   9.4321552e+01
   7.9992002e+02  -1.0774634e+03   1.0011291e+02
   1.1859101e+03  -1.0619646e+03   9.8583656e+01
   7.8462436e+02  -1.0510974e+03   9.4775979e+01
   1.2016281e+03  -1.0426947e+03   9.3070237e+01
   1.2071168e+03  -1.0146386e+03   9.6334343e+01
   7.8841063e+02  -9.4159253e+02   9.4569284e+01
   1.2028460e+03  -9.3787093e+02   9.3365347e+01
   8.1403995e+02  -8.7576996e+02   9.2175075e+01
   8.3094981e+02  -8.5223678e+02   8.9567922e+01
   8.4993879e+02  -8.2879978e+02   9.0529408e+01
   1.1223803e+03  -8.1660882e+02   9.1479359e+01
   1.0815188e+03  -7.9228691e+02   9.4360736e+01
   9.2612736e+02  -7.8110869e+02   9.0825432e+01
   9.4177962e+02  -1.1983029e+03   9.8558297e+01
   9.1170686e+02  -1.1939697e+03   9.9126578e+01
   1.0105737e+03  -1.1820764e+03   1.0710770e+02
   1.0834273e+03  -1.1493839e+03   1.0670031e+02
   8.3350250e+02  -1.1185695e+03   1.0558142e+02
   7.8830089e+02  -1.0255587e+03   1.0328681e+02
   1.2118897e+03  -9.8581336e+02   9.3939528e+01
   7.8685031e+02  -9.6661409e+02   1.0071992e+02
   1.1991155e+03  -9.6521149e+02   1.0561470e+02
   8.7466252e+02  -8.1836179e+02   9.9861198e+01
   1.0563296e+03  -7.8329060e+02   9.6737222e+01
   9.5317972e+02  -7.8231857e+02   9.6345233e+01
   1.0278345e+03  -7.8137886e+02   1.0283693e+02
   9.7933118e+02  -7.7639304e+02   9.8116999e+01
   1.0337644e+03  -1.1755584e+03   1.0693847e+02
   1.0559320e+03  -1.1629808e+03   1.0841793e+02
   8.6935407e+02  -1.1573078e+03   1.1138587e+02
   8.5331037e+02  -1.1371122e+03   1.0815584e+02
   1.1253487e+03  -1.1171631e+03   1.1327000e+02
   1.1665542e+03  -1.0826862e+03   1.0778577e+02
   8.0351401e+02  -1.0470311e+03   1.1141817e+02
   1.1904260e+03  -1.0300996e+03   1.1180066e+02
   8.0040053e+02  -9.2540254e+02   1.0430504e+02
   8.4781182e+02  -8.4947191e+02   1.0773127e+02
   1.1389383e+03  -8.4028801e+02   9.7680176e+01
   1.0965221e+03  -8.1243817e+02   1.0563565e+02
   9.8319680e+02  -1.1855404e+03   1.1416741e+02
   9.5676250e+02  -1.1803887e+03   1.1682419e+02
   9.2786033e+02  -1.1781421e+03   1.1686683e+02
   8.9885466e+02  -1.1713097e+03   1.1419713e+02
   1.1028432e+03  -1.1301173e+03   1.1550701e+02
   1.1459912e+03  -1.1005938e+03   1.1153502e+02
   8.2610201e+02  -1.0863767e+03   1.1771193e+02
   1.1731861e+03  -1.0568904e+03   1.2033707e+02
   8.0508441e+02  -1.0199204e+03   1.2252350e+02
   1.1950968e+03  -9.9883577e+02   1.1331802e+02
   8.0042763e+02  -9.7565931e+02   1.1899354e+02
   8.0286868e+02  -9.4892633e+02   1.1764628e+02
   8.1635509e+02  -8.9762986e+02   1.1052739e+02
   8.3048548e+02  -8.7542596e+02   1.0993646e+02
   1.1385705e+03  -8.6441199e+02   1.2472738e+02
   8.6671682e+02  -8.4022300e+02   1.1405621e+02
   8.8617838e+02  -8.2002235e+02   1.1212287e+02
   1.0694393e+03  -8.0890506e+02   1.1396386e+02
   9.2604529e+02  -8.0110522e+02   1.1344902e+02
   1.0397316e+03  -7.9818584e+02   1.1865074e+02
   9.5320221e+02  -7.9554264e+02   1.1921028e+02
   1.0007571e+03  -7.8308232e+02   1.0956238e+02
   1.0163017e+03  -1.1629032e+03   1.2777236e+02
   8.8834811e+02  -1.1480017e+03   1.2467943e+02
   8.5192935e+02  -1.1002190e+03   1.2675165e+02
   1.1837418e+03  -9.7822998e+02   1.2464822e+02
   1.1878130e+03  -9.5066914e+02   1.1797755e+02
   8.1647220e+02  -9.2384244e+02   1.2127263e+02
   8.4740338e+02  -8.6927144e+02   1.2309101e+02
   9.7605113e+02  -7.9863277e+02   1.2493166e+02
   9.9371912e+02  -1.1699726e+03   1.2672781e+02
   9.4322579e+02  -1.1615701e+03   1.3359998e+02
   9.7050127e+02  -1.1612021e+03   1.3374521e+02
   1.0382500e+03  -1.1547294e+03   1.3010130e+02
   9.1457976e+02  -1.1536109e+03   1.3242611e+02
   1.0633215e+03  -1.1433560e+03   1.3032965e+02
   1.0860456e+03  -1.1283838e+03   1.3252755e+02
   8.6816025e+02  -1.1258641e+03   1.2767061e+02
   1.1113487e+03  -1.1111240e+03   1.3254286e+02
   1.1335896e+03  -1.0907348e+03   1.3180366e+02
   1.1539545e+03  -1.0739990e+03   1.2617594e+02
   8.2300477e+02  -1.0445603e+03   1.2838796e+02
   1.1741753e+03  -1.0325954e+03   1.2822501e+02
   1.1799965e+03  -1.0083543e+03   1.2892244e+02
   8.0970247e+02  -1.0001968e+03   1.2793051e+02
   1.1576453e+03  -8.9973633e+02   1.3269422e+02
   8.3392675e+02  -8.9443301e+02   1.2736200e+02
   1.1173437e+03  -8.5199588e+02   1.2915868e+02
   8.8628316e+02  -8.4174125e+02   1.3187761e+02
   1.0731745e+03  -8.3663267e+02   1.3492816e+02
   1.0512917e+03  -8.2205764e+02   1.3027658e+02
   9.0816943e+02  -8.2092500e+02   1.2718060e+02
   1.0098855e+03  -8.0152841e+02   1.2907049e+02
   8.8908857e+02  -1.1228617e+03   1.3900504e+02
   8.4489262e+02  -1.0748098e+03   1.3317756e+02
   1.1569479e+03  -1.0490005e+03   1.3634321e+02
   8.2684594e+02  -1.0227139e+03   1.3573257e+02
   8.1530076e+02  -9.7018034e+02   1.3488165e+02
   1.1714843e+03  -9.6374588e+02   1.4008960e+02
   8.2158102e+02  -9.4572326e+02   1.3744479e+02
   1.1707836e+03  -9.3379727e+02   1.3751225e+02
   8.2932337e+02  -9.2211189e+02   1.3839925e+02
   9.2911345e+02  -8.1710491e+02   1.3309700e+02
   9.9625758e+02  -1.1496881e+03   1.4266209e+02
   1.0219104e+03  -1.1415013e+03   1.4685953e+02
   9.3028209e+02  -1.1395309e+03   1.4299678e+02
   9.5581146e+02  -1.1390783e+03   1.4940973e+02
   1.0445522e+03  -1.1326531e+03   1.4819965e+02
   9.0806825e+02  -1.1215388e+03   1.4604801e+02
   1.0674750e+03  -1.1170251e+03   1.4949700e+02
   1.0931048e+03  -1.1012951e+03   1.5144114e+02
   1.1166905e+03  -1.0875486e+03   1.4874641e+02
   1.1384296e+03  -1.0638946e+03   1.4554078e+02
   8.4485604e+02  -1.0505637e+03   1.3914239e+02
   8.4989587e+02  -1.0240267e+03   1.4913139e+02
   8.2961748e+02  -9.9664983e+02   1.4295442e+02
   8.7268554e+02  -9.8648868e+02   1.5338791e+02
   1.1467390e+03  -9.0892575e+02   1.4495934e+02
   8.5924403e+02  -8.8497912e+02   1.4234144e+02
   1.1239915e+03  -8.7747019e+02   1.4352827e+02
   8.6728951e+02  -8.6264212e+02   1.3581423e+02
   1.0967650e+03  -8.5638119e+02   1.4257403e+02
   1.0372300e+03  -8.4603618e+02   1.4486584e+02
   1.0248381e+03  -8.2132074e+02   1.4010768e+02
   9.7841959e+02  -8.1780353e+02   1.4447803e+02
   9.4833378e+02  -8.1331092e+02   1.3926645e+02
   8.6440434e+02  -1.0553342e+03   1.4783717e+02
   1.1672236e+03  -9.9131391e+02   1.4425810e+02
   8.3337892e+02  -9.6774373e+02   1.5026277e+02
   1.1549143e+03  -9.4721212e+02   1.5150207e+02
   8.4203914e+02  -9.3733994e+02   1.5242333e+02
   8.4560362e+02  -9.0970795e+02   1.4425529e+02
   8.8461452e+02  -8.6696130e+02   1.4754552e+02
   1.0596976e+03  -8.5580802e+02   1.4764507e+02
   9.0566013e+02  -8.4067258e+02   1.4461136e+02
   9.2565012e+02  -8.3603449e+02   1.4912657e+02
   9.7864747e+02  -1.1338571e+03   1.5494165e+02
   1.0036624e+03  -1.1266871e+03   1.6155181e+02
   1.0268580e+03  -1.1204805e+03   1.6247007e+02
   9.3202463e+02  -1.1187771e+03   1.5685722e+02
   9.0781699e+02  -1.1021036e+03   1.5559782e+02
   8.8460768e+02  -1.0708020e+03   1.5819495e+02
   1.1169028e+03  -1.0627660e+03   1.6116237e+02
   8.7174746e+02  -1.0163551e+03   1.5753501e+02
   1.1466534e+03  -1.0015719e+03   1.5931647e+02
   8.4862379e+02  -9.9354574e+02   1.5677235e+02
   1.1535839e+03  -9.7451776e+02   1.5633597e+02
   8.7562621e+02  -9.5440782e+02   1.6755549e+02
   1.1350182e+03  -9.3475291e+02   1.5965022e+02
   8.6177677e+02  -9.0892148e+02   1.5561848e+02
   1.1231885e+03  -9.0659910e+02   1.5795642e+02
   1.1047803e+03  -8.8296943e+02   1.5666597e+02
   9.0629775e+02  -8.6936259e+02   1.5968737e+02
   1.0800101e+03  -8.6525295e+02   1.5508068e+02
   9.3055169e+02  -8.5908057e+02   1.6249958e+02
   9.9958696e+02  -8.3458709e+02   1.5103527e+02
   9.5769430e+02  -1.1161934e+03   1.6440338e+02
   1.0510919e+03  -1.1067981e+03   1.6606970e+02
   9.3516697e+02  -1.0956732e+03   1.6932497e+02
   1.0738805e+03  -1.0934893e+03   1.6497142e+02
   9.0786022e+02  -1.0825747e+03   1.6518175e+02
   1.0971533e+03  -1.0802195e+03   1.6344725e+02
   8.7828275e+02  -1.0427763e+03   1.6538668e+02
   8.5159537e+02  -9.6302806e+02   1.6149337e+02
   8.6415793e+02  -9.3253836e+02   1.6585440e+02
   9.8544307e+02  -9.0759325e+02   1.7519992e+02
   9.9062520e+02  -8.6205981e+02   1.6577121e+02
   1.0154150e+03  -8.5419639e+02   1.6174669e+02
   9.7151618e+02  -8.4879600e+02   1.6092708e+02
   9.8265602e+02  -1.1128288e+03   1.6951915e+02
   1.0067376e+03  -1.1028860e+03   1.7296422e+02
   1.0529146e+03  -1.0800092e+03   1.7787695e+02
   9.0235278e+02  -1.0561681e+03   1.7302942e+02
   1.0984560e+03  -1.0548997e+03   1.7271731e+02
   1.1256825e+03  -1.0164222e+03   1.6877257e+02
   8.8623704e+02  -1.0004672e+03   1.7497291e+02
   1.1244933e+03  -9.8940077e+02   1.7215547e+02
   1.1366456e+03  -9.6571570e+02   1.6602440e+02
   1.1229613e+03  -9.4000058e+02   1.7054482e+02
   1.1092676e+03  -9.1240896e+02   1.6886219e+02
   8.8408071e+02  -9.0987814e+02   1.6890181e+02
   1.0236666e+03  -9.0949500e+02   1.8279361e+02
   1.0834122e+03  -8.9556001e+02   1.7034880e+02
   9.0080199e+02  -8.9235675e+02   1.6888286e+02
   1.0055951e+03  -8.8480355e+02   1.7623171e+02
   1.0622558e+03  -8.8043617e+02   1.6936984e+02
   1.0353812e+03  -8.7429337e+02   1.7018127e+02
   9.6270256e+02  -1.0953743e+03   1.7712089e+02
   1.0300192e+03  -1.0930124e+03   1.7822957e+02
   1.0761906e+03  -1.0686828e+03   1.7638628e+02
   9.2844875e+02  -1.0681275e+03   1.7775720e+02
   1.1066155e+03  -1.0290836e+03   1.7548090e+02
   8.9371999e+02  -1.0266742e+03   1.7668160e+02
   1.1024906e+03  -1.0031943e+03   1.8008069e+02
   8.8180550e+02  -9.7559872e+02   1.7773053e+02
   1.1007470e+03  -9.4155356e+02   1.8031313e+02
   9.5366994e+02  -9.3494072e+02   1.9032011e+02
   8.8707116e+02  -9.3344262e+02   1.7635775e+02
   1.0795616e+03  -9.2246699e+02   1.8194628e+02
   1.0511672e+03  -9.1219752e+02   1.8392672e+02
   9.0586135e+02  -9.1191996e+02   1.7615465e+02
   9.5608572e+02  -9.0452124e+02   1.7925576e+02
   9.2600796e+02  -8.9067383e+02   1.7415277e+02
   9.7578889e+02  -8.8346893e+02   1.7386411e+02
   9.5141789e+02  -8.7229312e+02   1.7053153e+02
   9.8552322e+02  -1.0863815e+03   1.8384165e+02
   9.4845479e+02  -1.0769846e+03   1.8192779e+02
   1.0084129e+03  -1.0745557e+03   1.8875345e+02
   9.4489220e+02  -1.0504188e+03   1.8876795e+02
   1.0814537e+03  -1.0408142e+03   1.8442380e+02
   9.1907521e+02  -1.0392534e+03   1.8498048e+02
   9.8662146e+02  -1.0291222e+03   1.9877216e+02
   1.0842986e+03  -1.0152456e+03   1.8549355e+02
   9.0983656e+02  -1.0136556e+03   1.8442745e+02
   9.7417563e+02  -1.0044696e+03   2.0085868e+02
   9.4963107e+02  -9.9569499e+02   1.9819123e+02
   9.9219421e+02  -9.8242236e+02   1.9877889e+02
   1.0890060e+03  -9.8323638e+02   1.8646880e+02
   1.0364527e+03  -9.7017972e+02   1.9395468e+02
   1.1109975e+03  -9.6837413e+02   1.7930134e+02
   1.0851894e+03  -9.5908777e+02   1.8823884e+02
   8.9612169e+02  -9.5744921e+02   1.8357839e+02
   9.2972673e+02  -9.4392660e+02   1.8816996e+02
   1.0590139e+03  -9.4296916e+02   1.8730350e+02
   9.3027058e+02  -9.1650322e+02   1.8294302e+02
   9.6755088e+02  -1.0667377e+03   1.8976028e+02
   1.0321146e+03  -1.0643700e+03   1.9015083e+02
   9.9123036e+02  -1.0560229e+03   1.9379794e+02
   1.0572036e+03  -1.0530596e+03   1.8777635e+02
   9.3493620e+02  -1.0223254e+03   1.9359473e+02
   9.0219433e+02  -9.8493163e+02   1.8632494e+02
   1.0644773e+03  -9.7046192e+02   1.9346387e+02
   9.2095777e+02  -9.6595373e+02   1.9163087e+02
   9.7582688e+02  -9.2704732e+02   1.9108763e+02
   1.0026962e+03  -9.2709242e+02   1.8955519e+02
   1.0123660e+03  -1.0420744e+03   1.9627886e+02
   1.0375372e+03  -1.0376422e+03   1.9404041e+02
   9.6316133e+02  -1.0315048e+03   1.9545492e+02
   1.0603035e+03  -1.0235084e+03   1.9464739e+02
   1.0273587e+03  -1.0169087e+03   1.9922536e+02
   1.0034605e+03  -1.0110746e+03   2.0142857e+02
   1.0449809e+03  -1.0004206e+03   1.9701724e+02
   1.0667786e+03  -9.9426500e+02   1.9330553e+02
   9.2577603e+02  -9.9417045e+02   1.9213425e+02
   1.0186522e+03  -9.8800390e+02   1.9984206e+02
   9.4853924e+02  -9.6410785e+02   1.9547062e+02
   9.8091052e+02  -9.5470815e+02   1.9572525e+02
   9.6789517e+02  -9.7676198e+02   1.9831906e+02
   9.4594824e+02  -1.2804815e+03  -1.1456598e+02
   7.9284621e+02  -1.1998848e+03  -1.1284496e+02
   8.8227412e+02  -7.7477256e+02  -1.1612637e+02
   1.1835261e+03  -8.2869895e+02  -1.1477353e+02
   7.3144183e+02  -1.0870288e+03  -5.4682103e+01
   7.6959328e+02  -1.1779437e+03  -6.0829072e+01
   9.7226410e+02  -1.2812044e+03  -5.6786503e+01
   1.0564854e+03  -1.2558662e+03  -6.9075560e+01
   1.2432163e+03  -9.2217996e+02  -5.4608623e+01
   9.4996805e+02  -7.3333983e+02  -5.8503208e+01
   7.3556902e+02  -1.0876149e+03  -1.9916270e+01
   1.2394888e+03  -9.2083963e+02  -2.4741221e+01
   1.1144011e+03  -7.6148990e+02  -1.9694527e+01
   1.0314836e+03  -7.3507262e+02  -1.7730463e+01
   9.5520897e+02  -7.3605332e+02  -3.1903366e+01
   7.7660173e+02  -8.5312323e+02  -2.7032489e+01
   7.6690690e+02  -1.0026684e+03   7.3144922e+01
   8.5953175e+02  -8.0863441e+02   7.2148089e+01
   7.7707630e+02  -1.0070999e+03   9.2494808e+01
   7.8872707e+02  -9.1865330e+02   8.5545855e+01
   7.9858271e+02  -9.0166076e+02   9.2341926e+01
   7.9092660e+02  -9.9790347e+02   1.0823406e+02
   8.2047902e+02  -1.0668956e+03   1.1944871e+02
   9.1047652e+02  -9.3616684e+02   1.7349543e+02
   1.0097923e+03  -9.5712199e+02   1.9782145e+02
   1.0284261e+03  -1.0322811e+03  -2.9062028e+02
   9.3480830e+02  -9.6144279e+02  -2.8977596e+02
   1.1274045e+03  -1.2044527e+03  -1.3876195e+02
   9.1442290e+02  -1.2763317e+03  -9.4623521e+01
   7.7208968e+02  -8.5879890e+02  -8.3839147e+01
   9.5090558e+02  -7.3689141e+02  -8.4494958e+01
   1.0499161e+03  -7.4517234e+02  -9.7259401e+01
   1.0760630e+03  -7.5115400e+02  -9.8568994e+01
   1.1937725e+03  -8.3177369e+02  -8.1601703e+01
   1.2342845e+03  -9.7448255e+02   4.4390729e+01
   1.0595188e+03  -7.5103955e+02   3.6475073e+01
   8.8581920e+02  -7.7468500e+02   4.2849300e+01
   1.0733022e+03  -1.0206204e+03  -2.7470957e+02
   1.0875476e+03  -9.7565851e+02  -2.6770726e+02
   1.0717302e+03  -9.9112058e+02  -2.7473549e+02
   1.1227947e+03  -9.9789302e+02  -2.4962817e+02
   1.0259411e+03  -8.3838871e+02  -2.3713638e+02
   1.0513257e+03  -8.3862157e+02  -2.3192968e+02
   1.0416130e+03  -8.1828408e+02  -2.1444032e+02
   9.5016417e+02  -7.4290127e+02  -1.0619994e+02
   9.2494452e+02  -7.4373320e+02  -7.8892135e+01
   1.0345564e+03  -7.3351250e+02  -4.9813019e+01
   1.0059364e+03  -7.3164826e+02  -4.4553330e+01
   9.8229975e+02  -7.3099275e+02  -3.5988624e+01
   1.0065302e+03  -7.3337925e+02  -1.3372579e+01
   9.8267945e+02  -7.3403661e+02  -9.1004720e+00
   9.1151327e+02  -7.5342846e+02  -3.8667284e-01
   9.7813443e+02  -7.3978402e+02   1.6725388e+01
   1.0046732e+03  -7.3888625e+02   1.6532252e+01
   9.9199296e+02  -7.5180756e+02   5.0591561e+01
   1.1827188e+03  -9.1962498e+02   1.1514141e+02
   8.0388664e+02  -8.2743546e+02  -2.6470989e+00
   8.6258047e+02  -7.9017390e+02   1.2587338e+01
   7.8881639e+02  -8.9909898e+02   7.3787235e+01
   8.7982473e+02  -8.8878969e+02   1.5836875e+02
   1.1527405e+03  -1.0751175e+03  -2.2221203e+02
   1.1903057e+03  -9.1372786e+02  -1.8106609e+02
   8.7160272e+02  -8.1702454e+02  -1.8334249e+02
   1.1639162e+03  -8.5378071e+02  -1.6966977e+02
   9.0006727e+02  -7.9059356e+02  -1.6349665e+02
   1.1789697e+03  -8.0915867e+02  -5.9859478e+01
   8.9897798e+02  -7.9989313e+02   9.8647494e+01
   1.1621889e+03  -1.0175016e+03   1.4305052e+02
   9.5131406e+02  -8.3573982e+02   1.5404817e+02
   1.1258939e+03  -1.0397712e+03   1.6003679e+02
   1.1435200e+03  -8.3524251e+02  -1.7443933e+02
   8.9498941e+02  -8.0381200e+02  -1.8093809e+02
   1.1451568e+03  -1.0333524e+03   1.5024403e+02
   8.8068228e+02  -8.0013135e+02   8.5005901e+01
   1.1983427e+03  -9.3186293e+02  -1.7556411e+02
   1.1180419e+03  -7.6835832e+02  -7.6002052e+01
   1.1180230e+03  -7.6837609e+02  -7.6002052e+01
   9.5186522e+02  -8.3565485e+02   1.5492539e+02
   8.4165171e+02  -9.5917544e+02  -2.5344509e+02
