# Supplementary material for: Cellular organization in lab-evolved and extant multicellular species obeys a maximum entropy law
Source: eLife. 2022 Feb 21;11:e72707. doi: 10.7554/eLife.72707 (PMC8860445; doi:10.7554/eLife.72707)
Supplement: Figure 1—source data 1. — The folders are subdivided into those on snowflake yeast (from SEM studies) and Volvox (from lightsheet studies). Each subdirectory contains an explanatory README file. [file elife-72707-fig1-data1.zip › Experimental_Data/Volvox_Lightsheet_positions/sp1_tif01_sMerged.txt]

   4.4687435e+02   1.1040581e+03   1.3875089e+03
   4.8490835e+02   1.1105993e+03   1.3922790e+03
   4.3176114e+02   1.0404019e+03   1.3938307e+03
   4.0500638e+02   1.0619365e+03   1.3922186e+03
   3.7219979e+02   1.0771480e+03   1.3996046e+03
   4.7692852e+02   1.0796136e+03   1.3899125e+03
   4.1563724e+02   1.1311234e+03   1.3956346e+03
   4.5654478e+02   1.1382653e+03   1.3943586e+03
   4.2485133e+02   1.0133014e+03   1.3998978e+03
   4.4980977e+02   1.0153953e+03   1.4006226e+03
   4.0792229e+02   1.0349777e+03   1.3967268e+03
   5.1145614e+02   1.0880204e+03   1.3999920e+03
   3.7954524e+02   1.1148342e+03   1.4004637e+03
   4.2814573e+02   1.1624743e+03   1.4032674e+03
   3.9546991e+02   1.0150410e+03   1.4047801e+03
   5.1085324e+02   1.0270856e+03   1.4096121e+03
   3.5288423e+02   1.0451084e+03   1.4092235e+03
   5.1836417e+02   1.1192647e+03   1.4058066e+03
   4.8918282e+02   1.1460363e+03   1.4039319e+03
   3.8934833e+02   1.1545303e+03   1.4088848e+03
   4.1035982e+02   9.9660814e+02   1.4070255e+03
   4.9815841e+02   1.0063044e+03   1.4116899e+03
   3.6664935e+02   1.0151034e+03   1.4141423e+03
   5.3876106e+02   1.0660719e+03   1.4130518e+03
   3.3954651e+02   1.0736850e+03   1.4146446e+03
   3.4898738e+02   1.1052063e+03   1.4120020e+03
   4.6413938e+02   1.1710987e+03   1.4088648e+03
   4.1435590e+02   9.7225786e+02   1.4200343e+03
   3.8540803e+02   9.8805853e+02   1.4175546e+03
   3.6015182e+02   9.9103319e+02   1.4212336e+03
   5.2532922e+02   1.0060600e+03   1.4204720e+03
   3.4178873e+02   1.0192754e+03   1.4212874e+03
   5.3204455e+02   1.0367210e+03   1.4159915e+03
   5.4430175e+02   1.0989141e+03   1.4181707e+03
   5.4672990e+02   1.1330620e+03   1.4205171e+03
   3.6020601e+02   1.1392806e+03   1.4182518e+03
   5.2625862e+02   1.1546253e+03   1.4200767e+03
   4.1007615e+02   1.1793284e+03   1.4207388e+03
   4.3878131e+02   9.5998384e+02   1.4252706e+03
   4.6431470e+02   9.6956545e+02   1.4211100e+03
   4.9184703e+02   9.8109169e+02   1.4201617e+03
   3.2448324e+02   1.0430920e+03   1.4225904e+03
   4.9602309e+02   1.1810809e+03   1.4250379e+03
   4.4356859e+02   1.1839225e+03   1.4211030e+03
   4.6548051e+02   1.2007832e+03   1.4287173e+03
   4.9148306e+02   9.5946225e+02   1.4332760e+03
   3.9126893e+02   9.6391940e+02   1.4286445e+03
   5.2077278e+02   9.7772092e+02   1.4313575e+03
   3.3514786e+02   9.9512637e+02   1.4339412e+03
   5.5124289e+02   1.0123888e+03   1.4322888e+03
   5.5624095e+02   1.0483033e+03   1.4281750e+03
   3.0605683e+02   1.0684634e+03   1.4346601e+03
   5.6917035e+02   1.0838003e+03   1.4331532e+03
   3.3268564e+02   1.1275196e+03   1.4281729e+03
   3.6215220e+02   1.1686296e+03   1.4329022e+03
   4.6376529e+02   9.4407445e+02   1.4382019e+03
   3.6829124e+02   9.7060118e+02   1.4329138e+03
   3.4918173e+02   9.7669900e+02   1.4360268e+03
   3.1579317e+02   1.0180048e+03   1.4362354e+03
   5.5986633e+02   1.1581093e+03   1.4441285e+03
   3.8640942e+02   1.1934238e+03   1.4344237e+03
   4.3703079e+02   9.3853664e+02   1.4409135e+03
   4.9081246e+02   9.3952494e+02   1.4477383e+03
   4.0810064e+02   9.4447476e+02   1.4393003e+03
   3.7841897e+02   9.4818040e+02   1.4442230e+03
   5.2024414e+02   9.5466926e+02   1.4453128e+03
   5.4783084e+02   9.7910370e+02   1.4458135e+03
   2.9906825e+02   1.0385335e+03   1.4431284e+03
   5.8165264e+02   1.0612783e+03   1.4460336e+03
   3.3366520e+02   1.1563181e+03   1.4425833e+03
   5.3233045e+02   1.1829415e+03   1.4433702e+03
   5.0120351e+02   1.2108854e+03   1.4468949e+03
   3.5169186e+02   9.5731345e+02   1.4507250e+03
   3.2727254e+02   9.7784448e+02   1.4501667e+03
   5.7462285e+02   1.0284851e+03   1.4479843e+03
   2.8802957e+02   1.0923818e+03   1.4511136e+03
   3.1000388e+02   1.1379778e+03   1.4464193e+03
   3.5669121e+02   1.1924281e+03   1.4514029e+03
   4.5448578e+02   9.2056101e+02   1.4565887e+03
   4.1838653e+02   9.2140667e+02   1.4562484e+03
   3.9108468e+02   9.3050036e+02   1.4532329e+03
   5.6951471e+02   9.9924297e+02   1.4549614e+03
   2.9324210e+02   1.0173743e+03   1.4573539e+03
   2.8418809e+02   1.0593707e+03   1.4555676e+03
   2.9338770e+02   1.1229697e+03   1.4544865e+03
   5.8960525e+02   1.1411079e+03   1.4612806e+03
   3.3311789e+02   1.1789890e+03   1.4590185e+03
   3.7695835e+02   1.2144421e+03   1.4649623e+03
   4.0774822e+02   1.2205062e+03   1.4587701e+03
   4.7105879e+02   1.2272520e+03   1.4602094e+03
   4.8508807e+02   9.1901973e+02   1.4646306e+03
   5.1784081e+02   9.2975485e+02   1.4679365e+03
   3.6426537e+02   9.3726178e+02   1.4583434e+03
   3.4170460e+02   9.4417022e+02   1.4660080e+03
   5.4423436e+02   9.5086069e+02   1.4652313e+03
   3.0171349e+02   9.8757942e+02   1.4637263e+03
   5.9345212e+02   1.0446550e+03   1.4636820e+03
   5.9893619e+02   1.0794138e+03   1.4623221e+03
   3.1016595e+02   1.1605636e+03   1.4660935e+03
   5.6241173e+02   1.1875080e+03   1.4688464e+03
   5.3435923e+02   1.2090343e+03   1.4673576e+03
   4.3151163e+02   9.0420651e+02   1.4738240e+03
   3.5420349e+02   9.3006510e+02   1.4726729e+03
   3.0538995e+02   9.6528425e+02   1.4739491e+03
   5.6530594e+02   9.7194414e+02   1.4713069e+03
   5.8795232e+02   1.0145617e+03   1.4714774e+03
   2.7497516e+02   1.0363109e+03   1.4699426e+03
   2.7058422e+02   1.0902457e+03   1.4712163e+03
   6.0814035e+02   1.1121462e+03   1.4714902e+03
   4.6697736e+02   9.0293403e+02   1.4769252e+03
   3.9658997e+02   9.0825728e+02   1.4749052e+03
   3.7272145e+02   9.1691942e+02   1.4745950e+03
   3.1999018e+02   9.4694881e+02   1.4790578e+03
   5.8223860e+02   9.8899409e+02   1.4763621e+03
   2.8051970e+02   1.0056376e+03   1.4749780e+03
   2.6995848e+02   1.0639918e+03   1.4756231e+03
   2.7750296e+02   1.1161822e+03   1.4746914e+03
   2.8991280e+02   1.1436448e+03   1.4756318e+03
   3.4115799e+02   1.2064390e+03   1.4796415e+03
   5.0407863e+02   1.2328256e+03   1.4815223e+03
   4.0031630e+02   1.2363960e+03   1.4799010e+03
   4.3477854e+02   1.2394408e+03   1.4770534e+03
   4.6967821e+02   1.2450856e+03   1.4859911e+03
   5.0070642e+02   9.0617737e+02   1.4822748e+03
   5.4366427e+02   9.3004497e+02   1.4853299e+03
   2.8698529e+02   9.7934452e+02   1.4827312e+03
   6.0941419e+02   1.0534750e+03   1.4820505e+03
   4.4209346e+02   8.8859084e+02   1.4950679e+03
   3.8472288e+02   8.9961441e+02   1.4894648e+03
   5.2712735e+02   9.1337988e+02   1.4921241e+03
   5.6265382e+02   9.4948053e+02   1.4892202e+03
   2.9469264e+02   9.5654839e+02   1.4920672e+03
   2.6910061e+02   9.9607569e+02   1.4953460e+03
   5.9991134e+02   1.0050513e+03   1.4915045e+03
   2.6279114e+02   1.0231135e+03   1.4890059e+03
   6.0619630e+02   1.0283483e+03   1.4882988e+03
   2.5798534e+02   1.0504980e+03   1.4899880e+03
   2.5711118e+02   1.0777727e+03   1.4915057e+03
   6.1651085e+02   1.0806530e+03   1.4884833e+03
   2.6299118e+02   1.1068419e+03   1.4899937e+03
   6.1459523e+02   1.1395331e+03   1.4929500e+03
   2.9945100e+02   1.1678367e+03   1.4893897e+03
   5.9434593e+02   1.1744203e+03   1.4938252e+03
   3.1896885e+02   1.1842614e+03   1.4868794e+03
   3.6802441e+02   1.2260059e+03   1.4869991e+03
   4.7603719e+02   8.9011773e+02   1.4976918e+03
   3.0890906e+02   9.3763844e+02   1.4969680e+03
   5.8036350e+02   9.6413859e+02   1.4930708e+03
   6.2500800e+02   1.1098137e+03   1.4977117e+03
   2.7397206e+02   1.1306589e+03   1.4920881e+03
   2.8031975e+02   1.1567827e+03   1.4987412e+03
   5.7009785e+02   1.2052305e+03   1.4996361e+03
   5.0640234e+02   8.9448268e+02   1.5063346e+03
   3.4014882e+02   9.0827944e+02   1.5069329e+03
   3.1988867e+02   9.2217542e+02   1.5043564e+03
   2.7637596e+02   9.7084244e+02   1.5035218e+03
   5.9452552e+02   9.8175810e+02   1.4986386e+03
   6.2441816e+02   1.0518227e+03   1.5071230e+03
   4.4686389e+02   1.2510977e+03   1.5027395e+03
   4.5518229e+02   8.7745483e+02   1.5142063e+03
   4.2055857e+02   8.7834230e+02   1.5140528e+03
   5.3343473e+02   9.0471616e+02   1.5161794e+03
   5.5501923e+02   9.2386233e+02   1.5101470e+03
   5.7448866e+02   9.4340303e+02   1.5112712e+03
   5.9457587e+02   9.6304557e+02   1.5178674e+03
   6.0822116e+02   9.9121877e+02   1.5117927e+03
   2.5163807e+02   1.0118131e+03   1.5083730e+03
   6.1755871e+02   1.0212704e+03   1.5078602e+03
   2.4892706e+02   1.0390522e+03   1.5065900e+03
   2.4519495e+02   1.0690892e+03   1.5106395e+03
   6.2926765e+02   1.0819690e+03   1.5131969e+03
   2.4710991e+02   1.0975888e+03   1.5114016e+03
   2.5640040e+02   1.1208679e+03   1.5103800e+03
   3.0565610e+02   1.1896433e+03   1.5098527e+03
   3.2786965e+02   1.2088255e+03   1.5079043e+03
   3.5135651e+02   1.2256363e+03   1.5079521e+03
   5.1992421e+02   1.2408262e+03   1.5119425e+03
   3.8214892e+02   1.2431530e+03   1.5082283e+03
   4.8522591e+02   1.2532598e+03   1.5085118e+03
   3.2218173e+02   9.0923879e+02   1.5208845e+03
   3.0123733e+02   9.2688200e+02   1.5191817e+03
   2.5648356e+02   9.8590274e+02   1.5198171e+03
   2.6738055e+02   1.1479797e+03   1.5185467e+03
   2.9212465e+02   1.1767630e+03   1.5120090e+03
   4.8977969e+02   8.8231363e+02   1.5259202e+03
   5.1662093e+02   8.8922843e+02   1.5254383e+03
   2.8366325e+02   9.3722771e+02   1.5254199e+03
   2.7043939e+02   9.6090466e+02   1.5203289e+03
   2.3817743e+02   1.0282571e+03   1.5246994e+03
   6.3111285e+02   1.0349547e+03   1.5277255e+03
   2.3761443e+02   1.0526168e+03   1.5249939e+03
   6.3697979e+02   1.1050526e+03   1.5236554e+03
   6.2956096e+02   1.1393061e+03   1.5211721e+03
   6.1447643e+02   1.1752919e+03   1.5221664e+03
   4.3760634e+02   8.6617491e+02   1.5372170e+03
   4.6606369e+02   8.6894724e+02   1.5387191e+03
   3.3159839e+02   8.9377481e+02   1.5328920e+03
   3.0570468e+02   9.0931902e+02   1.5369534e+03
   5.6941284e+02   9.0674476e+02   1.5838044e+03
   5.8550280e+02   9.4212895e+02   1.5310879e+03
   6.1026810e+02   9.7976348e+02   1.5339448e+03
   6.2263662e+02   1.0069204e+03   1.5312124e+03
   2.3617134e+02   1.0954407e+03   1.5314756e+03
   3.6389855e+02   1.2391751e+03   1.5320460e+03
   5.1141072e+02   1.2600722e+03   1.5576496e+03
   4.2936634e+02   1.2573814e+03   1.5273733e+03
   4.5901435e+02   1.2598646e+03   1.5285286e+03
   3.5155199e+02   8.8263685e+02   1.5357698e+03
   5.3589112e+02   8.8207488e+02   1.5975637e+03
   5.5266318e+02   9.0729559e+02   1.5367475e+03
   2.8708583e+02   9.2042257e+02   1.5420602e+03
   2.6539289e+02   9.4610100e+02   1.5377148e+03
   2.5270385e+02   9.6783767e+02   1.5385366e+03
   2.4333445e+02   1.0021685e+03   1.5321904e+03
   2.3397903e+02   1.0767728e+03   1.5332995e+03
   2.7343194e+02   1.1672641e+03   1.5552996e+03
   3.2079068e+02   1.2054877e+03   1.5402225e+03
   3.3924535e+02   1.2224331e+03   1.5367312e+03
   5.3666032e+02   1.2482024e+03   1.5439246e+03
   3.9556415e+02   1.2522025e+03   1.5322256e+03
   4.8407655e+02   1.2602606e+03   1.5428642e+03
   4.1517422e+02   8.6431688e+02   1.5422717e+03
   5.9980873e+02   9.5531214e+02   1.5422178e+03
   5.7784694e+02   1.2227525e+03   1.5501719e+03
   4.3283925e+02   8.5838415e+02   1.5624387e+03
   4.5935129e+02   8.6096585e+02   1.5564873e+03
   3.8915634e+02   8.5582223e+02   1.5754888e+03
   4.9938080e+02   8.6569841e+02   1.5806216e+03
   3.3315313e+02   8.8582297e+02   1.5512283e+03
   3.1265117e+02   8.9426453e+02   1.5540121e+03
   5.8412703e+02   9.2425746e+02   1.5745522e+03
   2.6914379e+02   9.3064694e+02   1.5569397e+03
   2.5340351e+02   9.5058649e+02   1.5582206e+03
   2.3947603e+02   9.8618953e+02   1.5485473e+03
   6.2238028e+02   9.9188417e+02   1.5522838e+03
   6.3632154e+02   1.0182102e+03   1.5557785e+03
   2.2843385e+02   1.0197278e+03   1.5492586e+03
   2.2496500e+02   1.0426519e+03   1.5493037e+03
   2.2397653e+02   1.0685366e+03   1.5536860e+03
   6.4657876e+02   1.0849344e+03   1.5509860e+03
   2.2668810e+02   1.0913105e+03   1.5551885e+03
   6.4434449e+02   1.1191627e+03   1.5516804e+03
   6.3345163e+02   1.1496713e+03   1.5546039e+03
   2.6102249e+02   1.1525128e+03   1.5487023e+03
   2.9132412e+02   1.1872938e+03   1.5666097e+03
   3.7608821e+02   1.2509430e+03   1.5536995e+03
   4.0645114e+02   1.2586285e+03   1.5501910e+03
   4.3454060e+02   1.2653554e+03   1.5504849e+03
   5.5342539e+02   9.0140909e+02   1.5647636e+03
   2.9133625e+02   9.0557638e+02   1.5626878e+03
   6.1477963e+02   9.5568586e+02   1.6333197e+03
   2.3549702e+02   1.1170109e+03   1.5557766e+03
   3.4995051e+02   1.2330480e+03   1.5606880e+03
   4.6382222e+02   1.2632579e+03   1.5600471e+03
   4.0978979e+02   8.5678010e+02   1.5677742e+03
   3.6873219e+02   8.6450908e+02   1.5680169e+03
   3.4851330e+02   8.7285916e+02   1.5634055e+03
   2.2914686e+02   1.0044954e+03   1.5592896e+03
   2.1891527e+02   1.0306392e+03   1.5673296e+03
   2.4539085e+02   1.1381948e+03   1.5611278e+03
   3.0979816e+02   1.2038664e+03   1.5667253e+03
   3.2904416e+02   1.2173319e+03   1.5635553e+03
   5.5994546e+02   1.2360310e+03   1.5669767e+03
   4.7530885e+02   8.6071634e+02   1.5765514e+03
   3.2464348e+02   8.8099790e+02   1.5724786e+03
   2.7307416e+02   9.1793966e+02   1.5721271e+03
   5.9944454e+02   9.3504755e+02   1.6395132e+03
   2.2499769e+02   9.8333723e+02   1.5864114e+03
   2.0272872e+02   1.0468154e+03   1.6277045e+03
   2.1771850e+02   1.0801191e+03   1.5762388e+03
   2.2191897e+02   1.1058389e+03   1.5755017e+03
   2.5643569e+02   1.1574211e+03   1.5722987e+03
   4.1376955e+02   1.2696896e+03   1.5988697e+03
   4.9394327e+02   1.2704093e+03   1.6046484e+03
   4.0865238e+02   8.4691971e+02   1.6564817e+03
   5.1914036e+02   8.7493593e+02   1.5834663e+03
   2.9896989e+02   8.9410569e+02   1.5780074e+03
   2.5681568e+02   9.3205016e+02   1.5787851e+03
   2.4209753e+02   9.4822589e+02   1.5843829e+03
   2.1967889e+02   1.0138897e+03   1.5796399e+03
   6.5021722e+02   1.0733163e+03   1.5780537e+03
   6.4971814e+02   1.0980889e+03   1.5797642e+03
   2.3225346e+02   1.1283011e+03   1.5795268e+03
   5.8569880e+02   1.2189634e+03   1.5854676e+03
   4.4179807e+02   1.2722097e+03   1.6003815e+03
   3.5525766e+02   8.6334572e+02   1.5861799e+03
   5.5298809e+02   8.9552729e+02   1.5897528e+03
   6.4445923e+02   1.1343653e+03   1.5862255e+03
   2.4373073e+02   1.1468226e+03   1.5877692e+03
   2.7225338e+02   1.1728635e+03   1.5791481e+03
   6.1301361e+02   1.1962323e+03   1.5895013e+03
   3.4011746e+02   1.2284154e+03   1.5803201e+03
   4.6440638e+02   1.2740219e+03   1.6201476e+03
   4.0385748e+02   8.5130259e+02   1.5974702e+03
   3.7594029e+02   8.5539145e+02   1.5921877e+03
   4.7838117e+02   8.5575913e+02   1.6192147e+03
   3.1196473e+02   8.7962979e+02   1.5953808e+03
   2.7817818e+02   9.0682780e+02   1.5890137e+03
   2.3057431e+02   9.6301077e+02   1.5892171e+03
   2.1200294e+02   1.0332169e+03   1.5907701e+03
   3.2049633e+02   1.2147215e+03   1.5873404e+03
   5.5372580e+02   1.2440791e+03   1.5911216e+03
   5.8222537e+02   9.1827208e+02   1.6033009e+03
   2.6076316e+02   9.1765897e+02   1.5988809e+03
   6.3123677e+02   9.8374327e+02   1.6030786e+03
   2.1566438e+02   1.0032885e+03   1.6015515e+03
   6.4233214e+02   1.0135780e+03   1.6016162e+03
   4.4431046e+02   8.5039357e+02   1.6057921e+03
   2.8679687e+02   8.9128152e+02   1.6240929e+03
   2.4485687e+02   9.3575740e+02   1.6053811e+03
   2.0862405e+02   1.0760421e+03   1.6046984e+03
   2.1530241e+02   1.0972718e+03   1.5991113e+03
   3.6915547e+02   8.5441494e+02   1.6835889e+03
   5.6507334e+02   9.0176407e+02   1.6124984e+03
   2.3054113e+02   9.5454011e+02   1.6121302e+03
   2.1918494e+02   9.7759815e+02   1.6116153e+03
   6.5140815e+02   1.0890225e+03   1.6098838e+03
   6.5082353e+02   1.1136828e+03   1.6123479e+03
   2.7239275e+02   1.1792149e+03   1.6057309e+03
   3.2926689e+02   1.2253445e+03   1.6054257e+03
   5.7771073e+02   1.2265730e+03   1.6102919e+03
   3.8037980e+02   8.5098200e+02   1.6150866e+03
   3.1553787e+02   8.7133325e+02   1.6564378e+03
   3.0504386e+02   8.8064581e+02   1.6172976e+03
   6.0089850e+02   1.2046537e+03   1.6168590e+03
   2.5727676e+02   9.1521632e+02   1.6411586e+03
   6.2140743e+02   1.1784158e+03   1.6198810e+03
   5.1374944e+02   1.2601157e+03   1.6744931e+03
   4.0441022e+02   1.2687957e+03   1.6226805e+03
   5.1946421e+02   8.7455330e+02   1.6287865e+03
   5.8347091e+02   9.1619368e+02   1.6290009e+03
   2.3501867e+02   9.4225671e+02   1.6299568e+03
   2.2089029e+02   9.6803970e+02   1.6299960e+03
   6.4099596e+02   1.0058579e+03   1.6295501e+03
   2.0556630e+02   1.0706121e+03   1.6267332e+03
   6.5174000e+02   1.0789134e+03   1.6314471e+03
   6.3059197e+02   1.1610000e+03   1.6398286e+03
   5.5732390e+02   1.2425696e+03   1.6239723e+03
   4.3140141e+02   1.2728352e+03   1.6232575e+03
   5.9058695e+02   1.2135936e+03   1.6388044e+03
   2.9955605e+02   8.8241675e+02   1.6416018e+03
   5.7677495e+02   9.2487457e+02   1.6874234e+03
   2.1274849e+02   9.8164564e+02   1.6494997e+03
   2.0284230e+02   1.0632377e+03   1.6472991e+03
   2.0588155e+02   1.0873708e+03   1.6452506e+03
   6.4954201e+02   1.1006018e+03   1.6410605e+03
   6.4345505e+02   1.1282057e+03   1.6410160e+03
   6.0683667e+02   1.1874158e+03   1.6746049e+03
   3.1157289e+02   1.2176197e+03   1.6379262e+03
   5.7371386e+02   1.2281023e+03   1.6403012e+03
   5.3408158e+02   1.2564761e+03   1.6344152e+03
   3.9853855e+02   1.2664935e+03   1.6412369e+03
   4.2151810e+02   1.2722786e+03   1.6432210e+03
   4.8306763e+02   1.2731445e+03   1.6387390e+03
   4.5143026e+02   1.2742124e+03   1.6397187e+03
   5.0973729e+02   8.6937398e+02   1.6492834e+03
   2.3176150e+02   9.4970304e+02   1.6958884e+03
   6.1957931e+02   9.6933471e+02   1.6564569e+03
   5.2610101e+02   8.7748770e+02   1.6579175e+03
   2.6552359e+02   9.0611693e+02   1.6589001e+03
   5.9430391e+02   9.4309054e+02   1.6817693e+03
   5.5343888e+02   1.2422838e+03   1.6516905e+03
   4.6119776e+02   1.2720579e+03   1.6620666e+03
   2.0098552e+02   1.0444241e+03   1.6690204e+03
   6.4443503e+02   1.0478697e+03   1.6676074e+03
   6.4686814e+02   1.0815190e+03   1.6608546e+03
   6.2766743e+02   1.1455918e+03   1.6850236e+03
   5.3093506e+02   1.2550684e+03   1.6570009e+03
   3.8394495e+02   1.2626311e+03   1.6642242e+03
   4.7001371e+02   8.6001239e+02   1.7004014e+03
   5.6715301e+02   9.0909188e+02   1.6714378e+03
   2.1443502e+02   9.7608348e+02   1.6749007e+03
   6.3671306e+02   1.0180509e+03   1.6731675e+03
   2.0312514e+02   1.0185149e+03   1.6740651e+03
   2.0271052e+02   1.0749659e+03   1.6727909e+03
   5.6480118e+02   1.2313761e+03   1.6706026e+03
   3.6252265e+02   1.2516861e+03   1.6657781e+03
   4.0858431e+02   1.2680585e+03   1.6671082e+03
   4.3432320e+02   1.2736589e+03   1.6675254e+03
   5.1451884e+02   8.7463682e+02   1.6772291e+03
   5.3436250e+02   8.8566561e+02   1.6776204e+03
   6.2537246e+02   9.9231445e+02   1.6772806e+03
   4.4976960e+02   8.5836304e+02   1.7051384e+03
   2.8752724e+02   8.9268840e+02   1.7143737e+03
   6.3962378e+02   1.0675408e+03   1.6844628e+03
   6.3744958e+02   1.0929968e+03   1.6882095e+03
   5.9082351e+02   1.2036961e+03   1.6899178e+03
   5.7611997e+02   1.2196602e+03   1.6861796e+03
   5.3989016e+02   1.2421450e+03   1.6991816e+03
   4.7119632e+02   1.2630036e+03   1.7121362e+03
   4.3319246e+02   8.5802751e+02   1.7133291e+03
   6.1284657e+02   9.8205598e+02   1.6977330e+03
   2.0194538e+02   1.0563839e+03   1.6955168e+03
   3.7471904e+02   1.2592907e+03   1.6896143e+03
   4.9850643e+02   1.2549658e+03   1.7177741e+03
   4.2254645e+02   1.2679966e+03   1.6933209e+03
   5.5194456e+02   9.0347904e+02   1.6928433e+03
   2.1393511e+02   9.8579334e+02   1.7019001e+03
   2.0760264e+02   1.0058808e+03   1.6966783e+03
   6.3152718e+02   1.1213770e+03   1.6960876e+03
   5.0971842e+02   1.2437256e+03   1.7329140e+03
   3.9707486e+02   1.2662113e+03   1.6929903e+03
   3.9930921e+02   8.5516471e+02   1.7070330e+03
   2.7303825e+02   9.0370604e+02   1.7023050e+03
   5.5065847e+02   9.1755148e+02   1.7285709e+03
   5.8025720e+02   9.3466987e+02   1.7027839e+03
   6.2096811e+02   1.0560744e+03   1.7299593e+03
   2.1312336e+02   1.1108377e+03   1.7054832e+03
   3.7337690e+02   8.5819466e+02   1.7077368e+03
   5.2549656e+02   8.9221301e+02   1.7153840e+03
   5.4267749e+02   9.0283281e+02   1.7140034e+03
   5.7378150e+02   1.2124396e+03   1.7143374e+03
   5.5821031e+02   1.2281880e+03   1.7046595e+03
   4.3098268e+02   1.2637577e+03   1.7214776e+03
   5.0613820e+02   8.8281339e+02   1.7246064e+03
   5.8003912e+02   9.4763914e+02   1.7198551e+03
   6.0963955e+02   9.9214396e+02   1.7184375e+03
   6.2374292e+02   1.0298428e+03   1.7176784e+03
   2.0689292e+02   1.0676416e+03   1.7206805e+03
   6.2545607e+02   1.0987594e+03   1.7134753e+03
   6.0507730e+02   1.1648620e+03   1.7179413e+03
   6.0192175e+02   1.1843309e+03   1.7039709e+03
   5.8926968e+02   1.1934913e+03   1.7161352e+03
   4.0706890e+02   1.2629119e+03   1.7151345e+03
   4.1707691e+02   8.6083631e+02   1.7256252e+03
   4.5934291e+02   8.6634898e+02   1.7226041e+03
   2.7027072e+02   9.1284448e+02   1.7266182e+03
   5.5957927e+02   9.3378269e+02   1.7406064e+03
   2.4398166e+02   9.5565323e+02   1.7484398e+03
   5.9557566e+02   9.6948722e+02   1.7260822e+03
   2.1792232e+02   9.8977972e+02   1.7234340e+03
   6.1916289e+02   1.1232534e+03   1.7242265e+03
   3.5587076e+02   1.2491543e+03   1.7119975e+03
   4.5272879e+02   1.2584865e+03   1.7308860e+03
   3.8098925e+02   1.2573386e+03   1.7163158e+03
   3.9546654e+02   8.6113324e+02   1.7278806e+03
   4.4151377e+02   8.6440769e+02   1.7311280e+03
   4.8514480e+02   8.7831089e+02   1.7305849e+03
   5.1611694e+02   8.9597514e+02   1.7337350e+03
   6.1110686e+02   1.0113426e+03   1.7330382e+03
   6.1970033e+02   1.0787900e+03   1.7337524e+03
   5.8992430e+02   1.1793524e+03   1.7347901e+03
   5.5339663e+02   1.2223027e+03   1.7287729e+03
   3.3992159e+02   1.2388820e+03   1.7290670e+03
   2.5305008e+02   9.3399011e+02   1.7356308e+03
   5.7601701e+02   9.5403373e+02   1.7405084e+03
   6.1307962e+02   1.1034132e+03   1.7390206e+03
   6.0830832e+02   1.1436641e+03   1.7342537e+03
   5.7301551e+02   1.1980884e+03   1.7374829e+03
   3.9124020e+02   1.2537568e+03   1.7336075e+03
   4.2420136e+02   8.6811672e+02   1.7440109e+03
   4.6348995e+02   8.7210139e+02   1.7393723e+03
   4.9699193e+02   8.8738684e+02   1.7403619e+03
   5.9787499e+02   9.9044991e+02   1.7423336e+03
   6.1193056e+02   1.0358710e+03   1.7428506e+03
   2.1300474e+02   1.0579039e+03   1.7436285e+03
   6.0613911e+02   1.1228925e+03   1.7444445e+03
   5.9244746e+02   1.1588872e+03   1.7452000e+03
   5.5077929e+02   1.2089611e+03   1.7467880e+03
   3.6541242e+02   1.2433812e+03   1.7387606e+03
   4.0499578e+02   8.6625735e+02   1.7486076e+03
   3.6333426e+02   8.7290752e+02   1.7482111e+03
   4.4271696e+02   8.7251867e+02   1.7512286e+03
   3.0398936e+02   8.9710029e+02   1.7545828e+03
   2.2041184e+02   1.0096010e+03   1.7489026e+03
   6.0903012e+02   1.0604485e+03   1.7524233e+03
   5.3305040e+02   1.2274602e+03   1.7454069e+03
   5.1296870e+02   1.2333519e+03   1.7523322e+03
   4.8860572e+02   1.2434843e+03   1.7523854e+03
   4.3589282e+02   1.2529459e+03   1.7503398e+03
   4.5992743e+02   8.8159294e+02   1.7600781e+03
   4.7719144e+02   8.8503854e+02   1.7512090e+03
   4.9106764e+02   8.9693593e+02   1.7644521e+03
   5.4386669e+02   9.3054550e+02   1.7584421e+03
   6.0113904e+02   1.1047715e+03   1.7596232e+03
   5.9233124e+02   1.1403538e+03   1.7565128e+03
   5.7643708e+02   1.1750062e+03   1.7527815e+03
   3.0334544e+02   1.2086442e+03   1.7569630e+03
   4.6051313e+02   1.2498268e+03   1.7520693e+03
   4.1601294e+02   8.7690297e+02   1.7660234e+03
   4.3607422e+02   8.8165679e+02   1.7661238e+03
   3.4910323e+02   8.8038639e+02   1.7627180e+03
   4.7067992e+02   8.9539334e+02   1.7725656e+03
   2.4119395e+02   9.7732095e+02   1.7670399e+03
   5.8273496e+02   9.9364725e+02   1.7624538e+03
   2.3268410e+02   9.9550636e+02   1.7640298e+03
   6.0266273e+02   1.0816641e+03   1.7606916e+03
   2.4813863e+02   1.1434095e+03   1.7631730e+03
   5.5916559e+02   1.1889686e+03   1.7632307e+03
   4.9559329e+02   1.2290568e+03   1.7684737e+03
   3.4943341e+02   1.2320251e+03   1.7595710e+03
   4.4336890e+02   1.2414593e+03   1.7695314e+03
   4.1147545e+02   1.2531864e+03   1.7485037e+03
   3.9273782e+02   8.7637313e+02   1.7667704e+03
   3.1246165e+02   9.0553314e+02   1.7749551e+03
   5.2525093e+02   9.2814566e+02   1.7745273e+03
   5.9660985e+02   1.0393222e+03   1.7655334e+03
   2.2361121e+02   1.0659679e+03   1.7723077e+03
   5.8916290e+02   1.1207024e+03   1.7714217e+03
   5.7840528e+02   1.1553288e+03   1.7677166e+03
   2.7134245e+02   1.1714431e+03   1.7718761e+03
   2.9139996e+02   1.1893348e+03   1.7767609e+03
   5.3925765e+02   1.2040608e+03   1.7685822e+03
   5.1889928e+02   1.2166665e+03   1.7703247e+03
   3.2590593e+02   1.2186139e+03   1.7697921e+03
   4.6977619e+02   1.2372344e+03   1.7715429e+03
   3.9939163e+02   1.2399240e+03   1.7695248e+03
   4.2035450e+02   1.2423939e+03   1.7713988e+03
   3.8469251e+02   1.2442851e+03   1.7564873e+03
   4.5095411e+02   8.9323194e+02   1.7810136e+03
   5.8350531e+02   1.0178540e+03   1.7744254e+03
   2.3154457e+02   1.0200838e+03   1.7752607e+03
   5.9442393e+02   1.0606546e+03   1.7742816e+03
   5.8688303e+02   1.0978513e+03   1.7801650e+03
   2.4370421e+02   1.1184096e+03   1.7739256e+03
   5.4463555e+02   1.1871991e+03   1.7813950e+03
   3.9917356e+02   8.8734699e+02   1.7865413e+03
   4.1737446e+02   8.8881910e+02   1.7813982e+03
   4.8679038e+02   9.1050486e+02   1.7859435e+03
   5.7969543e+02   1.0385218e+03   1.7862224e+03
   2.3423662e+02   1.0449688e+03   1.7861485e+03
   5.7733077e+02   1.1357483e+03   1.7826836e+03
   2.5846403e+02   1.1432129e+03   1.7822427e+03
   3.1805123e+02   1.2023940e+03   1.7862089e+03
   3.4529738e+02   1.2184797e+03   1.7837073e+03
   4.0087442e+02   1.2286477e+03   1.7879394e+03
   4.5117703e+02   1.2293456e+03   1.7858992e+03
   3.7681634e+02   8.8967977e+02   1.7857139e+03
   4.3190533e+02   8.9356559e+02   1.7898581e+03
   3.1691531e+02   9.1749494e+02   1.7937696e+03
   2.9775060e+02   9.2708092e+02   1.7914105e+03
   5.1391285e+02   9.3851736e+02   1.7946012e+03
   5.2911467e+02   9.5284972e+02   1.7959111e+03
   2.3843383e+02   1.0731638e+03   1.7931990e+03
   5.8464290e+02   1.0770922e+03   1.7856772e+03
   2.4349719e+02   1.0972479e+03   1.7947572e+03
   5.7337086e+02   1.1138152e+03   1.7935064e+03
   5.6034313e+02   1.1483178e+03   1.7925389e+03
   2.7271353e+02   1.1496257e+03   1.7968365e+03
   5.0260016e+02   1.2116158e+03   1.7887413e+03
   4.2788734e+02   1.2291731e+03   1.7916252e+03
   4.0566651e+02   9.0112483e+02   1.8008755e+03
   4.4516116e+02   9.0634445e+02   1.8021364e+03
   4.6548869e+02   9.0803248e+02   1.7957894e+03
   3.3717095e+02   9.0888014e+02   1.7967301e+03
   4.9799698e+02   9.2783277e+02   1.7947543e+03
   2.9262294e+02   9.4946073e+02   1.8048734e+03
   5.5022594e+02   9.7988565e+02   1.7946062e+03
   5.5221291e+02   9.9837043e+02   1.7994959e+03
   5.7655441e+02   1.0585837e+03   1.7945295e+03
   5.7118708e+02   1.0926242e+03   1.7984924e+03
   2.5909651e+02   1.1225067e+03   1.7965640e+03
   2.8618588e+02   1.1684876e+03   1.7956717e+03
   3.7959854e+02   1.2164211e+03   1.7995186e+03
   4.7691630e+02   1.2212797e+03   1.7911695e+03
   3.8374798e+02   9.0425689e+02   1.8042160e+03
   4.2434199e+02   9.0826675e+02   1.8053327e+03
   4.7544093e+02   9.2408251e+02   1.8064709e+03
   3.2898346e+02   9.2736211e+02   1.8103326e+03
   3.1055641e+02   9.3541990e+02   1.8086395e+03
   5.1475961e+02   9.5590441e+02   1.8100742e+03
   2.7987208e+02   9.6872935e+02   1.8065638e+03
   5.3262503e+02   9.6997347e+02   1.8062034e+03
   2.6509698e+02   9.8442903e+02   1.8025626e+03
   5.5787731e+02   1.0365041e+03   1.8068578e+03
   2.4932530e+02   1.0539907e+03   1.8069323e+03
   3.0726581e+02   1.1810335e+03   1.8018338e+03
   3.3299203e+02   1.1926332e+03   1.8066589e+03
   5.0497603e+02   1.1935543e+03   1.8031693e+03
   4.2431050e+02   1.2132225e+03   1.8094942e+03
   3.5021806e+02   9.1960320e+02   1.8138926e+03
   2.5598986e+02   1.0059411e+03   1.8036981e+03
   5.6392302e+02   1.0781364e+03   1.8076337e+03
   5.5770586e+02   1.1030720e+03   1.8103515e+03
   5.5413525e+02   1.1267641e+03   1.8055445e+03
   2.9066707e+02   1.1519440e+03   1.8134583e+03
   4.7929345e+02   1.2031861e+03   1.8076201e+03
   3.9569214e+02   1.2099853e+03   1.8131652e+03
   4.5361436e+02   1.2134375e+03   1.8077026e+03
   3.9802778e+02   9.1334616e+02   1.8164881e+03
   3.7188969e+02   9.1998572e+02   1.8176158e+03
   4.5075900e+02   9.2254130e+02   1.8162885e+03
   4.6893769e+02   9.4009808e+02   1.8215149e+03
   4.9082650e+02   9.4256759e+02   1.8144864e+03
   3.2247934e+02   9.4774647e+02   1.8245674e+03
   3.0404726e+02   9.5809953e+02   1.8212047e+03
   2.9030593e+02   9.7924370e+02   1.8219505e+03
   5.3480357e+02   9.9257554e+02   1.8136431e+03
   5.4170672e+02   1.0133448e+03   1.8165340e+03
   2.6526314e+02   1.0238079e+03   1.8180931e+03
   2.6715794e+02   1.0484465e+03   1.8216452e+03
   5.5664909e+02   1.0567229e+03   1.8146205e+03
   5.4630763e+02   1.0845388e+03   1.8226428e+03
   2.6464332e+02   1.1012467e+03   1.8147789e+03
   5.0922250e+02   1.1739170e+03   1.8159028e+03
   4.4041197e+02   9.3548279e+02   1.8299294e+03
   4.9836768e+02   9.6021984e+02   1.8218575e+03
   5.1492484e+02   9.8030117e+02   1.8223656e+03
   5.1804726e+02   9.9856729e+02   1.8301290e+03
   2.8086571e+02   1.0325530e+03   1.8341284e+03
   5.4133996e+02   1.0391179e+03   1.8241945e+03
   3.0221727e+02   1.1375484e+03   1.8311164e+03
   3.1347285e+02   1.1631386e+03   1.8217443e+03
   3.3367051e+02   1.1715766e+03   1.8283063e+03
   4.8569125e+02   1.1825151e+03   1.8227116e+03
   3.5281576e+02   1.1850635e+03   1.8237225e+03
   4.6109157e+02   1.1902860e+03   1.8248069e+03
   4.0853710e+02   1.1951798e+03   1.8279074e+03
   3.7186785e+02   1.2000716e+03   1.8208260e+03
   3.9514369e+02   9.3206689e+02   1.8306162e+03
   3.6464607e+02   9.3917704e+02   1.8351349e+03
   4.7829199e+02   9.5869517e+02   1.8302604e+03
   3.3623319e+02   9.5878382e+02   1.8363763e+03
   3.1517280e+02   9.7401651e+02   1.8352696e+03
   3.0250044e+02   9.9100180e+02   1.8359468e+03
   4.3543405e+02   1.1933284e+03   1.8284725e+03
   4.1933069e+02   9.4106624e+02   1.8376706e+03
   4.5551722e+02   9.5338573e+02   1.8367272e+03
   4.9328416e+02   9.7915217e+02   1.8349112e+03
   5.1894050e+02   1.0439058e+03   1.8415298e+03
   5.2559940e+02   1.0941761e+03   1.8382765e+03
   3.2420245e+02   1.1428600e+03   1.8375261e+03
   3.4894674e+02   1.1558303e+03   1.8426190e+03
   4.9592626e+02   1.1575919e+03   1.8341876e+03
   3.8900229e+02   9.4718243e+02   1.8423070e+03
   4.0790691e+02   9.5872875e+02   1.8473940e+03
   4.7707379e+02   9.9123095e+02   1.8485935e+03
   3.1675534e+02   9.9985900e+02   1.8494124e+03
   5.0136753e+02   1.0011294e+03   1.8411557e+03
   5.0676991e+02   1.0578451e+03   1.8495045e+03
   4.9954399e+02   1.1335787e+03   1.8430539e+03
   3.9688635e+02   1.1625775e+03   1.8510412e+03
   3.8276177e+02   9.6811396e+02   1.8508644e+03
   3.4613851e+02   1.1333220e+03   1.8544640e+03
   4.1690263e+02   1.1749860e+03   1.8430374e+03
   4.1717778e+02   9.7800352e+02   1.8569537e+03
   3.6257736e+02   9.8082493e+02   1.8558602e+03
   4.4481384e+02   9.8576155e+02   1.8566190e+03
   3.9388131e+02   9.8866643e+02   1.8625069e+03
   4.7059269e+02   1.0085555e+03   1.8582905e+03
   3.4683377e+02   1.0177575e+03   1.8629303e+03
   3.2292638e+02   1.0190439e+03   1.8558964e+03
   4.6779414e+02   1.0417564e+03   1.8647534e+03
   3.1329748e+02   1.0404119e+03   1.8547860e+03
   4.8738798e+02   1.0568796e+03   1.8605842e+03
   3.2068891e+02   1.0626523e+03   1.8591786e+03
   3.1906014e+02   1.0904045e+03   1.8549101e+03
   4.8123502e+02   1.1000744e+03   1.8614846e+03
   3.4217822e+02   1.1032606e+03   1.8631393e+03
   4.9994946e+02   1.1110422e+03   1.8499642e+03
   3.2575442e+02   1.1153171e+03   1.8522734e+03
   4.0202992e+02   1.1420964e+03   1.8625372e+03
   4.2439053e+02   1.1578424e+03   1.8536983e+03
   4.1759413e+02   9.9673453e+02   1.8641219e+03
   3.6775370e+02   1.0023208e+03   1.8651882e+03
   3.9083791e+02   1.0086323e+03   1.8697521e+03
   4.0984536e+02   1.0184870e+03   1.8709185e+03
   3.6701124e+02   1.0285020e+03   1.8695167e+03
   3.4027051e+02   1.0410752e+03   1.8654050e+03
   4.6323764e+02   1.0630410e+03   1.8704599e+03
   4.8208148e+02   1.0759241e+03   1.8632407e+03
   3.5909253e+02   1.0786035e+03   1.8695848e+03
   4.5760505e+02   1.0871593e+03   1.8684618e+03
   3.7399029e+02   1.0980759e+03   1.8706834e+03
   4.5250178e+02   1.1076946e+03   1.8680122e+03
   3.5966690e+02   1.1182159e+03   1.8643459e+03
   3.8607907e+02   1.1216805e+03   1.8665669e+03
   4.2225340e+02   1.1360130e+03   1.8640473e+03
   4.2431537e+02   1.0324589e+03   1.8721180e+03
   4.3954469e+02   1.0465494e+03   1.8734235e+03
   3.6673679e+02   1.0522176e+03   1.8716130e+03
   4.2112350e+02   1.1116883e+03   1.8699058e+03
   4.3948948e+02   1.0723983e+03   1.3870401e+03
   4.6377116e+02   1.0497094e+03   1.3953433e+03
   4.9976075e+02   1.0534455e+03   1.4005712e+03
   4.8112717e+02   1.0276792e+03   1.4001945e+03
   3.8133208e+02   1.0420664e+03   1.4009133e+03
   4.6982493e+02   9.9683882e+02   1.4084813e+03
   3.1513527e+02   1.1054447e+03   1.4288522e+03
   4.1644131e+02   1.2512992e+03   1.5056244e+03
   5.8949370e+02   1.2001406e+03   1.5218957e+03
   3.5190730e+02   8.9058329e+02   1.5199788e+03
   2.7901579e+02   1.1698201e+03   1.5324382e+03
   5.0747099e+02   1.2536852e+03   1.5325698e+03
   5.7164129e+02   9.2339697e+02   1.5330547e+03
   5.3347362e+02   8.9159759e+02   1.5446477e+03
   2.9712782e+02   1.1880686e+03   1.5424826e+03
   6.4455996e+02   1.0507399e+03   1.5572944e+03
   5.8783733e+02   9.3301469e+02   1.5570479e+03
   4.9012280e+02   8.6989238e+02   1.5568688e+03
   6.1535614e+02   9.6957323e+02   1.5599704e+03
   3.9222594e+02   8.6288581e+02   1.5515285e+03
   5.7090020e+02   9.1453659e+02   1.5577235e+03
   2.1605087e+02   1.0546112e+03   1.5691575e+03
   3.8933248e+02   1.2579168e+03   1.5735876e+03
   4.1525368e+02   1.2668058e+03   1.5725860e+03
   6.3290723e+02   9.9861335e+02   1.5772936e+03
   6.0086307e+02   9.4406642e+02   1.5703761e+03
   5.3619635e+02   8.8659471e+02   1.5719967e+03
   4.5194405e+02   8.5528026e+02   1.5792363e+03
   2.2733287e+02   9.8998053e+02   1.5734035e+03
   3.6293235e+02   1.2440141e+03   1.5785268e+03
   4.3904524e+02   1.2691764e+03   1.5783886e+03
   4.9045589e+02   1.2677369e+03   1.5739174e+03
   2.1033450e+02   1.0560967e+03   1.5905657e+03
   6.3196811e+02   1.1635840e+03   1.5885915e+03
   4.2715778e+02   8.5258502e+02   1.5842476e+03
   2.8584073e+02   1.1881910e+03   1.5926745e+03
   3.0311825e+02   1.2007134e+03   1.5902199e+03
   3.8812730e+02   1.2597460e+03   1.5981091e+03
   6.4700254e+02   1.0378791e+03   1.5864259e+03
   6.0120316e+02   9.4012049e+02   1.5943456e+03
   4.8192712e+02   8.5865362e+02   1.5949964e+03
   4.6394152e+02   8.5213299e+02   1.6010672e+03
   2.0774989e+02   1.0491874e+03   1.6084931e+03
   4.6716005e+02   1.2710853e+03   1.5914980e+03
   5.1804564e+02   8.7096444e+02   1.6030706e+03
   4.2110920e+02   8.4904254e+02   1.6103569e+03
   3.6181587e+02   8.5721712e+02   1.6096571e+03
   2.8870871e+02   8.9353914e+02   1.6024789e+03
   3.8110420e+02   1.2599928e+03   1.6189479e+03
   6.0002029e+02   9.3593230e+02   1.6150685e+03
   4.9944624e+02   8.6332246e+02   1.6110147e+03
   3.2390980e+02   8.7134339e+02   1.6131306e+03
   2.7030936e+02   9.0444615e+02   1.6151816e+03
   3.1090292e+02   1.2142180e+03   1.6137125e+03
   5.0971096e+02   1.2655869e+03   1.6231677e+03
   6.2949919e+02   9.7839944e+02   1.6318174e+03
   4.0131451e+02   8.4906042e+02   1.6225146e+03
   2.5201699e+02   9.2256038e+02   1.6254851e+03
   4.1457666e+02   8.4689969e+02   1.6370931e+03
   3.1950128e+02   8.7128608e+02   1.6371626e+03
   3.5614133e+02   1.2469943e+03   1.6453169e+03
   6.1145944e+02   1.1894753e+03   1.6429383e+03
   5.0920323e+02   1.2638451e+03   1.6491405e+03
   3.8714949e+02   8.4907098e+02   1.6459112e+03
   2.2448232e+02   9.5723907e+02   1.6511504e+03
   6.3368310e+02   1.1426820e+03   1.6617203e+03
   6.0072946e+02   9.4473931e+02   1.6611708e+03
   4.2962017e+02   8.4770385e+02   1.6565252e+03
   4.8951304e+02   1.2691032e+03   1.6647739e+03
   6.3399368e+02   9.9823881e+02   1.6560139e+03
   4.4579915e+02   8.4983283e+02   1.6670300e+03
   2.5164184e+02   9.1899744e+02   1.6675375e+03
   6.2083737e+02   1.1668752e+03   1.6657706e+03
   4.2417442e+02   8.5128664e+02   1.6735150e+03
   4.0635468e+02   8.5088919e+02   1.6805363e+03
   3.4777788e+02   8.5984484e+02   1.6825178e+03
   4.7263491e+02   1.2665585e+03   1.6842689e+03
   6.4030403e+02   1.1175414e+03   1.6716441e+03
   4.7581182e+02   8.6058848e+02   1.6803754e+03
   4.5487036e+02   8.5578965e+02   1.6846254e+03
   3.2764047e+02   8.6672406e+02   1.6745321e+03
   2.2639645e+02   9.5271878e+02   1.6764245e+03
   2.0864894e+02   9.9302041e+02   1.6744854e+03
   2.0394873e+02   1.0306739e+03   1.6959192e+03
   4.9499709e+02   1.2612261e+03   1.6912400e+03
   6.1611413e+02   1.1673070e+03   1.6926063e+03
   6.0895451e+02   9.6530383e+02   1.6814067e+03
   4.3554460e+02   8.5118292e+02   1.6885199e+03
   5.1932883e+02   1.2507944e+03   1.6999978e+03
   5.9657212e+02   9.5729243e+02   1.7018769e+03
   5.3554048e+02   8.9079408e+02   1.6951381e+03
   5.1659610e+02   8.8067527e+02   1.6949359e+03
   3.2964832e+02   8.6817070e+02   1.6993613e+03
   2.8899006e+02   8.8788909e+02   1.6927214e+03
   2.2334629e+02   9.6874323e+02   1.7046813e+03
   6.3555912e+02   1.0364594e+03   1.6917383e+03
   6.3052347e+02   1.0537304e+03   1.7073196e+03
   5.6024950e+02   9.1648851e+02   1.7038335e+03
   3.5107643e+02   8.6126711e+02   1.7071328e+03
   2.2401681e+02   1.1250085e+03   1.7195814e+03
   5.6582837e+02   9.2813665e+02   1.7199285e+03
   2.3730781e+02   9.5406448e+02   1.7246895e+03
   2.1085067e+02   1.0145686e+03   1.7235775e+03
   2.0622745e+02   1.0424579e+03   1.7178542e+03
   6.1750680e+02   1.1435672e+03   1.7100646e+03
   5.3348150e+02   1.2370813e+03   1.7215473e+03
   4.7842022e+02   8.6912559e+02   1.7156495e+03
   3.7085948e+02   8.6239353e+02   1.7301356e+03
   3.2744166e+02   8.7498702e+02   1.7250699e+03
   4.8018944e+02   1.2537214e+03   1.7354848e+03
   2.8517944e+02   9.0607058e+02   1.7413672e+03
   2.1283178e+02   1.0330972e+03   1.7421032e+03
   3.2884315e+02   8.8206067e+02   1.7481636e+03
   3.2315869e+02   1.2251799e+03   1.7475275e+03
   5.5882896e+02   9.5212492e+02   1.7596900e+03
   3.8350796e+02   8.6695901e+02   1.7499265e+03
   2.8924093e+02   9.1595957e+02   1.7660810e+03
   2.2301693e+02   1.0415166e+03   1.7654385e+03
   3.7086846e+02   8.8013697e+02   1.7710319e+03
   2.7862262e+02   9.4004819e+02   1.7820075e+03
   5.6069874e+02   1.1709596e+03   1.7776125e+03
   5.6486728e+02   9.7374177e+02   1.7762336e+03
   3.5685199e+02   1.2085769e+03   1.8009108e+03
   5.6615310e+02   9.9468855e+02   1.7837647e+03
   2.4702429e+02   1.0285463e+03   1.8004223e+03
   2.5901867e+02   1.0758080e+03   1.8156944e+03
   5.6591986e+02   1.0173684e+03   1.7976369e+03
   4.2445076e+02   9.2124611e+02   1.8186543e+03
   5.2133777e+02   1.0231183e+03   1.8334962e+03
   3.4444388e+02   9.3951368e+02   1.8265892e+03
   5.0542538e+02   1.0833413e+03   1.8517425e+03
   3.3571673e+02   9.7753918e+02   1.8480280e+03
   4.3693353e+02   9.6233101e+02   1.8483863e+03
   3.6041901e+02   9.6283645e+02   1.8482355e+03
   4.3674299e+02   1.0099885e+03   1.8652021e+03
   3.8601745e+02   1.0720875e+03   1.8749668e+03
   4.0807631e+02   1.0943437e+03   1.3883831e+03
   6.4767500e+02   1.0364806e+03   1.6174354e+03
   6.3810988e+02   1.1465361e+03   1.6173101e+03
   4.6149577e+02   9.7091512e+02   1.8433039e+03
   4.3832912e+02   9.8646215e+02   1.4115819e+03
   4.5301274e+02   1.0247361e+03   1.8683676e+03
   4.1850661e+02   8.5299231e+02   1.6988156e+03
   3.3905342e+02   9.9897157e+02   1.8562576e+03
   3.1191489e+02   9.9958404e+02   1.4484813e+03
   3.2704300e+02   9.6092864e+02   1.4624590e+03
   2.3940501e+02   9.6972843e+02   1.5641640e+03
   2.1065467e+02   9.9791501e+02   1.6276656e+03
   3.0208785e+02   8.8805023e+02   1.7288555e+03
   5.9793695e+02   1.0168883e+03   1.7552720e+03
   5.3850295e+02   1.2495049e+03   1.6775791e+03
   2.3698063e+02   1.1513095e+03   1.6545087e+03
   2.8815743e+02   9.4655148e+02   1.5076346e+03
   2.9878194e+02   1.0180834e+03   1.8440234e+03
   6.3726870e+02   1.0607854e+03   1.5343888e+03
   6.2941489e+02   1.0765614e+03   1.7085711e+03
   5.4161616e+02   1.0619765e+03   1.8272133e+03
   5.2729940e+02   1.0719048e+03   1.8363935e+03
   2.0690558e+02   1.0876830e+03   1.6908574e+03
   4.3392123e+02   1.2054987e+03   1.4504759e+03
   5.8802042e+02   1.1046856e+03   1.4505534e+03
   3.3486545e+02   9.2910262e+02   1.4870223e+03
   3.9636196e+02   8.8424601e+02   1.5115569e+03
   3.9737230e+02   8.7369712e+02   1.5278947e+03
   3.7418755e+02   8.8079698e+02   1.5258756e+03
   5.5722758e+02   1.2276373e+03   1.5253060e+03
   2.4426501e+02   1.1182347e+03   1.5345507e+03
   2.5272153e+02   1.1338266e+03   1.5358420e+03
   3.7569757e+02   1.2593244e+03   1.6392056e+03
   3.3395503e+02   8.7136611e+02   1.5886382e+03
   4.5019648e+02   8.4984208e+02   1.6464031e+03
   3.4282895e+02   8.6376169e+02   1.6048930e+03
   6.5011870e+02   1.0640552e+03   1.6057358e+03
   2.2099574e+02   1.1185669e+03   1.6022867e+03
   3.5018421e+02   1.2380160e+03   1.5977002e+03
   5.3353388e+02   1.2572417e+03   1.6095944e+03
   2.7188898e+02   9.0208476e+02   1.6368882e+03
   2.3248893e+02   1.1381307e+03   1.6081178e+03
   2.4481337e+02   1.1535470e+03   1.6117414e+03
   2.1009929e+02   1.0914385e+03   1.6199303e+03
   3.4414860e+02   1.2373833e+03   1.6184025e+03
   3.3775768e+02   8.6316668e+02   1.6443639e+03
   2.1411831e+02   1.1110326e+03   1.6235601e+03
   2.2276780e+02   1.1292588e+03   1.6289629e+03
   2.5756702e+02   1.1692339e+03   1.6228569e+03
   2.7246682e+02   1.1851163e+03   1.6282904e+03
   3.2950049e+02   1.2302083e+03   1.6280636e+03
   3.8906040e+02   8.4985845e+02   1.6687871e+03
   5.3842671e+02   8.7975073e+02   1.6364539e+03
   6.4424476e+02   1.0289736e+03   1.6467325e+03
   2.0168718e+02   1.0274470e+03   1.6474209e+03
   3.3805219e+02   1.2369375e+03   1.6395228e+03
   2.7988334e+02   8.9458787e+02   1.6738044e+03
   2.7827984e+02   1.1946684e+03   1.6451163e+03
   4.6455424e+02   8.5412501e+02   1.6606746e+03
   2.3733497e+02   9.3627872e+02   1.6773920e+03
   2.5772906e+02   1.1778586e+03   1.6476704e+03
   2.9777452e+02   1.2091159e+03   1.6449672e+03
   2.9662225e+02   8.8252456e+02   1.6648738e+03
   2.5568624e+02   9.2455589e+02   1.7129685e+03
   2.2153798e+02   1.1326662e+03   1.6576589e+03
   5.5197409e+02   8.9829120e+02   1.6691264e+03
   2.0705213e+02   1.0956435e+03   1.6670725e+03
   2.3158424e+02   1.1424449e+03   1.7000441e+03
   2.6362370e+02   1.1808338e+03   1.7355984e+03
   2.8842349e+02   1.2077782e+03   1.6945576e+03
   3.4084104e+02   1.2422118e+03   1.6654401e+03
   2.5091514e+02   1.1661136e+03   1.7249835e+03
   3.2418829e+02   1.2347668e+03   1.7052103e+03
   2.6323612e+02   9.0840918e+02   1.6822004e+03
   2.2026951e+02   1.1255270e+03   1.6874884e+03
   3.3713212e+02   1.2429993e+03   1.6930096e+03
   3.1412789e+02   1.2240019e+03   1.7259973e+03
   6.2567823e+02   1.0095640e+03   1.7013655e+03
   2.1158752e+02   1.0925584e+03   1.7218266e+03
   2.3079966e+02   1.1254778e+03   1.7463721e+03
   2.3728611e+02   1.1436736e+03   1.7257802e+03
   2.9393468e+02   1.2094116e+03   1.7292304e+03
   2.4465691e+02   1.1518959e+03   1.7414437e+03
   5.1148005e+02   9.0277415e+02   1.7553375e+03
   2.5816750e+02   1.1657489e+03   1.7534831e+03
   2.6730722e+02   9.3598314e+02   1.7573892e+03
   3.3304985e+02   8.9396906e+02   1.7760352e+03
   5.4664424e+02   9.6061389e+02   1.7859260e+03
   2.4296308e+02   1.0000431e+03   1.7864323e+03
   2.6735844e+02   9.6092913e+02   1.7892177e+03
   5.2408218e+02   1.1992384e+03   1.7872526e+03
   3.5994094e+02   9.0384167e+02   1.8013241e+03
   5.4411938e+02   1.1679107e+03   1.7953807e+03
   5.2821031e+02   1.1829996e+03   1.7980922e+03
   5.3961473e+02   1.1466176e+03   1.8094126e+03
   5.2813375e+02   1.1632623e+03   1.8113568e+03
   2.7852064e+02   9.9797407e+02   1.8199957e+03
   5.4068812e+02   1.1105903e+03   1.8225495e+03
   2.8133758e+02   1.1166579e+03   1.8259346e+03
   5.1775431e+02   1.1467610e+03   1.8240696e+03
   2.8357618e+02   1.0074064e+03   1.8307104e+03
   2.7817093e+02   1.0697371e+03   1.8337715e+03
   2.7869844e+02   1.0898643e+03   1.8330252e+03
   2.9016775e+02   1.0500352e+03   1.8427923e+03
   3.0195945e+02   1.1125798e+03   1.8388687e+03
   4.4600528e+02   1.1721328e+03   1.8404011e+03
   3.8810785e+02   1.1832709e+03   1.8355872e+03
   4.6965394e+02   1.1667667e+03   1.8414177e+03
   2.9856197e+02   1.0695508e+03   1.8486796e+03
   3.3666413e+02   1.0785430e+03   1.8637348e+03
   3.0069615e+02   1.0913813e+03   1.8434490e+03
   4.4585035e+02   1.1317721e+03   1.8613215e+03
   4.4815508e+02   1.1504735e+03   1.8533339e+03
   3.9792118e+02   1.0503138e+03   1.8768674e+03
   4.1293411e+02   1.0636950e+03   1.8773527e+03
   4.3891676e+02   1.0680268e+03   1.8732697e+03
   4.0476022e+02   1.0841476e+03   1.8750719e+03
   4.2929556e+02   1.0874119e+03   1.8722266e+03
   3.9725934e+02   1.1046251e+03   1.8716564e+03
   5.1087422e+02   8.7878129e+02   1.5474927e+03
   6.2342883e+02   1.1800042e+03   1.5572010e+03
   3.6668612e+02   1.2483426e+03   1.6013716e+03
   6.1816577e+02   9.5814227e+02   1.6069940e+03
   3.5971086e+02   1.2490733e+03   1.6251925e+03
   4.3581243e+02   8.4870427e+02   1.6286355e+03
   3.2626420e+02   1.2321483e+03   1.6544901e+03
   3.6297600e+02   8.5435483e+02   1.6419703e+03
   2.2636605e+02   1.1395621e+03   1.6715053e+03
   2.5164623e+02   1.1699425e+03   1.6639157e+03
   2.6481355e+02   1.1862541e+03   1.6662919e+03
   2.8448760e+02   1.2017294e+03   1.6671493e+03
   3.0330343e+02   1.2181982e+03   1.6677823e+03
   5.8173079e+02   9.2397741e+02   1.6677617e+03
   2.4121941e+02   1.1586628e+03   1.6788283e+03
   3.2256567e+02   1.2323087e+03   1.6775459e+03
   2.5546287e+02   1.1765897e+03   1.6874116e+03
   3.5396947e+02   1.2508025e+03   1.6860330e+03
   4.4877510e+02   1.2685382e+03   1.6946877e+03
   2.7158852e+02   1.1916364e+03   1.6936807e+03
   3.0740560e+02   1.2216439e+03   1.6994236e+03
   3.0995150e+02   8.7846618e+02   1.7033524e+03
   2.4407525e+02   1.1616208e+03   1.7027666e+03
   4.9437906e+02   8.6945675e+02   1.6954869e+03
   2.5940957e+02   1.1798368e+03   1.7112357e+03
   2.7581279e+02   1.1960439e+03   1.7185529e+03
   5.2927645e+02   9.1280761e+02   1.7423570e+03
   2.2872896e+02   9.8030164e+02   1.7420433e+03
   2.1931742e+02   1.1084805e+03   1.7374461e+03
   2.3128011e+02   1.0965366e+03   1.7650217e+03
   5.7905694e+02   9.7152671e+02   1.7558126e+03
   5.4078277e+02   9.4602925e+02   1.7776175e+03
   2.7828214e+02   1.1927213e+03   1.7462099e+03
   2.7629907e+02   1.1291380e+03   1.8143576e+03
   3.5980269e+02   9.0227404e+02   1.4960855e+03
   3.7134921e+02   8.9041344e+02   1.5055103e+03
   5.4720977e+02   8.8751665e+02   1.6155232e+03
   4.8781070e+02   8.6090952e+02   1.6557456e+03
   5.4091709e+02   1.2213424e+03   1.4985538e+03
   6.0362661e+02   1.2008038e+03   1.5599894e+03
   2.5759311e+02   1.1638230e+03   1.5941483e+03
   2.0540457e+02   1.0067699e+03   1.6476171e+03
   6.4926398e+02   1.0539523e+03   1.6402584e+03
   2.4796511e+02   1.1655758e+03   1.6406176e+03
   2.1352117e+02   1.1133398e+03   1.6483981e+03
   2.1315127e+02   1.1129493e+03   1.6760384e+03
   2.1712205e+02   1.0825803e+03   1.7484497e+03
   3.4759260e+02   8.5886587e+02   1.6630595e+03
   4.9674189e+02   8.6613733e+02   1.6708152e+03
   2.3386336e+02   1.1455881e+03   1.6329526e+03
   5.1936089e+02   1.1211172e+03   1.8358283e+03
   3.5103234e+02   9.1449372e+02   1.4859418e+03
   3.7045127e+02   8.7315359e+02   1.5434558e+03
   5.1339883e+02   8.7540983e+02   1.5629088e+03
   5.5413505e+02   8.9296385e+02   1.6381716e+03
   2.4251145e+02   9.3436077e+02   1.7111331e+03
   2.5449344e+02   9.8166327e+02   1.7871022e+03
   3.6941662e+02   1.1700572e+03   1.8435452e+03
   4.7527644e+02   1.1236967e+03   1.8584159e+03
   4.7368578e+02   1.1429061e+03   1.8484198e+03
   3.8876975e+02   1.0332359e+03   1.8714630e+03
   3.4174447e+02   1.0620152e+03   1.8696667e+03
   2.5210694e+02   9.2137063e+02   1.6885020e+03
   3.5433278e+02   8.8907680e+02   1.7871882e+03
   5.7181161e+02   1.1215812e+03   1.4365101e+03
   2.5522954e+02   9.6061161e+02   1.7693194e+03
   6.1748086e+02   9.6598453e+02   1.5832429e+03
   2.3793437e+02   9.3665353e+02   1.6538993e+03
   5.8398794e+02   9.2411188e+02   1.6505461e+03
   2.8457019e+02   8.9088702e+02   1.6529070e+03
   3.0777608e+02   8.7727086e+02   1.6817933e+03
   4.9688867e+02   8.7338977e+02   1.7085443e+03
   4.7361941e+02   8.5522441e+02   1.6384113e+03
   3.6616807e+02   8.5345001e+02   1.6613825e+03
   4.9608104e+02   8.6256692e+02   1.6338634e+03
   4.5651782e+02   8.5016234e+02   1.6253184e+03
   3.8941607e+02   8.5232780e+02   1.6883445e+03
   6.2411078e+02   1.1798285e+03   1.5725521e+03
   5.4400699e+02   8.8650683e+02   1.6538244e+03
   4.5128110e+02   1.2672918e+03   1.7082434e+03
   5.2947495e+02   9.1386362e+02   1.7566724e+03
   2.3280959e+02   9.7590068e+02   1.7499175e+03
   5.8091199e+02   9.7176706e+02   1.7422007e+03
   2.3175762e+02   1.0966231e+03   1.7785002e+03
   5.3431096e+02   1.1309373e+03   1.8234172e+03
   4.3269225e+02   1.2065597e+03   1.4359804e+03
   5.5923275e+02   1.2295004e+03   1.5400230e+03
   6.5225738e+02   1.0583675e+03   1.6205514e+03
   3.6312674e+02   8.5653263e+02   1.6307804e+03
   6.4070313e+02   1.0256737e+03   1.6617211e+03
   4.9433863e+02   8.6662292e+02   1.6798708e+03
   6.2605160e+02   1.0095330e+03   1.7113293e+03
   2.6713174e+02   9.3741857e+02   1.7716180e+03
   5.2074737e+02   1.2516313e+03   1.5850209e+03
   3.4094756e+02   8.6493353e+02   1.6222570e+03
   5.0878111e+02   9.1324093e+02   1.7735959e+03
