# Supplementary material for: Cellular organization in lab-evolved and extant multicellular species obeys a maximum entropy law
Source: eLife. 2022 Feb 21;11:e72707. doi: 10.7554/eLife.72707 (PMC8860445; doi:10.7554/eLife.72707)
Supplement: Figure 1—source data 1. — The folders are subdivided into those on snowflake yeast (from SEM studies) and Volvox (from lightsheet studies). Each subdirectory contains an explanatory README file. [file elife-72707-fig1-data1.zip › Experimental_Data/Volvox_Lightsheet_positions/sp2_tif02_sMerged.txt]

  -3.4943667e+02   1.3413405e+02  -1.9338901e+02
  -3.2615502e+02   1.4046763e+02  -1.9595897e+02
  -2.9384634e+02   1.4930098e+02  -1.9293619e+02
  -3.5245545e+02   1.6197142e+02  -1.9833309e+02
  -3.1791323e+02   1.7211219e+02  -2.0196719e+02
  -3.8501810e+02   1.7678241e+02  -1.9049930e+02
  -2.8071349e+02   1.7945361e+02  -1.9817477e+02
  -3.4907942e+02   1.9431818e+02  -2.0062061e+02
  -3.1083992e+02   2.0419550e+02  -2.0190287e+02
  -2.7266012e+02   2.0999936e+02  -1.9788444e+02
  -3.4225499e+02   2.3007365e+02  -1.9435145e+02
  -3.0070621e+02   2.3835672e+02  -1.9556244e+02
  -3.0781674e+02   1.1467808e+02  -1.8825974e+02
  -2.4601956e+02   1.8798774e+02  -1.9048292e+02
  -3.7763830e+02   2.1454773e+02  -1.9010011e+02
  -2.7650701e+02   1.2809914e+02  -1.8840210e+02
  -3.7597685e+02   1.4136745e+02  -1.8757927e+02
  -2.5827036e+02   1.5282390e+02  -1.8841729e+02
  -2.3853543e+02   2.1828632e+02  -1.8401595e+02
  -2.6872014e+02   2.4574474e+02  -1.8637203e+02
  -3.2956925e+02   2.6168549e+02  -1.8675228e+02
  -3.1872006e+02   8.6144894e+01  -1.7947353e+02
  -2.8740376e+02   9.6292031e+01  -1.8053314e+02
  -3.3242033e+02   1.1225730e+02  -1.8977957e+02
  -3.6180613e+02   1.1406453e+02  -1.8536109e+02
  -3.9050444e+02   1.1388810e+02  -1.7571330e+02
  -4.0464185e+02   1.4435100e+02  -1.8080493e+02
  -2.1886952e+02   1.6582164e+02  -1.7699317e+02
  -4.1772801e+02   1.7318881e+02  -1.7596641e+02
  -4.0820623e+02   2.0489308e+02  -1.7910404e+02
  -3.6824282e+02   2.5372760e+02  -1.8105450e+02
  -2.9391794e+02   2.7038547e+02  -1.8104614e+02
  -3.7218189e+02   8.7233322e+01  -1.7292988e+02
  -3.4688678e+02   9.6169913e+01  -1.8250568e+02
  -2.5931618e+02   1.0596128e+02  -1.7911564e+02
  -2.4668182e+02   1.2640904e+02  -1.8074989e+02
  -2.2559015e+02   1.3646914e+02  -1.7415440e+02
  -2.1344915e+02   1.9851811e+02  -1.7166892e+02
  -3.9717844e+02   2.3842908e+02  -1.7143793e+02
  -2.3183342e+02   2.5495614e+02  -1.7049764e+02
  -2.9281485e+02   6.9044893e+01  -1.6849757e+02
  -3.4270331e+02   7.1656262e+01  -1.7004489e+02
  -2.6528200e+02   8.0375223e+01  -1.6994334e+02
  -3.9808653e+02   8.9469646e+01  -1.6866651e+02
  -2.3213150e+02   1.0496377e+02  -1.6902558e+02
  -4.1565431e+02   1.1897034e+02  -1.6922013e+02
  -4.3294245e+02   1.4241389e+02  -1.6780572e+02
  -4.4179936e+02   2.0483556e+02  -1.6031197e+02
  -4.2461105e+02   2.2691384e+02  -1.6215530e+02
  -2.1094738e+02   2.3260199e+02  -1.6898816e+02
  -3.4805394e+02   2.7881040e+02  -1.6942213e+02
  -2.6189852e+02   2.8105935e+02  -1.6559301e+02
  -3.1382270e+02   2.8324375e+02  -1.6790800e+02
  -2.6584149e+02   5.9346894e+01  -1.5734842e+02
  -3.1911586e+02   5.9701767e+01  -1.6545384e+02
  -3.6610137e+02   6.3260280e+01  -1.6156784e+02
  -4.2220598e+02   9.4310437e+01  -1.5626708e+02
  -2.0613034e+02   1.1206053e+02  -1.5833354e+02
  -2.0156695e+02   1.4809105e+02  -1.6136017e+02
  -3.9578728e+02   2.6791126e+02  -1.5733306e+02
  -2.9383446e+02   4.3379832e+01  -1.5206262e+02
  -3.8891110e+02   6.9975292e+01  -1.5751080e+02
  -2.3670748e+02   7.7643789e+01  -1.5949478e+02
  -4.0809684e+02   7.5852550e+01  -1.5393902e+02
  -4.4164994e+02   1.1749457e+02  -1.5416386e+02
  -4.5227564e+02   1.6641083e+02  -1.5515951e+02
  -1.8833313e+02   1.8295758e+02  -1.5645484e+02
  -1.8594647e+02   2.2141343e+02  -1.5447482e+02
  -1.9746973e+02   2.5901409e+02  -1.4653592e+02
  -3.7131243e+02   2.9270739e+02  -1.5583754e+02
  -2.9258916e+02   2.9999061e+02  -1.6138230e+02
  -3.2458833e+02   3.0481437e+02  -1.4118519e+02
  -3.2061961e+02   3.7727731e+01  -1.4972514e+02
  -3.4939902e+02   4.4001579e+01  -1.5130766e+02
  -2.3719312e+02   5.4116586e+01  -1.4590559e+02
  -2.0951710e+02   7.8641617e+01  -1.4516177e+02
  -4.5818362e+02   1.3781092e+02  -1.4719070e+02
  -1.7581698e+02   1.6093889e+02  -1.4504735e+02
  -4.2387902e+02   2.5576696e+02  -1.4775472e+02
  -2.2468547e+02   2.8222749e+02  -1.4746393e+02
  -2.5675843e+02   3.1085792e+02  -1.4324235e+02
  -2.6660218e+02   3.8770649e+01  -1.4346889e+02
  -3.7888439e+02   4.7569806e+01  -1.4623593e+02
  -4.0552962e+02   5.6437313e+01  -1.3949139e+02
  -4.3033106e+02   7.7252874e+01  -1.3992889e+02
  -1.8300804e+02   1.2815161e+02  -1.4208142e+02
  -4.6912737e+02   1.9188877e+02  -1.3926782e+02
  -1.6937689e+02   2.0419083e+02  -1.3958882e+02
  -4.4744917e+02   2.3689306e+02  -1.4397306e+02
  -4.0100767e+02   2.9170109e+02  -1.3915308e+02
  -2.8651174e+02   3.2607373e+02  -1.2940049e+02
  -3.0305081e+02   1.9930170e+01  -1.3370806e+02
  -3.3869969e+02   2.0838213e+01  -1.3446140e+02
  -3.6605512e+02   2.9749707e+01  -1.3716673e+02
  -1.8798369e+02   9.9229860e+01  -1.3530113e+02
  -4.7303184e+02   1.5851099e+02  -1.3460294e+02
  -4.6431577e+02   2.2210269e+02  -1.3572500e+02
  -1.6858234e+02   2.4091132e+02  -1.2985239e+02
  -4.2453936e+02   2.7823832e+02  -1.3115495e+02
  -3.4997408e+02   3.1961431e+02  -1.3198249e+02
  -2.7264556e+02   1.8512669e+01  -1.2619801e+02
  -2.4008482e+02   2.9474956e+01  -1.2386305e+02
  -3.9364415e+02   3.5489951e+01  -1.3214345e+02
  -2.1341896e+02   5.0364306e+01  -1.2517145e+02
  -4.5604028e+02   8.6616895e+01  -1.2642440e+02
  -4.6414475e+02   1.1651235e+02  -1.3299187e+02
  -1.6401542e+02   1.4442977e+02  -1.2618284e+02
  -1.5868787e+02   1.7891519e+02  -1.2783837e+02
  -4.4755758e+02   2.5959563e+02  -1.2403115e+02
  -1.9572606e+02   2.8683118e+02  -1.2135599e+02
  -2.2364310e+02   3.0835418e+02  -1.2280254e+02
  -3.8086087e+02   3.1373708e+02  -1.2570164e+02
  -3.2571109e+02   3.5349587e+00  -1.1695790e+02
  -4.1811348e+02   4.4295934e+01  -1.2635974e+02
  -1.9200639e+02   7.1211032e+01  -1.1925432e+02
  -1.6943430e+02   1.1441195e+02  -1.1870191e+02
  -4.8250746e+02   1.3543813e+02  -1.2054633e+02
  -1.4953099e+02   2.1178130e+02  -1.1876305e+02
  -2.9008263e+02   2.3567584e+00  -1.1346535e+02
  -3.8458764e+02   1.6184571e+01  -1.1579229e+02
  -4.0375546e+02   2.9186687e+01  -1.1782782e+02
  -4.5156773e+02   6.4196084e+01  -1.1663602e+02
  -4.7693227e+02   1.0457401e+02  -1.1542310e+02
  -4.8704102e+02   1.6305807e+02  -1.1447933e+02
  -4.8698620e+02   1.8922506e+02  -1.1911174e+02
  -4.8038311e+02   2.1566686e+02  -1.1560461e+02
  -4.6729462e+02   2.4232534e+02  -1.1427962e+02
  -4.1633050e+02   3.0553028e+02  -1.1025829e+02
  -2.5360214e+02   3.3213052e+02  -1.0858650e+02
  -3.5723741e+02   3.3547308e+02  -1.0989733e+02
  -3.2303162e+02   3.3858397e+02  -1.1283646e+02
  -2.8792980e+02   3.4424431e+02  -1.0419791e+02
  -2.5633980e+02   5.4729137e+00  -1.0812496e+02
  -2.1369033e+02   2.9125058e+01  -1.0524096e+02
  -4.3777333e+02   4.6094295e+01  -1.1134112e+02
  -4.7045044e+02   7.8143351e+01  -1.0754951e+02
  -1.7537563e+02   8.8267628e+01  -1.1366604e+02
  -1.4744343e+02   1.5364738e+02  -1.0831833e+02
  -1.4317906e+02   2.3926915e+02  -9.6662929e+01
  -1.6413450e+02   2.7561330e+02  -9.8401639e+01
  -4.3886811e+02   2.8363600e+02  -1.0331981e+02
  -3.8960796e+02   3.2541011e+02  -1.0297066e+02
  -3.1522158e+02  -1.2202737e+01  -9.5470995e+01
  -2.3003657e+02   1.2601284e+01  -9.8071249e+01
  -1.9477129e+02   4.8908163e+01  -1.0164218e+02
  -4.9470460e+02   1.2191840e+02  -1.0113861e+02
  -1.5130947e+02   1.2699901e+02  -1.0207099e+02
  -4.9932573e+02   1.4945278e+02  -1.0033657e+02
  -5.0054183e+02   1.7709711e+02  -9.8339010e+01
  -1.4125160e+02   1.8035551e+02  -1.0198897e+02
  -4.9474533e+02   2.0570463e+02  -1.0026689e+02
  -4.8370775e+02   2.2990623e+02  -9.8159496e+01
  -4.5920580e+02   2.6775579e+02  -1.0039327e+02
  -2.8086805e+02  -1.0658273e+01  -9.2231386e+01
  -4.6296629e+02   5.5856690e+01  -9.8660312e+01
  -1.7673739e+02   6.3497312e+01  -9.7405700e+01
  -4.8820913e+02   9.5535445e+01  -9.5048055e+01
  -1.5747822e+02   1.0460884e+02  -9.8902307e+01
  -4.7760922e+02   2.5600977e+02  -9.1341051e+01
  -1.8770096e+02   3.0479303e+02  -9.0515912e+01
  -2.1711910e+02   3.2086995e+02  -9.2680493e+01
  -2.5038256e+02  -6.0610848e+00  -8.3811012e+01
  -4.4940805e+02   3.7039478e+01  -9.4177225e+01
  -4.8054589e+02   6.9442018e+01  -8.7431510e+01
  -1.3292544e+02   1.5129656e+02  -8.3286611e+01
  -1.3254038e+02   2.0932398e+02  -9.2642202e+01
  -4.2954713e+02   3.0772387e+02  -8.2265480e+01
  -3.7525037e+02   3.4215941e+02  -8.1669533e+01
  -3.1087762e+02   3.5042813e+02  -8.7118066e+01
  -2.7293547e+02   3.5263892e+02  -8.1248913e+01
  -3.0214952e+02  -2.3618877e+01  -7.5469640e+01
  -3.3705557e+02  -2.2720417e+01  -7.6610118e+01
  -2.2398029e+02   4.0730704e+00  -7.3998413e+01
  -2.0213666e+02   2.3017937e+01  -8.0652862e+01
  -4.3666911e+02   1.9765707e+01  -8.6496591e+01
  -1.8209407e+02   4.2625168e+01  -7.9253948e+01
  -4.6862832e+02   4.6624249e+01  -8.3456649e+01
  -1.4883214e+02   9.0474733e+01  -7.8226975e+01
  -5.0606842e+02   1.1090262e+02  -8.1995778e+01
  -1.3983163e+02   1.2052727e+02  -8.2331778e+01
  -5.1268041e+02   1.6808513e+02  -7.9673564e+01
  -1.2790434e+02   1.8139873e+02  -7.7148847e+01
  -5.1048690e+02   1.9661882e+02  -7.8772210e+01
  -5.0106437e+02   2.2037554e+02  -8.0313408e+01
  -4.0628885e+02   3.2459353e+02  -8.1999483e+01
  -2.3777673e+02   3.4034283e+02  -7.7659619e+01
  -3.4142206e+02   3.5069171e+02  -8.4298400e+01
  -1.6239007e+02   6.2230490e+01  -7.2373021e+01
  -1.2898129e+02   2.3871310e+02  -6.8869386e+01
  -1.6786805e+02   3.0012058e+02  -6.7290728e+01
  -2.6682537e+02  -1.8213342e+01  -6.3487740e+01
  -2.3991603e+02  -1.3077852e+01  -6.4677597e+01
  -4.3514268e+02   8.3423333e+00  -6.9862869e+01
  -1.8560352e+02   2.2303012e+01  -5.7454269e+01
  -4.5657159e+02   2.5983438e+01  -7.1359488e+01
  -4.7357269e+02   3.6192515e+01  -6.5396818e+01
  -4.8757152e+02   5.8991448e+01  -6.9042574e+01
  -5.0094517e+02   8.5040930e+01  -7.0692966e+01
  -5.1878733e+02   1.2853635e+02  -6.5871412e+01
  -1.2571150e+02   1.3473286e+02  -6.2369772e+01
  -5.1902697e+02   1.5295803e+02  -6.5333726e+01
  -1.2029234e+02   2.0560020e+02  -6.6474021e+01
  -4.9023799e+02   2.4729412e+02  -7.1562286e+01
  -1.4289772e+02   2.7500448e+02  -6.7724976e+01
  -2.0084986e+02   3.2594815e+02  -6.3397634e+01
  -3.1941678e+02  -3.4225143e+01  -5.2941471e+01
  -1.6995818e+02   4.2304672e+01  -5.8014723e+01
  -1.4699191e+02   8.0317612e+01  -5.7345597e+01
  -1.3487432e+02   1.0657826e+02  -5.8936869e+01
  -1.2048676e+02   1.6107245e+02  -5.6611780e+01
  -4.1826298e+02   3.2134417e+02  -5.3210683e+01
  -3.9371601e+02   3.3830156e+02  -5.7934646e+01
  -2.5025504e+02   3.5304828e+02  -5.8029447e+01
  -3.2849797e+02   3.5642428e+02  -6.2475608e+01
  -2.9861032e+02   3.5908206e+02  -6.1250883e+01
  -2.9199044e+02  -3.2644404e+01  -5.1094985e+01
  -4.0546836e+02  -2.0120733e+01  -5.1196910e+01
  -2.2377751e+02  -9.3182864e+00  -4.5164910e+01
  -4.2570916e+02  -7.3586542e+00  -5.7815321e+01
  -2.0478617e+02   6.9784230e+00  -5.3196637e+01
  -4.5187888e+02   7.9142524e+00  -5.3621309e+01
  -4.9190749e+02   4.6110000e+01  -5.2729215e+01
  -5.0494172e+02   6.7045978e+01  -5.1804934e+01
  -5.1495828e+02   1.0189524e+02  -5.7806066e+01
  -4.7849365e+02   2.6867294e+02  -5.7550581e+01
  -4.3666231e+02   3.0468882e+02  -5.0106293e+01
  -3.6208508e+02   3.5091615e+02  -5.7714568e+01
  -2.7359979e+02   3.5943643e+02  -4.5818373e+01
  -3.4210712e+02  -3.6850755e+01  -4.8273049e+01
  -2.4678034e+02  -2.1747675e+01  -4.3295066e+01
  -4.7053018e+02   1.9208486e+01  -4.8459767e+01
  -1.5630939e+02   5.5186353e+01  -4.7490227e+01
  -2.2143003e+02   3.4787835e+02  -4.3893851e+01
  -3.0628650e+02  -4.5982585e+01  -1.0712739e+01
  -3.6511431e+02  -3.7114236e+01  -3.8107988e+01
  -2.6698110e+02  -3.0534678e+01  -3.3487338e+01
  -4.2489810e+02  -1.6239392e+01  -3.8905728e+01
  -4.4463152e+02  -6.9751427e+00  -3.6154259e+01
  -1.8624775e+02   1.4423241e+01  -3.1863243e+01
  -1.6956077e+02   3.0780754e+01  -3.1809861e+01
  -5.1740323e+02   8.6916439e+01  -4.3166936e+01
  -1.3372220e+02   9.2356896e+01  -3.7136615e+01
  -1.2068775e+02   1.1784797e+02  -3.3848202e+01
  -5.2934669e+02   1.1926000e+02  -4.0985388e+01
  -5.3238842e+02   1.4156506e+02  -4.0900368e+01
  -1.1290660e+02   1.5044202e+02  -3.1221936e+01
  -5.3370994e+02   1.6786354e+02  -3.6777118e+01
  -1.1064689e+02   1.8461238e+02  -3.8721529e+01
  -1.1335301e+02   2.1931005e+02  -3.8259521e+01
  -1.2444891e+02   2.5013782e+02  -3.7587946e+01
  -1.3441587e+02   2.7955292e+02  -2.9487055e+01
  -4.6625163e+02   2.8613283e+02  -2.3787707e+01
  -1.5517781e+02   2.9966659e+02  -3.1887351e+01
  -1.8025426e+02   3.2206358e+02  -3.9009208e+01
  -3.8155753e+02   3.5002322e+02  -3.6309383e+01
  -3.5120121e+02   3.5776119e+02  -3.9544186e+01
  -3.1577040e+02   3.7148006e+02   1.2849486e+01
  -3.2332156e+02  -4.1438813e+01  -2.9471695e+01
  -2.0391570e+02   9.1095233e-01  -2.5581483e+01
  -5.0453991e+02   4.9333157e+01  -3.1958650e+01
  -1.4311834e+02   5.4678076e+01   4.6592021e+01
  -5.3074647e+02   1.9005058e+02  -3.5139561e+01
  -5.2323922e+02   2.1537777e+02  -3.4380598e+01
  -4.8398377e+02   2.6669973e+02  -3.4764224e+01
  -4.0797973e+02   3.3173363e+02  -2.8684167e+01
  -2.4650937e+02   3.5938827e+02  -3.1875773e+01
  -2.9382514e+02   3.6287670e+02  -2.9926072e+01
  -3.4777065e+02  -4.4706707e+01  -2.1714422e+01
  -3.8860271e+02  -3.5869876e+01  -2.2075170e+01
  -4.0883301e+02  -2.7560949e+01  -2.6853955e+01
  -2.4412231e+02  -2.5026829e+01  -2.8764426e+01
  -4.6619177e+02   4.1499931e+00  -2.7893829e+01
  -5.1819337e+02   6.8375507e+01  -2.6251347e+01
  -5.1224718e+02   2.3756183e+02  -2.9449672e+01
  -4.4768336e+02   3.0285335e+02  -2.3419980e+01
  -4.2875201e+02   3.1630816e+02  -2.6290099e+01
  -2.8259420e+02  -3.9814190e+01  -1.5064055e+01
  -4.3370438e+02  -1.9811415e+01  -1.7611819e+01
  -2.2111874e+02  -1.3844498e+01  -1.8570259e+01
  -4.8352514e+02   1.5640907e+01  -1.6702897e+01
  -1.5698682e+02   4.3094111e+01  -1.8456734e+01
  -5.3237611e+02   8.1857996e+01  -4.0573526e+00
  -1.2496942e+02   9.8068965e+01  -1.2734286e+01
  -5.3865759e+02   1.2957192e+02  -2.2656317e+01
  -5.4178836e+02   1.5328723e+02  -2.0860577e+01
  -4.9992780e+02   2.5629540e+02  -1.8017267e+01
  -1.9814428e+02   3.3554710e+02  -2.0915412e+01
  -3.4266839e+02   3.6639147e+02  -1.6087116e+01
  -3.6772197e+02  -4.3423925e+01  -1.4079242e+01
  -2.5790964e+02  -3.5042263e+01  -9.7559652e+00
  -1.7315822e+02   2.4752764e+01  -1.5180915e+01
  -5.0067851e+02   2.9509805e+01  -1.0999297e+01
  -5.3784274e+02   1.1272511e+02  -1.1775132e+01
  -1.0645233e+02   1.7255744e+02  -1.1205178e+01
  -5.4029487e+02   1.7919361e+02  -1.3866675e+01
  -1.0775441e+02   1.9906748e+02  -8.8726033e+00
  -5.3546342e+02   2.0514216e+02  -1.4670195e+01
  -1.7210497e+02   3.1969339e+02  -4.5361138e+00
  -2.3795665e+02   3.5113012e+02  -3.9237345e+00
  -2.6741897e+02   3.6653382e+02  -1.6113204e+01
  -3.3012072e+02  -4.7854972e+01  -6.5861617e+00
  -4.0168785e+02  -3.7436973e+01  -3.9469514e+00
  -2.3855981e+02  -2.5356065e+01  -6.5505661e+00
  -4.5718449e+02  -7.3823964e+00  -1.1560597e+01
  -1.8825428e+02   6.8965637e+00  -5.0995569e+00
  -5.1520802e+02   4.7096802e+01  -6.4909634e+00
  -1.1078764e+02   1.3816194e+02  -4.1978538e+00
  -5.2553077e+02   2.2700445e+02  -1.0490277e+01
  -1.1338854e+02   2.3422118e+02  -4.7401000e+00
  -1.2527492e+02   2.6321093e+02  -7.8805265e-01
  -4.8551867e+02   2.7173614e+02  -1.0823144e+01
  -1.4441427e+02   2.9588562e+02   2.6410311e+00
  -3.5361621e+02  -4.9313254e+01   7.1744204e+00
  -3.8158114e+02  -4.6049053e+01   2.0874048e+00
  -4.2413384e+02  -3.0019690e+01  -2.8748600e+00
  -2.0437346e+02  -4.5270381e+00  -7.7153940e-01
  -1.5670202e+02   3.9897660e+01   4.9527953e-01
  -5.5518158e+02   1.4676554e+02   3.9065861e+01
  -4.3750494e+02   3.1364780e+02  -2.8364718e+00
  -2.0396138e+02   3.4345384e+02   4.2485527e+00
  -2.9337715e+02   3.7270786e+02   2.7763997e+01
  -2.7435904e+02  -4.1832666e+01   7.3662686e+00
  -2.2160708e+02  -1.8538398e+01   6.9061667e+00
  -4.4490222e+02  -2.0786715e+01   5.2263951e+00
  -1.2691518e+02   8.3630025e+01   1.2474858e+01
  -1.1526247e+02   1.1299644e+02   1.0151186e+01
  -5.4551912e+02   1.3209353e+02   4.6424593e-01
  -3.1288327e+02  -5.0454538e+01   1.6091681e+01
  -2.9308843e+02  -4.8397078e+01   1.0380445e+01
  -4.1317652e+02  -3.7977925e+01   1.5282808e+01
  -2.3956450e+02  -2.9374918e+01   1.1923664e+01
  -4.6662754e+02  -7.1170139e+00   1.2423444e+01
  -1.7545215e+02   1.8189730e+01   1.2430002e+01
  -4.9666126e+02   1.6628621e+01   7.5722434e+00
  -5.1227598e+02   3.3623268e+01   1.6115695e+01
  -5.4172343e+02   1.0217586e+02   1.0776151e+01
  -1.0672211e+02   1.6306145e+02   1.8149224e+01
  -4.9966514e+02   2.6238183e+02   4.0043555e+00
  -2.6375551e+02   3.6995972e+02   1.6898111e+01
  -3.3580289e+02  -5.1853600e+01   2.1816668e+01
  -2.5776727e+02  -3.7399239e+01   2.0343207e+01
  -5.2695811e+02   5.3352148e+01   2.1423296e+01
  -5.3835090e+02   7.6415270e+01   2.1469886e+01
  -5.4903580e+02   1.7475678e+02   1.4403786e+01
  -1.0582120e+02   1.8850444e+02   2.1051634e+01
  -1.0648195e+02   2.1359562e+02   2.1331168e+01
  -1.2019977e+02   2.4627638e+02   2.4592391e+01
  -1.7985799e+02   3.2570645e+02   2.0761602e+01
  -3.7651279e+02  -4.9199943e+01   2.5265926e+01
  -2.7831864e+02  -4.5823257e+01   2.8637034e+01
  -3.9498816e+02  -4.3464102e+01   2.1466228e+01
  -4.3319028e+02  -2.9613694e+01   2.2506145e+01
  -4.5234042e+02  -2.0184615e+01   2.7455640e+01
  -1.9239566e+02   1.0728404e+00   2.2478891e+01
  -4.8691769e+02   3.0161512e+00   2.5478255e+01
  -1.5752885e+02   3.5229268e+01   2.5795802e+01
  -1.0973545e+02   1.3600589e+02   2.8262579e+01
  -1.3645901e+02   2.7810192e+02   3.1534837e+01
  -1.5692086e+02   3.0382749e+02   3.0003985e+01
  -2.2447033e+02   3.5635200e+02   1.9350246e+01
  -3.5606541e+02  -5.1533878e+01   3.1683109e+01
  -3.0025147e+02  -5.0258352e+01   3.5154921e+01
  -4.7191145e+02  -8.3883713e+00   3.3427461e+01
  -3.2215820e+02  -5.1953285e+01   3.7822298e+01
  -4.2012427e+02  -3.7115579e+01   5.6244103e+01
  -2.6154999e+02  -3.8773306e+01   4.2726061e+01
  -2.3924523e+02  -2.6099580e+01   3.8363321e+01
  -1.7387254e+02   1.5806174e+01   3.8866098e+01
  -5.0032660e+02   1.6482410e+01   5.0395811e+01
  -5.2200411e+02   4.0027517e+01   3.9726482e+01
  -5.3698646e+02   6.7052852e+01   4.0239438e+01
  -1.2787687e+02   7.7427716e+01   4.2610599e+01
  -5.4624406e+02   9.6233386e+01   3.5822810e+01
  -1.1595944e+02   1.0539104e+02   3.8790037e+01
  -1.0533692e+02   1.7767074e+02   4.1865251e+01
  -2.0049258e+02   3.4205955e+02   3.3558136e+01
  -3.2841353e+02   3.7154144e+02   3.3751848e+01
  -3.4787796e+02  -5.4043474e+01   6.5778548e+01
  -3.8951583e+02  -4.8197818e+01   7.1614597e+01
  -4.3747009e+02  -3.0537461e+01   4.6200659e+01
  -4.8593511e+02   1.4102828e+00   4.5750153e+01
  -3.7013607e+02  -5.1860006e+01   5.1670494e+01
  -2.8382974e+02  -4.5312131e+01   4.9883292e+01
  -4.5872640e+02  -1.7345622e+01   5.0675151e+01
  -1.5824212e+02   3.4557341e+01   4.9214316e+01
  -5.4482120e+02   8.0652127e+01   5.8888961e+01
  -5.5180632e+02   1.0475390e+02   5.6077823e+01
  -1.1285154e+02   1.2779521e+02   5.9160039e+01
  -5.5577033e+02   1.2727397e+02   5.5304371e+01
  -1.0784230e+02   1.5390992e+02   4.9395326e+01
  -5.5461533e+02   1.6193922e+02   5.5472890e+01
  -5.5159374e+02   1.8641083e+02   5.5115403e+01
  -1.0790093e+02   2.0024692e+02   5.0800173e+01
  -1.1411601e+02   2.2816327e+02   5.0120067e+01
  -1.2706990e+02   2.6042080e+02   5.0550010e+01
  -1.4689380e+02   2.9025648e+02   5.5433471e+01
  -1.6675713e+02   3.1246029e+02   4.7553639e+01
  -2.2367252e+02   3.5585421e+02   4.4472712e+01
  -3.3615137e+02   3.7125732e+02   5.2960057e+01
  -2.6827425e+02   3.6842330e+02   7.4207291e+01
  -3.0684094e+02   3.7309926e+02   5.0339585e+01
  -2.4734014e+02  -3.1290484e+01   5.9715395e+01
  -5.3211787e+02   5.4986014e+01   6.2877844e+01
  -3.2686349e+02  -5.3278034e+01   6.3987707e+01
  -4.7351922e+02  -8.6849366e+00   6.2112123e+01
  -1.7480865e+02   2.3287452e+01   7.6688319e+01
  -1.6304680e+02   4.2708570e+01   9.0536527e+01
  -1.3840855e+02   6.8185140e+01   6.6244814e+01
  -1.2420923e+02   9.7876927e+01   6.4594689e+01
  -1.8445723e+02   3.2744503e+02   5.1042451e+01
  -2.4857154e+02   3.6284464e+02   5.9489362e+01
  -2.9253992e+02  -4.6762367e+01   7.1013147e+01
  -4.0857825e+02  -4.2467610e+01   7.3312478e+01
  -2.3116788e+02  -2.3372309e+01   6.7462664e+01
  -4.9208855e+02   4.8935451e+00   6.8247517e+01
  -5.5640133e+02   1.4345135e+02   7.6726445e+01
  -1.1265935e+02   1.4727242e+02   7.7253517e+01
  -1.1024657e+02   1.8139738e+02   7.0650055e+01
  -1.2385891e+02   2.4220080e+02   7.3174674e+01
  -1.3676370e+02   2.6649272e+02   7.4572878e+01
  -2.0351083e+02   3.4061128e+02   6.1808829e+01
  -2.2696602e+02   3.5419598e+02   6.6702817e+01
  -3.7403044e+02   3.6192923e+02   7.5032100e+01
  -2.9708641e+02   3.7107424e+02   7.3678575e+01
  -3.6818818e+02  -5.1083087e+01   7.7267213e+01
  -3.1117926e+02  -5.1036162e+01   7.7113440e+01
  -2.6026997e+02  -3.4640564e+01   8.1695696e+01
  -4.2965265e+02  -3.4082149e+01   8.2203254e+01
  -4.5937224e+02  -1.8579933e+01   7.4742729e+01
  -5.0575255e+02   1.8115355e+01   7.5746596e+01
  -5.5529982e+02   1.7319831e+02   8.0869381e+01
  -1.1670355e+02   2.1773735e+02   7.9818250e+01
  -3.4902491e+02   3.6765690e+02   7.7700871e+01
  -2.8084611e+02  -4.0346447e+01   8.7205346e+01
  -4.7719872e+02  -6.2827704e+00   8.3886272e+01
  -1.9034759e+02   8.2339290e+00   8.1284515e+01
  -1.4748470e+02   6.5790938e+01   8.9603135e+01
  -5.4215363e+02   7.3691440e+01   8.3546277e+01
  -1.3315140e+02   9.1090515e+01   8.8570144e+01
  -5.4896870e+02   9.2303309e+01   8.3020287e+01
  -1.2112552e+02   1.1742862e+02   8.5218440e+01
  -5.5438242e+02   1.1631776e+02   8.2556581e+01
  -1.9287321e+02   3.3068036e+02   8.0567886e+01
  -2.4403198e+02   3.5923832e+02   8.6298183e+01
  -3.2244475e+02   3.7275342e+02   8.0086112e+01
  -3.5054852e+02  -5.0276682e+01   8.9891343e+01
  -3.8781178e+02  -4.6462818e+01   9.5099854e+01
  -3.0242127e+02  -4.4894001e+01   9.4486786e+01
  -4.0947042e+02  -4.0937158e+01   9.4032750e+01
  -2.4074032e+02  -2.0843751e+01   1.0376108e+02
  -4.4897604e+02  -2.3572549e+01   9.3243803e+01
  -2.2326155e+02  -1.5864813e+01   8.6352121e+01
  -4.9476956e+02   8.1347802e+00   9.1719672e+01
  -1.1863867e+02   1.6653454e+02   9.6857376e+01
  -1.5082039e+02   2.8670889e+02   8.4270024e+01
  -2.1868529e+02   3.4762542e+02   8.7794756e+01
  -2.8526635e+02   3.6496556e+02   9.6634533e+01
  -3.6757444e+02  -4.8566855e+01   9.7407839e+01
  -3.2066942e+02  -4.9214642e+01   9.8481826e+01
  -2.6315846e+02  -3.1977636e+01   1.0286174e+02
  -4.6812223e+02  -1.3357733e+01   1.0021365e+02
  -5.0383529e+02   1.9922173e+01   9.7436257e+01
  -1.8034245e+02   2.4387199e+01   9.7444876e+01
  -5.5088382e+02   1.8695793e+02   1.0147908e+02
  -1.1995780e+02   1.9209534e+02   9.7389328e+01
  -1.3008100e+02   2.4489231e+02   9.6110554e+01
  -1.8148820e+02   3.1857339e+02   9.5643481e+01
  -2.2143942e+02  -9.0162153e+00   1.0492865e+02
  -2.0459476e+02   2.6778790e+00   1.0226088e+02
  -1.6069588e+02   5.6548749e+01   1.1301642e+02
  -1.4470569e+02   8.1294376e+01   1.0924386e+02
  -5.4970515e+02   1.0457824e+02   1.0785889e+02
  -5.5387488e+02   1.2957261e+02   1.0653026e+02
  -1.2240055e+02   1.3579809e+02   1.0081969e+02
  -5.5565932e+02   1.5521277e+02   1.0428258e+02
  -1.6692350e+02   3.0289894e+02   1.0001973e+02
  -2.6264377e+02   3.6035931e+02   1.0331904e+02
  -3.6113017e+02   3.6464997e+02   1.0341984e+02
  -3.3503896e+02   3.6722527e+02   1.0435479e+02
  -2.8704176e+02  -4.0660003e+01   1.1054960e+02
  -4.2766819e+02  -3.2865412e+01   1.0911818e+02
  -5.4349569e+02   8.4641902e+01   1.1048692e+02
  -1.3190748e+02   1.0927361e+02   1.1196248e+02
  -3.0824299e+02   3.6723802e+02   1.0637770e+02
  -3.5885363e+02  -4.5735009e+01   1.1644538e+02
  -3.8392136e+02  -4.2649563e+01   1.1755643e+02
  -3.0731581e+02  -4.2480081e+01   1.1511160e+02
  -4.0612188e+02  -3.8908412e+01   1.1733446e+02
  -2.6006910e+02  -2.6986033e+01   1.1821582e+02
  -4.4687336e+02  -2.2651885e+01   1.1532699e+02
  -4.8372612e+02   2.9467438e+00   1.1264634e+02
  -1.9621469e+02   1.6782473e+01   1.1512942e+02
  -5.0132752e+02   2.3362860e+01   1.2021895e+02
  -1.7710844e+02   3.3865209e+01   1.1328534e+02
  -5.3380103e+02   6.7471492e+01   1.1564972e+02
  -1.2685004e+02   1.5334127e+02   1.1808242e+02
  -1.2782636e+02   1.7578906e+02   1.1928801e+02
  -1.9946200e+02   3.2717607e+02   1.1589620e+02
  -2.2418655e+02   3.3586234e+02   1.3346349e+02
  -2.3851299e+02   3.5001969e+02   1.1166844e+02
  -4.6954983e+02  -8.3901070e+00   1.2420720e+02
  -2.1462041e+02   1.7726690e+00   1.2403527e+02
  -1.3201418e+02   1.9787232e+02   1.2341085e+02
  -1.3990975e+02   2.4279806e+02   1.1881986e+02
  -1.8414939e+02   3.1161484e+02   1.2455777e+02
  -2.8644931e+02   3.6212068e+02   1.2297001e+02
  -2.3233275e+02  -8.2310258e+00   1.2558721e+02
  -1.7757824e+02   4.6994667e+01   1.3166560e+02
  -5.1934769e+02   5.3313293e+01   1.3686306e+02
  -1.4791266e+02   9.1106286e+01   1.2999881e+02
  -5.4694936e+02   1.1334737e+02   1.3322361e+02
  -1.3417345e+02   1.2943114e+02   1.2861474e+02
  -5.5071100e+02   1.4028077e+02   1.3023975e+02
  -5.5076586e+02   1.6662607e+02   1.2883589e+02
  -1.5248801e+02   2.6420093e+02   1.2817133e+02
  -1.6829660e+02   2.9306347e+02   1.2601659e+02
  -2.5976418e+02   3.5391200e+02   1.2833343e+02
  -3.5099945e+02   3.6228503e+02   1.2459129e+02
  -3.2688845e+02   3.6288404e+02   1.3398522e+02
  -3.4092005e+02  -4.0348105e+01   1.3509896e+02
  -3.6146369e+02  -3.9977691e+01   1.3749431e+02
  -2.9784810e+02  -3.4844733e+01   1.3235845e+02
  -4.2967209e+02  -2.6610394e+01   1.3348309e+02
  -4.5379441e+02  -1.3365690e+01   1.3952889e+02
  -4.8637423e+02   1.0954329e+01   1.3669138e+02
  -2.0653538e+02   1.6752454e+01   1.3822269e+02
  -1.9077978e+02   2.8951978e+01   1.3201135e+02
  -1.6180165e+02   6.8793104e+01   1.3697499e+02
  -5.3859985e+02   8.9535100e+01   1.3579420e+02
  -1.3793505e+02   2.2260080e+02   1.3363750e+02
  -3.7676255e+02   3.5645244e+02   1.2615858e+02
  -3.8602208e+02  -3.8965357e+01   1.3927863e+02
  -3.1557766e+02  -3.6354583e+01   1.4056738e+02
  -2.4126675e+02  -5.5171387e+00   1.4264889e+02
  -1.4646154e+02   1.1080251e+02   1.4435066e+02
  -1.3687854e+02   1.5558897e+02   1.4055998e+02
  -1.3829926e+02   1.7749554e+02   1.4402039e+02
  -4.1773167e+02   3.3810737e+02   1.3877996e+02
  -2.4785063e+02   3.4314275e+02   1.4369545e+02
  -3.0499797e+02   3.5796666e+02   1.4183737e+02
  -2.5944943e+02  -1.3216097e+01   1.4949768e+02
  -4.7243356e+02   5.0275008e+00   1.5124606e+02
  -2.2844769e+02   1.3546999e+01   1.5279049e+02
  -1.9690278e+02   3.2695882e+01   1.4983616e+02
  -5.0404767e+02   3.2854601e+01   1.4660564e+02
  -1.8098033e+02   5.2700801e+01   1.4936782e+02
  -5.2743859e+02   7.8273897e+01   1.5322887e+02
  -1.6047016e+02   8.9397643e+01   1.5316861e+02
  -5.4397719e+02   1.3129074e+02   1.5243894e+02
  -5.4429354e+02   1.5606329e+02   1.5538828e+02
  -1.4476627e+02   2.0297851e+02   1.4947340e+02
  -1.4900810e+02   2.4288188e+02   1.4412373e+02
  -2.0459792e+02   3.2084205e+02   1.4006431e+02
  -3.9252304e+02   3.4362013e+02   1.4740752e+02
  -3.3324118e+02  -3.3006365e+01   1.5350212e+02
  -4.2827443e+02  -1.8723330e+01   1.5851971e+02
  -5.1280242e+02   5.4808377e+01   1.6002733e+02
  -1.4536972e+02   1.3498248e+02   1.5429655e+02
  -1.5137458e+02   2.2184367e+02   1.5353115e+02
  -1.6485107e+02   2.5840036e+02   1.5491116e+02
  -2.0683890e+02   3.0855116e+02   1.5750550e+02
  -3.5219436e+02  -3.4687528e+01   1.5812987e+02
  -3.1472526e+02  -2.8147003e+01   1.6126133e+02
  -4.5324665e+02  -3.9163736e+00   1.6401788e+02
  -4.8942394e+02   3.5024146e+01   1.6931242e+02
  -1.7751991e+02   7.0680578e+01   1.6301465e+02
  -5.3671965e+02   1.0849033e+02   1.6003197e+02
  -1.4858370e+02   1.5971047e+02   1.6235908e+02
  -1.8066073e+02   2.7445181e+02   1.6305063e+02
  -2.4487961e+02   3.3280994e+02   1.6395888e+02
  -2.6850827e+02   3.4222441e+02   1.6246803e+02
  -2.1341234e+02   2.9888887e+01   1.6821377e+02
  -1.9848344e+02   5.1423159e+01   1.7152489e+02
  -5.1552327e+02   7.5704951e+01   1.7676021e+02
  -1.7450746e+02   9.2802010e+01   1.7437116e+02
  -5.2466947e+02   9.4576842e+01   1.7571853e+02
  -1.5944848e+02   1.1618549e+02   1.6691071e+02
  -5.3462797e+02   1.4021730e+02   1.7396203e+02
  -1.5531553e+02   1.8061118e+02   1.7048866e+02
  -5.4054220e+02   1.8133268e+02   1.5832355e+02
  -5.2690851e+02   1.9552276e+02   1.7695973e+02
  -1.5586766e+02   2.0323734e+02   1.6924836e+02
  -1.6493889e+02   2.3958769e+02   1.6573014e+02
  -5.0953347e+02   2.4277295e+02   1.7182884e+02
  -4.5427442e+02   3.0749278e+02   1.6810456e+02
  -2.2496753e+02   3.2611215e+02   1.5738908e+02
  -4.0818688e+02   3.3099500e+02   1.7147558e+02
  -3.2153069e+02   3.5121264e+02   1.6163834e+02
  -3.6444845e+02  -2.4564308e+01   1.7676442e+02
  -3.4111572e+02  -2.4658193e+01   1.7537462e+02
  -3.2048472e+02  -1.9678219e+01   1.7471435e+02
  -2.6618494e+02  -3.7279734e+00   1.7405322e+02
  -4.6707117e+02   1.5228612e+01   1.7850043e+02
  -5.0154098e+02   5.8743972e+01   1.7964869e+02
  -1.6099077e+02   1.3851566e+02   1.7684029e+02
  -5.3350410e+02   1.6493656e+02   1.8168285e+02
  -1.7904450e+02   2.5489279e+02   1.7858141e+02
  -1.9829950e+02   2.8865586e+02   1.7314119e+02
  -3.1461439e+02   3.4067597e+02   1.7919695e+02
  -3.8651608e+02  -2.0801447e+01   1.8048929e+02
  -4.4479090e+02   4.0139876e+00   1.8448489e+02
  -2.3172947e+02   2.7196870e+01   1.8554928e+02
  -1.9243192e+02   7.3542789e+01   1.8437614e+02
  -1.6895323e+02   2.1948000e+02   1.8105819e+02
  -5.1371047e+02   2.1763276e+02   1.8523918e+02
  -4.8651194e+02   2.7034841e+02   1.8194478e+02
  -2.1822424e+02   3.0337019e+02   1.7767858e+02
  -2.3857456e+02   3.1597142e+02   1.8004825e+02
  -2.6188671e+02   3.2837709e+02   1.8024755e+02
  -2.8767785e+02   3.3659222e+02   1.8055809e+02
  -3.3756512e+02   3.4162822e+02   1.8128420e+02
  -3.4013146e+02  -1.2609874e+01   1.9166189e+02
  -3.0598027e+02  -8.2134784e+00   1.9094781e+02
  -4.2445829e+02  -7.0798871e+00   1.8633760e+02
  -4.7871402e+02   3.8656407e+01   1.9201470e+02
  -1.9064613e+02   9.3942995e+01   1.9208952e+02
  -1.7375537e+02   1.1698394e+02   1.8542330e+02
  -5.2566578e+02   1.1893733e+02   1.8651828e+02
  -1.6329539e+02   1.5986303e+02   1.8418168e+02
  -1.7054148e+02   1.9701848e+02   1.9011409e+02
  -1.8032481e+02   2.3485860e+02   1.9237619e+02
  -4.9913458e+02   2.4216890e+02   1.9148933e+02
  -1.9680499e+02   2.7051229e+02   1.8682817e+02
  -4.6646141e+02   2.8818092e+02   1.8794140e+02
  -4.1245144e+02   3.1745094e+02   1.9361597e+02
  -3.5858671e+02  -1.4549332e+01   1.9561435e+02
  -2.7022777e+02   9.6851407e+00   1.9490540e+02
  -4.8855334e+02   6.0339404e+01   1.9920115e+02
  -5.0492866e+02   8.0766788e+01   1.9412839e+02
  -5.1555306e+02   9.8126718e+01   1.9573490e+02
  -1.7759708e+02   1.3774028e+02   1.9695473e+02
  -5.2261023e+02   1.4396335e+02   1.9540740e+02
  -5.1868989e+02   1.7206510e+02   2.0183128e+02
  -1.7301401e+02   1.7620370e+02   1.9561963e+02
  -2.1250502e+02   2.8659206e+02   1.9216389e+02
  -4.3985002e+02   3.0126287e+02   1.9527787e+02
  -3.5687585e+02   3.2783908e+02   1.9902314e+02
  -3.2960450e+02   3.2892824e+02   2.0237215e+02
  -3.0648662e+02   3.2863584e+02   1.9643240e+02
  -2.9253335e+02   7.8419196e+00   2.0556312e+02
  -4.4031786e+02   1.6343802e+01   2.0286441e+02
  -2.5920504e+02   2.6919532e+01   2.0444226e+02
  -4.5942721e+02   2.5702893e+01   2.0111276e+02
  -2.0715049e+02   7.9076503e+01   2.0447527e+02
  -1.8444455e+02   2.1265355e+02   2.0317282e+02
  -1.9693888e+02   2.4753442e+02   2.0172447e+02
  -2.5481905e+02   3.1104867e+02   1.9885326e+02
  -3.5204873e+02  -2.0638576e-01   2.1016143e+02
  -3.7351873e+02   3.1517167e+00   2.1381414e+02
  -3.1283490e+02   4.8449214e+00   2.1097655e+02
  -4.2011592e+02   7.7167707e+00   2.0655315e+02
  -4.6540655e+02   4.7775350e+01   2.1231602e+02
  -2.2909589e+02   5.2185453e+01   2.0656593e+02
  -4.9144602e+02   8.3465586e+01   2.1276010e+02
  -2.0554736e+02   9.8050726e+01   2.0892122e+02
  -1.9171687e+02   1.1685808e+02   2.0585399e+02
  -5.1023531e+02   1.2716455e+02   2.0896079e+02
  -1.8089041e+02   1.5784706e+02   2.0533352e+02
  -1.8657408e+02   1.9215937e+02   2.0818223e+02
  -2.1324408e+02   2.6743513e+02   2.0662390e+02
  -4.5051307e+02   2.8024382e+02   2.1196499e+02
  -3.3311698e+02   6.8662377e+00   2.1618454e+02
  -2.8173537e+02   2.3550922e+01   2.1626498e+02
  -4.4602690e+02   3.4837977e+01   2.1842908e+02
  -4.7853510e+02   6.6938927e+01   2.1533599e+02
  -2.2487465e+02   6.9130139e+01   2.1536384e+02
  -5.0131413e+02   1.0505110e+02   2.1363492e+02
  -1.9964229e+02   1.3559553e+02   2.1818029e+02
  -5.0798043e+02   1.5242286e+02   2.1585722e+02
  -1.9417198e+02   1.7832776e+02   2.1805562e+02
  -2.0409381e+02   2.2554682e+02   2.1547227e+02
  -4.2480324e+02   2.9185801e+02   2.1759065e+02
  -3.3337662e+02   3.1237131e+02   2.2073159e+02
  -3.0382170e+02   3.1284941e+02   2.1804245e+02
  -3.5998002e+02   1.2945683e+01   2.2642771e+02
  -4.0713914e+02   1.8883136e+01   2.2242012e+02
  -3.0740229e+02   2.0884441e+01   2.2562595e+02
  -4.2854258e+02   2.6313420e+01   2.1986359e+02
  -2.6627330e+02   4.1459549e+01   2.2370035e+02
  -2.4376004e+02   5.5477944e+01   2.1975040e+02
  -2.2269939e+02   9.1634699e+01   2.2313847e+02
  -4.9806698e+02   1.7466194e+02   2.2629458e+02
  -4.9273280e+02   1.9999186e+02   2.2356861e+02
  -2.0005865e+02   2.0208007e+02   2.1988080e+02
  -4.6689879e+02   2.5091504e+02   2.2259197e+02
  -2.7884383e+02   3.0189253e+02   2.1822691e+02
  -3.6203509e+02   3.0903271e+02   2.2279940e+02
  -3.8559551e+02   1.8934687e+01   2.2797995e+02
  -4.1273267e+02   3.8555817e+01   2.3432383e+02
  -4.5330473e+02   5.7390401e+01   2.3035607e+02
  -2.5853018e+02   5.9009777e+01   2.3152175e+02
  -2.4221227e+02   7.9411267e+01   2.3238120e+02
  -4.7868078e+02   9.6692239e+01   2.3020715e+02
  -2.1574482e+02   1.1250485e+02   2.2671291e+02
  -4.9230375e+02   1.2231979e+02   2.2871639e+02
  -4.9002060e+02   1.4760243e+02   2.3204488e+02
  -2.1121206e+02   1.8358784e+02   2.3307697e+02
  -4.4406724e+02   2.6208509e+02   2.3187896e+02
  -2.4803623e+02   2.7311054e+02   2.2617209e+02
  -2.7158440e+02   2.8143920e+02   2.3304355e+02
  -4.0494934e+02   2.8376190e+02   2.3538582e+02
  -3.6172915e+02   3.0701057e+01   2.4047555e+02
  -3.1682515e+02   3.4401909e+01   2.3991524e+02
  -4.3488055e+02   4.6507395e+01   2.3436367e+02
  -2.3917070e+02   9.7566979e+01   2.4043590e+02
  -2.1610526e+02   1.3843509e+02   2.3398190e+02
  -2.1601535e+02   1.6125355e+02   2.3629690e+02
  -4.5519404e+02   2.3622876e+02   2.4141990e+02
  -4.2421990e+02   2.7068297e+02   2.3764005e+02
  -2.9636013e+02   2.8947532e+02   2.3553009e+02
  -3.4895864e+02   2.9438489e+02   2.3757130e+02
  -3.2251338e+02   2.9238469e+02   2.3930218e+02
  -3.9271325e+02   3.8298290e+01   2.4373500e+02
  -3.3800117e+02   4.0010798e+01   2.4731214e+02
  -2.7926394e+02   5.7605180e+01   2.4053723e+02
  -4.2086851e+02   5.7305438e+01   2.4616561e+02
  -4.4206641e+02   7.3207727e+01   2.4397746e+02
  -2.6406376e+02   7.7964340e+01   2.4402661e+02
  -2.3590310e+02   1.2199380e+02   2.4464819e+02
  -2.3014819e+02   1.7114082e+02   2.4731748e+02
  -2.3816326e+02   2.2009319e+02   2.4579591e+02
  -4.3334218e+02   2.4131661e+02   2.4839491e+02
  -3.6958925e+02   2.8246838e+02   2.4545625e+02
  -3.6859649e+02   4.6221109e+01   2.5201162e+02
  -3.9688909e+02   6.2333378e+01   2.5577482e+02
  -2.9595886e+02   6.9899875e+01   2.5398582e+02
  -2.5849957e+02   1.0240975e+02   2.5140430e+02
  -4.5865785e+02   1.1711374e+02   2.5450998e+02
  -2.3827166e+02   1.4326188e+02   2.5069065e+02
  -3.4972481e+02   5.7856333e+01   2.5871392e+02
  -3.2072890e+02   6.1727339e+01   2.5701748e+02
  -3.7445289e+02   6.6888545e+01   2.6146688e+02
  -4.2134208e+02   8.0463233e+01   2.5879080e+02
  -2.8003013e+02   9.0496656e+01   2.5864950e+02
  -4.4040321e+02   9.8862906e+01   2.5847700e+02
  -2.5104640e+02   1.5692392e+02   2.5983494e+02
  -3.6153905e+02   2.6173824e+02   2.6020503e+02
  -3.4032418e+02   7.7115579e+01   2.6692881e+02
  -3.9469026e+02   7.9952684e+01   2.6613159e+02
  -3.1263662e+02   8.4697867e+01   2.6652931e+02
  -2.8692572e+02   1.0752503e+02   2.6891211e+02
  -4.3448610e+02   1.1821796e+02   2.6572126e+02
  -4.4451549e+02   1.3915946e+02   2.6499896e+02
  -2.5210257e+02   1.8211452e+02   2.6246525e+02
  -2.5729023e+02   2.0991115e+02   2.6034567e+02
  -3.6365474e+02   8.7538502e+01   2.7219199e+02
  -3.3962019e+02   9.5642981e+01   2.7454498e+02
  -4.1856687e+02   9.8170136e+01   2.6631222e+02
  -3.2033001e+02   1.0870213e+02   2.7547322e+02
  -4.1072768e+02   1.1693142e+02   2.7232575e+02
  -2.8930210e+02   1.4121290e+02   2.7566996e+02
  -2.7602461e+02   1.9901660e+02   2.7128696e+02
  -4.1547132e+02   2.0200136e+02   2.7247220e+02
  -2.8311931e+02   2.2315559e+02   2.6511195e+02
  -3.5520885e+02   2.4088546e+02   2.7191388e+02
  -3.8946319e+02   1.0099898e+02   2.7576890e+02
  -3.6677044e+02   1.0751728e+02   2.7949649e+02
  -3.4771326e+02   1.1747148e+02   2.8103519e+02
  -3.0452206e+02   1.2399862e+02   2.7714431e+02
  -3.9056175e+02   1.2766899e+02   2.8016743e+02
  -4.1737014e+02   1.4018303e+02   2.7595174e+02
  -3.9080038e+02   1.5119190e+02   2.8201144e+02
  -2.9426746e+02   1.6221669e+02   2.8040730e+02
  -3.1870824e+02   1.6708665e+02   2.8377416e+02
  -3.9899170e+02   1.7767234e+02   2.7947108e+02
  -3.0008899e+02   1.8605938e+02   2.7885946e+02
  -3.0501111e+02   2.0655293e+02   2.7709680e+02
  -3.9797213e+02   2.1649509e+02   2.7397136e+02
  -3.3521576e+02   2.3436591e+02   2.7332947e+02
  -3.1804220e+02   1.4569887e+02   2.8305517e+02
  -3.4460400e+02   1.6281506e+02   2.8716845e+02
  -4.4553090e+02   9.8490902e+01  -1.4167760e+02
  -4.2985496e+02   6.0011888e+01  -1.2799858e+02
  -3.6061728e+02   7.3180888e+00  -1.1540950e+02
  -4.0554475e+02  -1.0997601e+01  -7.0502161e+01
  -5.2849376e+02   1.0424790e+02  -3.1898659e+01
  -5.4727849e+02   1.5488007e+02   3.9068029e-02
  -5.4976601e+02   1.4758432e+02   1.9589065e+01
  -5.0426188e+02   2.2400022e+01   3.4993824e+01
  -4.1504394e+02  -3.8228260e+01   3.7492603e+01
  -3.9557138e+02  -4.6524880e+01   4.6881548e+01
  -4.4089366e+02  -3.0206035e+01   6.6903255e+01
  -3.3260238e+02  -4.9829488e+01   8.2320740e+01
  -3.3890911e+02  -4.8079439e+01   1.0852037e+02
  -3.7387418e+02  -3.4202660e+01   1.5921750e+02
  -3.8099692e+02  -1.1423896e+01   1.9466911e+02
  -4.3867684e+02   1.8899661e+02   2.6433604e+02
  -4.3166973e+02   2.1390306e+02   2.6174623e+02
  -1.6262863e+02   8.1346239e+01  -9.1750594e+01
  -2.9817706e+02  -3.9705538e+01  -3.2238652e+01
  -1.4195548e+02   6.8885790e+01  -3.0690731e+01
  -1.4070689e+02   6.4047545e+01  -4.5961852e+00
  -1.3908137e+02   5.6847736e+01   2.0536308e+01
  -2.1896304e+02  -2.1022566e+01   4.5822536e+01
  -2.0363185e+02  -5.4055410e+00   4.7336814e+01
  -1.7259020e+02   2.2551386e+01   5.9025822e+01
  -2.4262703e+02  -2.5831469e+01   8.7187843e+01
  -3.2491332e+02  -4.3503029e+01   1.2236006e+02
  -2.7856359e+02  -3.1309356e+01   1.2565317e+02
  -2.5029660e+02  -1.6820541e+01   1.3338997e+02
  -2.7209729e+02  -2.2623135e+01   1.3975137e+02
  -2.0230462e+02   1.5650622e+02   2.2490584e+02
  -3.3278654e+02   2.1245409e+01   2.2997650e+02
  -2.8857325e+02   3.8958984e+01   2.3084706e+02
  -3.0085768e+02   5.1515900e+01   2.4617891e+02
  -3.2270902e+02   3.6533469e+02  -3.9017587e+01
  -3.1851476e+02   3.6798152e+02  -1.0358257e+01
  -2.9089200e+02   3.6963476e+02  -1.4415969e+00
  -2.4896760e+02   3.6532967e+02   3.3188038e+01
  -2.7438529e+02   3.7186500e+02   4.9782254e+01
  -1.2585354e+02   2.2095629e+02   1.0726630e+02
  -1.4120235e+02   2.6667561e+02   1.0237905e+02
  -2.1781122e+02   3.4096362e+02   1.1028152e+02
  -1.5417044e+02   2.8300964e+02   1.1178369e+02
  -1.6772225e+02   2.7876487e+02   1.4439040e+02
  -1.8315583e+02   2.9716433e+02   1.4736491e+02
  -2.9788958e+02   3.4970478e+02   1.6142010e+02
  -2.8057303e+02   3.2064245e+02   2.0092610e+02
  -2.5261650e+02   2.9285338e+02   2.1341532e+02
  -2.4028187e+02   2.4547688e+02   2.3439655e+02
  -2.6189002e+02   2.5654528e+02   2.4371242e+02
  -2.3189418e+02   1.9301885e+02   2.4928012e+02
  -2.5861303e+02   2.3255855e+02   2.5345193e+02
  -4.6017046e+02   2.8703770e+02  -4.7174872e+01
  -3.6847622e+02   3.5696188e+02  -1.5980830e+01
  -3.9461225e+02   3.4306990e+02  -1.1654746e+01
  -4.1748159e+02   3.2759441e+02  -1.0568767e+01
  -3.4376843e+02   3.6853082e+02   9.1644907e+00
  -3.6962248e+02   3.5863485e+02   7.7622971e+00
  -5.4397721e+02   2.1202740e+02   5.8346557e+01
  -3.8287692e+02   3.5787755e+02   9.9653020e+01
  -4.0172009e+02   3.4788106e+02   1.2220019e+02
  -3.6642540e+02   3.5362478e+02   1.4353300e+02
  -3.4607541e+02   3.5249399e+02   1.5840015e+02
  -3.7260182e+02   3.4335894e+02   1.6647266e+02
  -3.5903048e+02   3.3885700e+02   1.7916265e+02
  -4.3189235e+02   3.1778123e+02   1.7812350e+02
  -4.0040629e+02   3.0762494e+02   2.1059597e+02
  -3.8844884e+02   2.6965349e+02   2.5288620e+02
  -5.3005597e+02   8.8860272e+01  -1.7219826e+01
  -5.2727522e+02   6.3067058e+01  -1.1873529e+00
  -5.5212093e+02   1.6948297e+02   3.6175017e+01
  -3.4255970e+02  -5.4083035e+01   4.6108504e+01
  -4.3688983e+02   1.6149585e+02   2.6906230e+02
  -2.0995916e+02  -1.3294608e+01   2.5456099e+01
  -2.8658020e+02  -5.4654390e+00   1.8254982e+02
  -5.0964252e+02   1.3696398e+02  -8.3176509e+01
  -4.8846236e+02   2.8965445e+01  -3.2680995e+01
  -4.7919769e+02   5.3321963e+00  -1.8167738e+00
  -4.6700674e+02   7.8574872e+01   2.3128222e+02
  -4.5688298e+02   9.0686463e+01   2.4421736e+02
  -3.0729269e+02  -5.1042027e+01   5.6035515e+01
  -1.5612605e+02   4.3402997e+01   6.9871087e+01
  -3.2520943e+02  -7.5640176e+00   1.9932987e+02
  -2.4340424e+02   3.7783217e+01   2.0420544e+02
  -2.6974163e+02  -3.9450984e+01   6.6271209e+01
  -2.9825291e+02  -1.9327039e+01   1.6884271e+02
  -2.7882506e+02   3.5232788e+02   1.4583776e+02
  -5.1378918e+02   2.4634873e+02  -2.6141817e+00
  -3.7209826e+02  -8.4027914e-01  -1.0104986e+02
  -4.2260309e+02   2.8113864e+01  -1.0383607e+02
  -3.6085441e+02  -1.6636439e+01  -7.9224135e+01
  -4.1719258e+02   7.3780062e+00  -8.3689297e+01
  -4.5180029e+02   2.8838650e+02  -8.0090026e+01
  -3.8269141e+02  -1.9683769e+01  -6.4040548e+01
  -4.6539800e+02   2.7565425e+02  -7.8100170e+01
  -5.2390178e+02   1.7564553e+02  -5.7047636e+01
  -5.0497932e+02   2.3271809e+02  -5.4519660e+01
  -4.9680343e+02   2.5181680e+02  -4.1215409e+01
  -3.7714600e+02   3.5870252e+02   3.2155326e+01
  -3.9042778e+02   3.4760994e+02   1.1807320e+01
  -5.3641438e+02   2.1761705e+02   1.1883217e+01
  -4.2823654e+02   3.2434284e+02   1.5491167e+01
  -5.1250338e+02   2.5232369e+02   2.1493019e+01
  -5.4732728e+02   1.9064108e+02   2.9729451e+01
  -4.1361010e+02   3.3641157e+02   2.8327615e+01
  -3.6013126e+02   3.6513565e+02   5.2053358e+01
  -5.0019730e+02   2.6800351e+02   3.2836879e+01
  -3.9787971e+02   3.4716340e+02   3.4555668e+01
  -5.3472124e+02   2.2827674e+02   3.8670877e+01
  -4.2816578e+02   3.2937363e+02   3.8930530e+01
  -5.2373028e+02   2.4454638e+02   4.2756649e+01
  -4.4585742e+02   3.1622523e+02   4.8171839e+01
  -4.2021166e+02   3.3555469e+02   4.9337657e+01
  -4.0144519e+02   3.4655111e+02   5.6765178e+01
  -5.1812874e+02   3.4984136e+01   6.4224824e+01
  -4.7320400e+02   3.0103923e+02   7.9218028e+01
  -2.0547558e+02  -2.4953329e+00   7.8767331e+01
  -5.3104826e+02   5.1207173e+01   8.5939137e+01
  -5.3118543e+02   2.3807910e+02   8.1395026e+01
  -4.5455092e+02   3.1713273e+02   7.9071274e+01
  -4.1685650e+02   3.4119140e+02   7.5338966e+01
  -3.9469623e+02   3.5079069e+02   7.9498951e+01
  -5.1651187e+02   2.5740465e+02   8.8788968e+01
  -4.3387821e+02   3.3175528e+02   8.7794227e+01
  -5.3753908e+02   2.2403876e+02   9.6977219e+01
  -5.2356966e+02   4.7198148e+01   1.0738872e+02
  -4.9815961e+02   2.7876428e+02   1.2144728e+02
  -4.8602942e+02   2.9012872e+02   1.0187069e+02
  -4.3509188e+02   3.2379662e+02   1.5703140e+02
  -4.2199926e+02   3.4082687e+02   1.0388783e+02
  -5.4422194e+02   2.0984654e+02   1.1542651e+02
  -5.2609220e+02   2.4147152e+02   1.0951993e+02
  -5.1356721e+02   2.6039718e+02   1.1315217e+02
  -4.3363389e+02   3.3400716e+02   1.1488981e+02
  -5.4621553e+02   1.9147722e+02   1.3029848e+02
  -5.3339052e+02   2.2392168e+02   1.2960509e+02
  -4.8160376e+02   2.9516136e+02   1.2862350e+02
  -5.3805339e+02   2.0760394e+02   1.4603876e+02
  -4.6348206e+02   3.0824342e+02   1.3892574e+02
  -2.9353912e+02  -2.8667419e+01   1.4865564e+02
  -5.1235830e+02   2.5036648e+02   1.5140988e+02
  -4.9415139e+02   2.7962506e+02   1.4532313e+02
  -5.2700573e+02   2.2486402e+02   1.5591889e+02
  -4.7912781e+02   2.9130199e+02   1.5702837e+02
  -2.4564803e+02   2.0896863e+00   1.6481726e+02
  -4.9949709e+02   2.6471742e+02   1.6347926e+02
  -4.0811345e+02  -2.0750403e+01   1.7229654e+02
  -2.1645973e+02   4.5057086e+01   1.8867557e+02
  -2.3319940e+02   2.9893127e+02   1.9760009e+02
  -4.9884790e+02   2.2196805e+02   2.0766356e+02
  -4.7169170e+02   2.6738849e+02   2.0637890e+02
  -3.9718147e+02   3.1737340e+00   2.1029859e+02
  -4.8487706e+02   2.4876500e+02   2.0652547e+02
  -2.2910243e+02   2.8182966e+02   2.0727594e+02
  -3.7800960e+02   3.1531183e+02   2.0968506e+02
  -2.1776509e+02   2.4580012e+02   2.2069993e+02
  -4.8137911e+02   2.2805435e+02   2.2373723e+02
  -2.1686033e+02   2.0963495e+02   2.3266470e+02
  -2.2308003e+02   2.2862154e+02   2.3220522e+02
  -2.2931136e+02   2.6241608e+02   2.2140452e+02
  -4.7510442e+02   2.1488316e+02   2.3582219e+02
  -4.7671145e+02   1.3151700e+02   2.4360478e+02
  -4.7922447e+02   1.6821538e+02   2.4325931e+02
  -4.7873398e+02   1.8843605e+02   2.4248460e+02
  -4.6731466e+02   1.4886766e+02   2.5251986e+02
  -4.0879398e+02   2.5491966e+02   2.5385469e+02
  -3.1151378e+02   2.7114723e+02   2.5158909e+02
  -3.4076494e+02   2.7383952e+02   2.5319812e+02
  -4.5884924e+02   1.6809940e+02   2.5849172e+02
  -4.1150332e+02   2.3193590e+02   2.6333783e+02
  -3.0948939e+02   2.4915760e+02   2.6359415e+02
  -3.3281817e+02   2.5660106e+02   2.6318382e+02
  -2.7033444e+02   1.5582556e+02   2.6954669e+02
  -2.7579053e+02   1.7506788e+02   2.7332777e+02
  -3.1176219e+02   2.3032935e+02   2.6979636e+02
  -3.3305093e+02   1.3136523e+02   2.8254796e+02
  -3.5948988e+02   1.4909935e+02   2.8572539e+02
  -4.2075320e+02   1.7730360e+02   2.7364880e+02
  -3.2944011e+02   1.8655719e+02   2.8238810e+02
  -3.7126109e+02   2.2075918e+02   2.7629425e+02
  -3.7184992e+02   1.7113387e+02   2.8363632e+02
  -3.5406045e+02   1.8370535e+02   2.8368150e+02
  -3.5911417e+02   2.0291034e+02   2.8230155e+02
  -3.3636012e+02   2.1063696e+02   2.7998180e+02
  -5.2142089e+02   1.9455581e+02  -5.8321342e+01
  -5.1381513e+02   2.1721752e+02  -5.5719864e+01
  -4.5705720e+02   1.8977260e+02   2.5304019e+02
  -4.5519164e+02   2.1126011e+02   2.5000100e+02
  -2.1077840e+02   6.0107776e+01   1.9505693e+02
  -2.8793257e+02   2.6584946e+02   2.5102488e+02
  -4.0784515e+02   3.3689475e+02   7.7687214e+00
  -3.8315965e+02   3.5877505e+02   5.0309801e+01
  -4.9979921e+02   2.7675641e+02   5.7748148e+01
  -5.0211607e+02   2.7544886e+02   9.8184507e+01
  -4.4996854e+02   3.2056572e+02   1.1259834e+02
  -4.4203829e+02   3.2290628e+02   1.3994578e+02
  -4.8478313e+02   2.8235098e+02   3.8051701e+01
  -5.0763826e+02   2.6505167e+02   4.8804782e+01
  -5.2128853e+02   2.4861272e+02   6.4517998e+01
  -5.0577369e+02   2.6881618e+02   7.4135737e+01
  -5.5054984e+02   1.9408411e+02   7.6589029e+01
  -4.7002914e+02   2.8722198e+02   3.5157971e+00
  -4.3160284e+02   3.3040168e+02   6.4414706e+01
  -5.2511805e+02   2.3718712e+02   1.8182332e+01
  -5.1997889e+02   2.4310415e+02   1.3583711e+02
  -5.0713379e+02   2.6396209e+02   1.3552297e+02
  -5.4252228e+02   1.9615859e+02   8.8178708e+00
  -5.4339306e+02   2.0992391e+02   3.3212312e+01
  -5.4457969e+02   2.1171039e+02   8.6226857e+01
  -4.6876776e+02   3.0679913e+02   1.0681514e+02
  -4.8405694e+02   2.7894388e+02   1.5470911e+01
  -3.9742262e+02   2.8466081e-02  -9.3664835e+01
  -3.5952818e+02  -2.9930493e+01  -6.1304430e+01
  -3.8672701e+02  -2.8756463e+01  -4.4856084e+01
  -5.3591343e+02   2.3101233e+02   6.4302716e+01
  -5.1913391e+02   3.4770682e+01   8.5352677e+01
  -5.2008210e+02   3.6305675e+01   1.1436783e+02
  -5.1392293e+02   1.9752636e+02   2.0370404e+02
  -4.7139865e+02   1.0780379e+02   2.4269117e+02
  -3.6875705e+02   1.3217528e+02   2.8209931e+02
  -4.1583597e+02   1.6065831e+02   2.7809778e+02
  -3.8301320e+02   1.9756505e+02   2.8062031e+02
  -4.0734620e+02   1.7072845e+01  -1.0547187e+02
  -3.8239034e+02  -1.1916482e+01  -8.3281178e+01
  -3.9338435e+02  -2.8760107e+01   1.5974719e+02
  -2.8344949e+02   2.4397765e+02   2.5853216e+02
  -3.8561197e+02   2.9897046e+02   2.2993125e+02
  -4.0260422e+02  -9.0780125e+00   1.9633784e+02
  -2.1131102e+02  -9.7416384e+00   6.1423003e+01
  -3.5412234e+02   3.6819518e+02   3.3064856e+01
  -4.4679025e+02   3.1477018e+02   2.3684197e+01
  -4.5410548e+02   2.9944668e+02   2.0584492e-01
  -4.0473403e+02   3.4919169e+02   9.5034590e+01
  -4.9074221e+02   2.8659606e+02   7.6503537e+01
  -4.7709000e+02   2.9450845e+02   5.8542266e+01
  -4.9334389e+02   2.8568835e+02   7.5552041e+01
  -3.4146095e+02   1.2963168e+02   2.8310412e+02
  -4.9199356e+02   2.8656088e+02   7.9993469e+01
  -4.7657948e+02   2.9378575e+02   5.3537982e+01
  -4.6149533e+02   3.0764601e+02   5.6294946e+01
  -2.8179752e+02  -1.7893307e+01   1.6037055e+02
  -2.4771638e+02   1.3141261e+01   1.8365370e+02
