# Supplementary material for: Cellular organization in lab-evolved and extant multicellular species obeys a maximum entropy law
Source: eLife. 2022 Feb 21;11:e72707. doi: 10.7554/eLife.72707 (PMC8860445; doi:10.7554/eLife.72707)
Supplement: Figure 1—source data 1. — The folders are subdivided into those on snowflake yeast (from SEM studies) and Volvox (from lightsheet studies). Each subdirectory contains an explanatory README file. [file elife-72707-fig1-data1.zip › Experimental_Data/Volvox_Lightsheet_positions/sp3_tif03_sMerged.txt]

  -1.4200379e+02   7.3634459e+01  -3.7411520e+02
  -1.1744128e+02   7.6914363e+01  -3.7456144e+02
  -1.0896719e+02   1.0352198e+02  -3.7258820e+02
  -1.2129151e+02   1.8833326e+01  -3.6563421e+02
  -1.4961653e+02   1.2515019e+02  -3.7270683e+02
  -1.4843049e+02   2.0874278e+01  -3.6402861e+02
  -1.6418680e+02   4.2637908e+01  -3.6648902e+02
  -8.8015518e+01   3.9776420e+01  -3.6665689e+02
  -1.6757619e+02   6.3746069e+01  -3.6952475e+02
  -9.1446586e+01   6.8779394e+01  -3.7172232e+02
  -1.8917826e+02   7.3246769e+01  -3.6446728e+02
  -6.4946700e+01   7.4897414e+01  -3.6697774e+02
  -1.6363003e+02   8.7431777e+01  -3.7083674e+02
  -8.8055701e+01   9.5885330e+01  -3.6995707e+02
  -1.9036006e+02   9.8653116e+01  -3.6696124e+02
  -1.4017900e+02   9.9454764e+01  -3.7442939e+02
  -7.0144446e+01   1.0678628e+02  -3.6893301e+02
  -1.6817931e+02   1.1256926e+02  -3.7104445e+02
  -9.6027983e+01   1.2392837e+02  -3.7109239e+02
  -7.5691045e+01   1.2979463e+02  -3.6619727e+02
  -1.7305778e+02   1.4151994e+02  -3.6750459e+02
  -9.3301245e+01   1.5011151e+02  -3.6676502e+02
  -1.4371250e+02   1.5113048e+02  -3.6773128e+02
  -1.0489690e+02  -1.1643707e+01  -3.5688758e+02
  -9.6569575e+01   1.5862549e+01  -3.6463714e+02
  -1.3978089e+02   4.6499391e+01  -3.6921455e+02
  -1.1332029e+02   4.7004651e+01  -3.7046880e+02
  -2.1344093e+02   6.1993489e+01  -3.5629251e+02
  -4.1251161e+01   6.1920530e+01  -3.6128344e+02
  -5.3093561e+01   9.0863996e+01  -3.6559553e+02
  -1.9473794e+02   1.2509041e+02  -3.6622085e+02
  -1.2036237e+02   1.2678304e+02  -3.7234438e+02
  -1.3768682e+02  -2.9552028e+01  -3.5118836e+02
  -1.3256548e+02  -6.2810747e+00  -3.6007036e+02
  -1.5617464e+02  -5.0129076e-01  -3.5777846e+02
  -7.3065217e+01   1.6856642e+01  -3.6182874e+02
  -1.9023763e+02   4.5499251e+01  -3.6075402e+02
  -6.4934854e+01   4.8801266e+01  -3.6513085e+02
  -3.2253620e+01   8.2040773e+01  -3.5956913e+02
  -2.1137040e+02   8.5187130e+01  -3.6076303e+02
  -3.0492407e+01   1.0188101e+02  -3.5694588e+02
  -2.1853967e+02   1.0663448e+02  -3.5915723e+02
  -5.1081501e+01   1.1753826e+02  -3.6136485e+02
  -2.1889126e+02   1.3516068e+02  -3.5795908e+02
  -5.3502105e+01   1.3780341e+02  -3.5803262e+02
  -7.4519472e+01   1.5384208e+02  -3.5996572e+02
  -1.9775554e+02   1.5759128e+02  -3.5815061e+02
  -1.7014472e+02   1.6884735e+02  -3.5904603e+02
  -8.3087023e+01   1.7797312e+02  -3.5674149e+02
  -1.1346375e+02  -3.4336652e+01  -3.4977032e+02
  -1.6032631e+02  -2.0955122e+01  -3.5057823e+02
  -7.5597270e+01  -1.0515243e+01  -3.5242359e+02
  -1.7955163e+02  -5.4028171e+00  -3.4974363e+02
  -4.9779090e+01   1.6816676e+01  -3.5630038e+02
  -1.7524755e+02   2.0072333e+01  -3.5827635e+02
  -2.1531037e+02   3.7289391e+01  -3.5053677e+02
  -3.7408802e+01   3.9399368e+01  -3.5709993e+02
  -1.7444317e+01   6.7582994e+01  -3.5388671e+02
  -6.3964078e+00   9.1240711e+01  -3.4878436e+02
  -3.2947487e+01   1.2570924e+02  -3.5313164e+02
  -5.7247096e+01   1.6300678e+02  -3.5365500e+02
  -1.6440426e+02   1.9655146e+02  -3.5275526e+02
  -1.9873435e+02  -9.9878971e+00  -3.4142540e+02
  -1.4915007e+00   2.4405134e+01  -3.4257605e+02
  -4.1236815e-01   5.4483138e+01  -3.4651205e+02
  -2.3674312e+02   5.6885834e+01  -3.4485340e+02
  -1.3320672e+01   1.0995706e+02  -3.4761124e+02
  -2.4780006e+02   1.1386322e+02  -3.4432490e+02
  -1.3729634e+01   1.3715441e+02  -3.4522452e+02
  -3.1741872e+01   1.5256093e+02  -3.4995000e+02
  -5.8852895e+01   1.8575559e+02  -3.4565039e+02
  -8.3044632e+01   1.9558394e+02  -3.4612718e+02
  -1.0306922e+02   1.9742333e+02  -3.5224160e+02
  -1.4881171e+02   2.1208542e+02  -3.4579201e+02
  -9.8302420e+01  -6.1950935e+01  -3.3515990e+02
  -1.5450361e+02  -4.6505641e+01  -3.3967228e+02
  -8.6465496e+01  -3.7098490e+01  -3.4363903e+02
  -6.0929915e+01  -3.5108911e+01  -3.4067361e+02
  -6.3010164e+00  -8.3245710e+00  -3.3537520e+02
  -2.3545099e+02   3.1119833e+01  -3.3880768e+02
   1.7249595e+01   4.0387751e+01  -3.3535216e+02
   1.3936999e+01   7.0904075e+01  -3.4170600e+02
  -2.5799109e+02   7.2135995e+01  -3.3510115e+02
  -1.1610404e+01   1.5831264e+02  -3.3767313e+02
  -2.2409890e+02   1.6472283e+02  -3.4817800e+02
  -3.3934154e+01   1.7565348e+02  -3.4114227e+02
  -1.9382496e+02   1.8937788e+02  -3.4937643e+02
  -9.3678759e+01   2.1953407e+02  -3.3624746e+02
  -1.1894506e+02   2.2038416e+02  -3.4147814e+02
  -1.3786823e+02   2.3220871e+02  -3.3485832e+02
  -1.3016495e+02  -7.7033572e+01  -3.2740679e+02
  -1.2659133e+02  -5.5783817e+01  -3.3837167e+02
  -2.3661102e+02   5.5312727e+00  -3.3092761e+02
   1.3720388e+01   9.1768483e+00  -3.3172985e+02
  -2.5758615e+02   4.5395355e+01  -3.2971040e+02
   3.2683487e+01   7.1653120e+01  -3.3309163e+02
  -2.7385635e+02   9.4441402e+01  -3.3016555e+02
   1.8782235e+01   9.6617431e+01  -3.3530307e+02
   3.9737660e+00   1.1637939e+02  -3.4170698e+02
   2.4568941e+01   1.1818996e+02  -3.3004720e+02
   7.1567098e+00   1.3383435e+02  -3.3518725e+02
  -2.4810939e+02   1.4265808e+02  -3.4433788e+02
  -2.2635583e+02   1.9492831e+02  -3.4025356e+02
  -6.5995005e+01   2.0866905e+02  -3.3557325e+02
  -1.0889384e+02  -8.6239442e+01  -3.1944342e+02
  -7.0260066e+01  -6.0219982e+01  -3.3210920e+02
  -2.0452616e+01  -3.2801769e+01  -3.2839050e+02
  -2.5324023e+02   2.2445958e+01  -3.2616579e+02
  -2.7654048e+02   6.3666916e+01  -3.2273050e+02
   3.9235130e+01   9.1553004e+01  -3.2410114e+02
   9.6704793e+00   1.5343908e+02  -3.2828008e+02
  -2.5744814e+02   1.7093158e+02  -3.3370434e+02
  -1.7941470e+01   1.8682595e+02  -3.2958924e+02
  -4.1705945e+01   1.9739673e+02  -3.3368963e+02
  -1.7545304e+02   2.1971481e+02  -3.4036944e+02
  -2.0787676e+02   2.2238457e+02  -3.3420408e+02
  -1.6227609e+02   2.4292401e+02  -3.2919843e+02
  -1.8804200e+02   2.5039729e+02  -3.2224382e+02
  -1.3419065e+02  -9.5481057e+01  -3.1337036e+02
  -8.4569677e+01  -8.8422485e+01  -3.1802893e+02
  -5.8668791e+01  -8.1789439e+01  -3.1730847e+02
  -4.3189001e+01  -5.0853709e+01  -3.2798336e+02
   3.4363435e+00  -4.0041397e+01  -3.1722944e+02
   1.5408652e+01  -2.1479622e+01  -3.1995769e+02
  -2.4982434e+02  -7.0829216e+00  -3.1692862e+02
   3.2613156e+01   2.4766582e+01  -3.2616771e+02
   3.5496327e+01   4.9475959e+01  -3.2428473e+02
  -2.9491172e+02   1.1064905e+02  -3.1597403e+02
   4.5222696e+01   1.1433803e+02  -3.1594565e+02
   2.9904301e+01   1.4106284e+02  -3.1789536e+02
  -2.9174072e+02   1.6211154e+02  -3.1514121e+02
   1.0301059e+00   1.7423381e+02  -3.2384798e+02
  -2.7462417e+02   1.9027741e+02  -3.2084683e+02
  -2.4334797e+02   2.1366682e+02  -3.2533331e+02
  -7.0485839e+01   2.2935019e+02  -3.2360323e+02
  -1.1407459e+02   2.3934651e+02  -3.2609290e+02
  -9.1047015e+01   2.4331206e+02  -3.1862285e+02
  -1.3600527e+02   2.5520010e+02  -3.1909517e+02
  -1.6290063e+02   2.6493801e+02  -3.1106473e+02
  -1.8947753e+01  -6.2969008e+01  -3.1586177e+02
   3.1581907e+01  -7.2561664e+00  -3.1577024e+02
   4.6545099e+01   8.6952732e+00  -3.1164906e+02
  -2.7720026e+02   3.3811320e+01  -3.1370062e+02
   5.4911571e+01   6.5305803e+01  -3.1433736e+02
  -2.6111795e+02   2.2983028e+02  -3.1647423e+02
  -1.1247195e+02  -1.0879376e+02  -2.9953899e+02
  -8.7009460e+01  -1.0656197e+02  -3.0026256e+02
  -3.4543928e+01  -8.5130133e+01  -3.0810628e+02
   3.4472720e+01  -3.1657271e+01  -3.0391765e+02
  -2.6597090e+02   9.2202008e+00  -3.1194565e+02
   5.7212569e+01   3.4223958e+01  -3.0879711e+02
  -2.9596768e+02   5.4653011e+01  -3.0741259e+02
  -2.9479312e+02   8.3987921e+01  -3.1219222e+02
   6.2050011e+01   8.5244841e+01  -3.0771966e+02
  -3.0753220e+02   1.3581489e+02  -3.0639611e+02
   5.1311136e+01   1.3873907e+02  -3.0244821e+02
  -3.0543500e+02   1.8935082e+02  -3.0062964e+02
  -2.8690783e+02   2.1088895e+02  -3.0385309e+02
  -2.2032013e+02   2.4156003e+02  -3.1547969e+02
  -6.1031228e+01   2.4582008e+02  -3.0652488e+02
  -1.0925007e+02   2.6154209e+02  -3.0933109e+02
  -1.3529588e+02   2.7596727e+02  -2.9965169e+02
  -5.9862113e+01  -1.0651131e+02  -2.9906740e+02
   2.1016915e+01  -4.8692861e+01  -3.0274789e+02
  -2.9611608e+02   2.3577227e+01  -2.9815861e+02
  -3.1401677e+02   6.7631035e+01  -2.9509139e+02
  -3.1800958e+02   1.0292161e+02  -2.9752431e+02
   6.4001719e+01   1.1173178e+02  -3.0046425e+02
   1.5836735e+00   1.9251136e+02  -3.1083184e+02
  -8.3982056e+01   2.6250383e+02  -2.9928704e+02
  -2.1412512e+02   2.7025388e+02  -2.9874750e+02
  -1.8652973e+02   2.7739652e+02  -2.9957405e+02
  -3.1248043e+01  -1.0397081e+02  -2.9227905e+02
  -9.0940949e+00  -8.7394151e+01  -2.9340686e+02
   7.4471530e+00  -6.3605606e+01  -2.9948801e+02
   4.9840439e+01  -1.7024327e+01  -2.9892175e+02
   6.3318695e+01   4.2238107e+00  -2.9661233e+02
  -3.1078315e+02   3.5955887e+01  -2.9101531e+02
   7.4958189e+01   5.8209192e+01  -2.9459457e+02
  -3.2152147e+02   1.6181253e+02  -2.9249614e+02
   4.2167591e+01   1.6261222e+02  -2.9738475e+02
   1.4975842e+01   2.0324150e+02  -2.9222961e+02
  -2.8246428e+02   2.4475336e+02  -2.8770151e+02
  -1.5860035e+02   2.8697973e+02  -2.9290771e+02
  -9.6657478e+01  -1.2636844e+02  -2.8090982e+02
   3.3478992e+01  -6.6412232e+01  -2.8296906e+02
   6.1564238e+01  -2.9356679e+01  -2.8258227e+02
  -2.9449813e+02  -4.6968337e+00  -2.8624348e+02
   7.7033528e+01   2.5717304e+01  -2.8972132e+02
   7.9595216e+01   8.5643449e+01  -2.8833385e+02
  -3.3851155e+02   1.0588816e+02  -2.8233367e+02
  -3.3689500e+02   1.3620643e+02  -2.8296971e+02
  -3.0754143e+02   2.2190489e+02  -2.8451958e+02
  -6.0820162e+01   2.6466257e+02  -2.8650780e+02
  -1.0279741e+02   2.8181982e+02  -2.8762538e+02
  -4.5867547e+01  -1.2187209e+02  -2.7919326e+02
   4.7201635e+01  -5.2965717e+01  -2.8062899e+02
   7.5495852e+01  -9.5134449e+00  -2.8046677e+02
  -3.1390779e+02   1.2255267e+01  -2.7800403e+02
  -3.2651024e+02   4.4109782e+01  -2.7905683e+02
  -3.3425219e+02   7.8817984e+01  -2.8104436e+02
   8.0305724e+01   1.1595934e+02  -2.8186472e+02
   6.8076890e+01   1.4377877e+02  -2.8128587e+02
   5.6824663e+01   1.6812832e+02  -2.7615900e+02
  -3.3071960e+02   1.9503497e+02  -2.7476997e+02
  -1.2987446e+02   2.9593795e+02  -2.7887643e+02
  -1.8607664e+02   2.9920332e+02  -2.7539348e+02
  -7.6915109e+00  -1.0976177e+02  -2.7200135e+02
  -2.2679535e+02  -9.2884799e+01  -2.7787765e+02
   1.5592438e+01  -8.7248549e+01  -2.7690955e+02
   9.0979432e+01   3.8182299e+01  -2.7694721e+02
   3.6018696e+00   2.2810846e+02  -2.7816707e+02
  -2.1539044e+02   2.9339201e+02  -2.7596053e+02
   6.7363255e+01  -4.3829284e+01  -2.6622030e+02
  -3.0534084e+02  -1.4306090e+01  -2.7076509e+02
  -3.3519071e+02   2.0448658e+01  -2.5979163e+02
  -3.4491965e+02   4.9190152e+01  -2.6267658e+02
  -3.5223872e+02   8.7953020e+01  -2.6624017e+02
  -3.4770763e+02   1.7026587e+02  -2.6635606e+02
   2.5731315e+01   2.1049001e+02  -2.7325587e+02
  -3.0376705e+02   2.5242008e+02  -2.6370113e+02
  -2.4535252e+02   2.8233082e+02  -2.7450518e+02
  -7.6998333e+01   2.8342757e+02  -2.7101716e+02
  -1.5662271e+02   3.0596593e+02  -2.6746694e+02
  -8.5928881e+01  -1.4598812e+02  -2.5588210e+02
  -2.3515309e+01  -1.2910432e+02  -2.5999497e+02
   1.4555222e+01  -1.0642346e+02  -2.5571878e+02
   3.5861731e+01  -8.3593717e+01  -2.6346075e+02
   5.7912120e+01  -6.7409999e+01  -2.5588850e+02
   8.5171377e+01  -2.2370876e+01  -2.6001695e+02
  -3.2146521e+02  -1.0121370e+01  -2.6035216e+02
   9.4746469e+01   6.6895231e+01  -2.7398609e+02
   9.5128875e+01   9.7217102e+01  -2.6855370e+02
   8.8871027e+01   1.2814942e+02  -2.6308900e+02
  -3.5957783e+02   1.4892060e+02  -2.5634120e+02
   7.7150040e+01   1.5570549e+02  -2.5882459e+02
   4.6833286e+01   1.9577776e+02  -2.6544702e+02
  -4.0134811e+01   2.6981664e+02  -2.6610824e+02
  -2.7135374e+02   2.7330085e+02  -2.6825335e+02
  -3.0733628e+02  -3.6770027e+01  -2.5383547e+02
   1.0553542e+02   4.5473107e+01  -2.5535851e+02
  -3.5897220e+02   6.9848913e+01  -2.5258671e+02
   6.5149114e+01   1.8040583e+02  -2.5192647e+02
   3.3926884e+01   2.1768837e+02  -2.5614687e+02
  -3.2958988e+02   2.3026624e+02  -2.5592268e+02
   1.4329797e+01   2.3448799e+02  -2.5510567e+02
  -1.0007643e+02   2.9961881e+02  -2.6110510e+02
  -2.3791192e+02   3.0538249e+02  -2.5081443e+02
  -1.2600153e+02   3.1169410e+02  -2.5061945e+02
  -4.1635659e+01  -1.4049231e+02  -2.5281831e+02
  -3.1409115e-01  -1.2361553e+02  -2.4738373e+02
   8.0262630e+01  -4.8027037e+01  -2.4342681e+02
   1.0734692e+02   1.6124693e+01  -2.4647152e+02
  -3.6788866e+02   9.8330111e+01  -2.4459977e+02
  -5.6029481e+01   2.8586422e+02  -2.4995031e+02
  -2.6927859e+02   2.9692332e+02  -2.4246410e+02
  -2.0386269e+02   3.0965263e+02  -2.5251140e+02
  -6.0442011e+01  -1.5034026e+02  -2.4331898e+02
   3.2365041e+01  -1.0435599e+02  -2.4164995e+02
   6.8485236e+01  -7.1137136e+01  -2.3609390e+02
  -3.0470856e+02  -6.0781641e+01  -2.3392509e+02
  -3.2389414e+02  -3.2844682e+01  -2.3900669e+02
   1.0135060e+02  -1.0616669e+01  -2.4435286e+02
  -3.3684654e+02  -1.0204741e+01  -2.3859235e+02
  -3.5047973e+02   1.7050546e+01  -2.3985125e+02
  -3.6087534e+02   4.3692273e+01  -2.4009747e+02
  -3.7499078e+02   1.2761312e+02  -2.3662003e+02
   9.6623551e+01   1.4223158e+02  -2.3974631e+02
  -3.6407542e+02   1.8077692e+02  -2.3662204e+02
  -3.5023841e+02   2.0394013e+02  -2.4450614e+02
   5.4746055e+01   2.0523448e+02  -2.4135462e+02
  -3.2216871e+02   2.6060569e+02  -2.3089988e+02
  -2.7449049e+01   2.7585481e+02  -2.4398186e+02
  -7.6044504e+01   3.0152826e+02  -2.4122909e+02
  -1.5026166e+02   3.2156388e+02  -2.3917072e+02
  -1.7855001e+02   3.2183287e+02  -2.3667761e+02
  -8.5907354e+01  -1.5950266e+02  -2.3201998e+02
  -3.7401989e+02   7.3154211e+01  -2.3213868e+02
   1.0646146e+02   1.0936072e+02  -2.4149104e+02
   3.6476028e+01   2.3032573e+02  -2.3230003e+02
  -1.0168079e+02   3.1574154e+02  -2.3226382e+02
  -3.3442078e+01  -1.5702579e+02  -2.1890676e+02
   9.9583059e+01  -3.5231962e+01  -2.2747050e+02
   1.1774794e+02   3.2434517e+01  -2.2985920e+02
   1.1001565e+02   6.8643724e+01  -2.4194811e+02
  -3.8314075e+02   9.6360588e+01  -2.2070097e+02
  -3.7750951e+02   1.5629555e+02  -2.2687274e+02
   8.4929451e+01   1.6734339e+02  -2.3513073e+02
  -3.4693138e+02   2.3679874e+02  -2.1998496e+02
  -7.8335940e+00   2.6652317e+02  -2.3425295e+02
  -4.6714710e+01   2.9429231e+02  -2.2638234e+02
  -1.3012864e+02   3.2636212e+02  -2.2347706e+02
  -5.1066834e+01  -1.6759318e+02  -1.8913145e+02
   3.7423981e+01  -1.0871143e+02  -2.2019998e+02
   8.5373818e+01  -5.8715355e+01  -2.2021693e+02
  -3.2266683e+02  -5.0261816e+01  -2.1803278e+02
  -3.3922649e+02  -2.8260352e+01  -2.1870394e+02
  -3.5421577e+02  -3.4128221e+00  -2.1479259e+02
  -3.6611590e+02   2.5751570e+01  -2.1684436e+02
  -3.7616627e+02   5.0288578e+01  -2.1634718e+02
   1.1091902e+02   1.2547939e+02  -2.2076834e+02
   7.2182523e+01   1.9209101e+02  -2.2891589e+02
  -3.6466690e+02   2.1457049e+02  -2.1322734e+02
  -2.9603216e+02   2.8015206e+02  -2.3457928e+02
  -2.1418243e+02   3.2583294e+02  -2.2218965e+02
  -1.8191345e+02  -1.5752725e+02  -2.1502419e+02
  -1.7834408e+00  -1.4721972e+02  -2.0574659e+02
   7.0945885e+01  -9.6191669e+01  -1.6806094e+02
  -3.0514799e+02  -7.4723232e+01  -2.1202081e+02
   1.2341047e+02   4.8534705e+01  -2.0693260e+02
   1.2095725e+02   9.0103473e+01  -2.1190562e+02
  -3.8703354e+02   1.2649981e+02  -2.1057889e+02
   1.0070003e+02   1.5314064e+02  -2.1380772e+02
   8.6646488e+01   1.7621199e+02  -2.1191730e+02
   5.7670066e+01   2.1379788e+02  -2.1250307e+02
  -2.1049929e+01   2.8518288e+02  -2.1389048e+02
  -2.5425549e+02   3.1737397e+02  -2.1583014e+02
  -8.2681403e+01   3.1861215e+02  -2.0705395e+02
  -1.5789706e+02   3.3581759e+02  -2.0842330e+02
   2.3067551e+01  -1.3039647e+02  -2.0102214e+02
   3.6535374e+01   2.4045166e+02  -2.0716140e+02
  -2.9140066e+02   3.0270407e+02  -2.0597577e+02
  -5.8025525e+01   3.0788858e+02  -2.0996975e+02
  -1.0391290e+02  -1.7157444e+02  -1.0653501e+02
  -2.5174150e+01  -1.6010768e+02  -1.9233471e+02
   5.7237336e+01  -1.1135321e+02  -1.7748114e+02
  -3.2471246e+02  -6.2720308e+01  -1.9881355e+02
  -3.4209907e+02  -4.3274707e+01  -1.9431992e+02
   1.0861484e+02  -3.7443056e+01  -1.7635840e+02
  -3.8926005e+02   6.6403865e+01  -1.9870400e+02
  -3.8141786e+02   1.8381344e+02  -2.0392805e+02
   3.0333009e+00   2.7170928e+02  -2.0377823e+02
  -1.0608630e+02   3.3056930e+02  -2.0029164e+02
  -1.9070197e+02   3.3901302e+02  -2.0090775e+02
  -2.5960082e+02  -1.2543818e+02  -1.9408657e+02
   8.5466162e+01  -6.9813541e+01  -1.9753039e+02
  -3.5631677e+02  -2.1899089e+01  -1.9044674e+02
  -3.6963171e+02   3.8235872e+00  -1.9282757e+02
  -3.8061634e+02   3.3349020e+01  -1.9246310e+02
  -3.9529059e+02   9.7873231e+01  -1.9203051e+02
   1.1705363e+02   1.2430899e+02  -1.9425063e+02
  -3.9005150e+02   1.5379990e+02  -1.9320463e+02
   7.5300018e+01   1.9841796e+02  -1.9702041e+02
  -3.3654486e+02   2.6551675e+02  -1.9709645e+02
  -3.6853500e+01   3.0172253e+02  -1.9721528e+02
  -7.1011578e+01  -1.7428976e+02  -1.5552258e+02
  -1.8289510e+02  -1.6297844e+02  -1.8597745e+02
  -2.8117874e+02  -1.1255889e+02  -1.8837286e+02
  -3.1534264e+02  -8.0962881e+01  -1.8516191e+02
   1.2602887e+02   2.8320783e+01  -1.8374377e+02
   1.2750445e+02   7.3526506e+01  -1.8826249e+02
   9.3439936e+01   1.7252264e+02  -1.8615326e+02
   5.4579568e+01   2.2704008e+02  -1.8772875e+02
  -3.6145372e+02   2.4094987e+02  -1.8431872e+02
  -1.3027721e+02   3.3822488e+02  -1.9114192e+02
  -2.2645124e+02   3.3774011e+02  -1.8552941e+02
   1.5454702e+01  -1.4313941e+02  -1.3741548e+02
   3.7170644e+01  -1.2814521e+02  -1.5378555e+02
   1.0766062e+02   1.4959201e+02  -1.8377860e+02
  -3.0131738e+02  -1.0112849e+02  -1.7110293e+02
  -3.4390045e+02  -6.0764196e+01  -1.5064471e+02
   1.2253977e+02  -4.1551863e-01  -1.7372899e+02
  -3.8426342e+02   8.7600693e+00  -1.5016178e+02
  -3.9650639e+02   1.2417521e+02  -1.8218077e+02
  -3.7740992e+02   2.1306472e+02  -1.7922534e+02
   3.5555562e+01   2.4888693e+02  -1.8112724e+02
  -8.2374210e+00   2.8756733e+02  -1.7998715e+02
  -3.2032205e+02   2.8983560e+02  -1.7962003e+02
  -2.9499643e+02   3.1304732e+02  -1.7288658e+02
  -5.7519745e+01   3.1622197e+02  -1.8054265e+02
  -2.6188099e+02   3.3030605e+02  -1.7964175e+02
  -1.6957179e+02   3.4694075e+02  -1.7930534e+02
  -1.5550746e+02  -1.7170794e+02  -1.6495423e+02
  -3.5733788e+01  -1.6036385e+02  -1.0634729e+02
  -2.3478175e+02  -1.4584815e+02  -1.7314743e+02
  -2.5701731e+02  -1.3458103e+02  -1.7251682e+02
   8.9483839e+01  -6.8550293e+01  -1.7059969e+02
  -3.5411377e+02  -3.9157271e+01  -1.6779682e+02
  -3.6951269e+02  -1.1349364e+01  -1.6644042e+02
   1.3066271e+02   4.9635874e+01  -1.7450128e+02
   1.2424656e+02   1.0262078e+02  -1.7854680e+02
   1.3188743e+01   2.7080903e+02  -1.7293316e+02
  -8.0520964e+01   3.3069296e+02  -1.7265894e+02
  -1.2301024e+02  -1.7703208e+02  -1.5653175e+02
  -1.9108816e+02  -1.6470128e+02  -1.6134876e+02
  -2.1808794e+02  -1.5567110e+02  -1.5446604e+02
  -2.7459580e+02  -1.2218989e+02  -1.6314306e+02
  -3.2371816e+02  -8.1440531e+01  -1.5952076e+02
  -3.9353317e+02   4.0848246e+01  -1.6464435e+02
  -3.9782220e+02   7.0728852e+01  -1.6739540e+02
  -4.0064833e+02   9.5503300e+01  -1.6127981e+02
   1.1661495e+02   1.2758922e+02  -1.6642978e+02
  -3.9658488e+02   1.5180246e+02  -1.6516613e+02
  -3.8860472e+02   1.8003375e+02  -1.7188084e+02
   8.4060376e+01   1.8979796e+02  -1.6604272e+02
   6.8730742e+01   2.1002514e+02  -1.6952303e+02
   5.0459361e+01   2.3236424e+02  -1.6335690e+02
  -3.1950678e+01   3.0759114e+02  -1.6649065e+02
  -1.1309959e+02   3.4206615e+02  -1.6205236e+02
  -1.4178989e+02   3.4769273e+02  -1.6770733e+02
  -1.9954113e+02   3.4809950e+02  -1.5777241e+02
   1.0008249e+02   1.6271675e+02  -1.5828106e+02
  -3.4822024e+02   2.6492782e+02  -1.5578974e+02
  -1.7229914e+02  -1.7190532e+02  -1.4164501e+02
  -2.4388465e+02  -1.4069460e+02  -9.3824925e+01
  -2.9047156e+02  -1.1507923e+02  -1.2472572e+02
   5.8073850e+01  -1.0923403e+02  -1.5202160e+02
   7.7701710e+01  -8.6866638e+01  -1.4786945e+02
   9.5178169e+01  -6.1995042e+01  -1.4247971e+02
  -3.6530942e+02  -3.1071745e+01  -1.4363074e+02
   1.1928077e+02  -1.3584486e+01  -1.5114429e+02
   1.2788153e+02   7.2967852e+01  -1.5107828e+02
   1.2441903e+02   1.0246171e+02  -1.5261794e+02
  -3.9975801e+02   1.2105228e+02  -1.5345307e+02
  -3.8789802e+02   2.0275644e+02  -1.4934811e+02
  -3.7071673e+02   2.3564109e+02  -1.5231768e+02
   2.9586416e+01   2.5290998e+02  -1.5162477e+02
  -1.1117254e+01   2.9289681e+02  -1.4741127e+02
  -5.8742568e+01   3.2390563e+02  -1.4426516e+02
  -2.7253964e+02   3.3241802e+02  -1.4198599e+02
  -8.4131142e+01   3.3619564e+02  -1.4048340e+02
  -2.3684066e+02   3.4272908e+02  -1.5151743e+02
  -1.6426860e+02   3.5232793e+02  -1.4547884e+02
  -1.4106228e+02  -1.7599020e+02  -1.3674410e+02
  -3.1248726e+02  -9.8163234e+01  -1.4056538e+02
  -3.9371555e+02   3.1084299e+01  -1.3911443e+02
  -3.9926773e+02   6.3639716e+01  -1.4067333e+02
  -3.9600668e+02   1.6918107e+02  -1.4020904e+02
   6.3654580e+01   2.1345492e+02  -1.4537844e+02
  -1.3254773e+02   3.4934301e+02  -1.3166152e+02
  -6.3103061e+01  -1.7152850e+02  -1.3437566e+02
  -1.9717624e+02  -1.6425881e+02  -1.3050954e+02
  -2.2550707e+02  -1.5302844e+02  -1.3271196e+02
  -2.6601203e+02  -1.3131785e+02  -1.0656073e+02
  -3.3275940e+02  -7.9433472e+01  -1.3188392e+02
  -3.7882397e+02  -6.9152687e+00  -1.3307193e+02
   1.2762089e+02   4.4736041e+01  -1.2015863e+02
   7.9715191e+01   1.9138581e+02  -1.3991338e+02
   4.4044578e+01   2.3490067e+02  -1.3821637e+02
   6.5794930e+00   2.7530953e+02  -1.3660316e+02
   4.3974039e+01  -1.2148398e+02  -1.3133789e+02
   6.8507685e+01  -9.5913801e+01  -1.2797337e+02
  -3.5503438e+02  -5.1558432e+01  -1.2523434e+02
  -4.0267607e+02   9.7386700e+01  -1.3055521e+02
  -4.0151481e+02   1.3597637e+02  -1.3025312e+02
  -1.6040218e+02  -1.7242054e+02  -1.1741735e+02
  -4.7521886e+00  -1.5045957e+02  -1.1788427e+02
   2.7803437e+01  -1.2964559e+02  -1.1638338e+02
   8.7228372e+01  -7.4274108e+01  -1.2390452e+02
   1.2367604e+02   1.5214300e+01  -1.0511622e+02
   1.2158591e+02   1.1343038e+02  -1.2847426e+02
   9.4224958e+01   1.6852601e+02  -1.2792410e+02
  -3.9330711e+02   1.8516158e+02  -1.1897495e+02
   1.9580001e+01   2.5733419e+02  -9.2228767e+01
  -3.3845255e+02   2.8057775e+02  -1.1997557e+02
  -1.8769174e+02   3.5440614e+02  -1.2263952e+02
  -1.2909466e+02  -1.7396639e+02  -1.1326088e+02
  -7.2509502e+01  -1.6982921e+02  -1.1090355e+02
  -3.7200855e+02  -2.4847091e+01  -1.1525656e+02
   1.1740894e+02  -1.6915391e+01  -1.1927670e+02
  -3.9614465e+02   4.0289728e+01  -1.1842830e+02
   1.0786214e+02   1.4710260e+02  -1.1646068e+02
   6.0186108e+01   2.1541760e+02  -1.2326775e+02
  -3.6246565e+02   2.5355502e+02  -1.1528864e+02
  -1.6538652e+01   2.9208317e+02  -9.1764263e+01
  -5.2249563e+01   3.1919874e+02  -1.1263946e+02
  -7.4841318e+01   3.3122288e+02  -1.1001424e+02
  -2.4819998e+02   3.4142655e+02  -1.0966594e+02
  -1.0364730e+02   3.4353132e+02  -1.1728544e+02
  -1.8216754e+02  -1.6541281e+02  -1.0592868e+02
  -2.1659430e+02  -1.5544082e+02  -1.0674122e+02
   5.3813106e+01  -1.0660030e+02  -1.0784376e+02
  -3.0706151e+02  -1.0337109e+02  -1.1165097e+02
  -3.8735255e+02   1.1634550e+01  -1.0783586e+02
  -4.0070308e+02   6.7887342e+01  -1.1209967e+02
   7.5095029e+01   1.9197556e+02  -1.1350303e+02
   4.0502739e+01   2.3639451e+02  -1.0962249e+02
   5.9336501e-01  -1.3458657e+02  -7.6578872e+01
  -2.8595899e+02  -1.1569537e+02  -9.6381762e+01
  -3.2368593e+02  -8.7940924e+01  -1.0503287e+02
  -3.4284370e+02  -6.5152236e+01  -1.0083512e+02
   1.0517665e+02  -4.3248926e+01  -1.1747287e+02
  -4.0101965e+02   9.3241822e+01  -1.0150230e+02
   1.2342396e+02   1.0005236e+02  -1.0462781e+02
  -3.9988803e+02   1.5124792e+02  -1.0703028e+02
  -3.8000489e+02   2.2342719e+02  -1.1702520e+02
   1.7255851e+00   2.7624601e+02  -1.0446433e+02
  -2.8372072e+02   3.2560076e+02  -1.0317378e+02
  -2.1445394e+02   3.5043179e+02  -1.1684289e+02
  -1.5899351e+02   3.5364674e+02  -1.0309696e+02
  -1.4790325e+02  -1.6313645e+02  -7.2565700e+01
  -1.6525707e+01  -1.4968104e+02  -9.4169090e+01
   9.2236605e+01  -5.9795581e+01  -9.8914605e+01
  -3.5876357e+02  -4.1870666e+01  -9.4671819e+01
  -3.9273434e+02   3.6483129e+01  -9.2847364e+01
   1.1431991e+02   1.2829633e+02  -1.0033017e+02
  -3.1159714e+02   3.0275190e+02  -9.4024302e+01
  -1.2699221e+02   3.4809269e+02  -9.1763371e+01
  -1.2464350e+02  -1.6813979e+02  -8.9259353e+01
  -6.1318214e+01  -1.6143285e+02  -9.0064944e+01
  -1.9870084e+02  -1.5894966e+02  -9.0371686e+01
   3.2936522e+01  -1.1949388e+02  -9.2497087e+01
   1.1682791e+02  -8.6566028e+00  -9.5704543e+01
   8.8284326e+01   1.7181087e+02  -9.4444684e+01
  -3.4852838e+01   3.0896658e+02  -9.6996047e+01
  -9.2881378e+01  -1.6306413e+02  -8.2337380e+01
  -1.7309036e+02  -1.6050028e+02  -8.0384999e+01
  -3.9624895e+01  -1.5248290e+02  -8.1105036e+01
  -2.1945086e+02  -1.4878706e+02  -8.3513373e+01
  -2.6406201e+02  -1.2451491e+02  -7.7972927e+01
   7.4290875e+01  -8.3836261e+01  -9.7035749e+01
  -3.7388918e+02  -1.1806267e+01  -8.7209973e+01
   1.1859628e+02   1.5899315e+01  -8.0068640e+01
   1.2366603e+02   7.4741277e+01  -9.3579370e+01
   1.0041782e+02   1.5226000e+02  -8.6136633e+01
  -3.9347794e+02   1.6476617e+02  -8.4304116e+01
   6.8723513e+01   1.8653719e+02  -6.7121859e+01
   3.7419798e+01   2.3373175e+02  -8.4837027e+01
  -3.4593115e+02   2.7072403e+02  -8.3290965e+01
  -9.5204847e+01   3.3732045e+02  -8.3120559e+01
  -2.2143484e+02   3.4388358e+02  -7.2556535e+01
  -1.8858627e+02   3.5290926e+02  -8.5124099e+01
  -3.0100595e+02  -1.0109124e+02  -7.9875938e+01
   5.3555485e+01  -9.7065197e+01  -8.1060732e+01
  -3.2387301e+02  -7.8002500e+01  -7.8838764e+01
   7.9662308e+01  -6.9391051e+01  -7.9741124e+01
  -3.8097267e+02   1.1829640e+01  -7.5905376e+01
   1.1203227e+02   1.2599206e+02  -7.8360298e+01
   5.5206130e+01   2.1409205e+02  -9.4950462e+01
  -3.6711065e+02   2.3309020e+02  -7.2599901e+01
  -6.2414487e+01   3.2063856e+02  -7.7170577e+01
  -1.1816552e+02  -1.6029994e+02  -6.8107203e+01
  -7.2804368e+01  -1.5441585e+02  -6.3597789e+01
  -1.9809946e+02  -1.5035518e+02  -6.8238757e+01
  -2.3684495e+02  -1.3601644e+02  -6.8523410e+01
   1.7681900e+01  -1.1990467e+02  -6.7866992e+01
   3.4868325e+01  -1.0716409e+02  -6.6418538e+01
  -3.4354332e+02  -5.4612103e+01  -7.1414792e+01
   9.2455105e+01  -4.7790786e+01  -7.5607593e+01
   1.1827265e+02   6.3420684e+01  -6.9113073e+01
  -3.9562835e+02   6.6841714e+01  -8.1969159e+01
  -3.9726075e+02   9.4294470e+01  -7.2641764e+01
   1.1758857e+02   9.9424320e+01  -7.7365964e+01
  -3.9390147e+02   1.2684245e+02  -6.7570248e+01
  -3.8300252e+02   2.0061274e+02  -7.9453703e+01
   5.1456300e+01   2.0946739e+02  -6.8360033e+01
  -5.9157825e+00   2.7638821e+02  -6.9279988e+01
  -2.5056145e+02   3.3652619e+02  -7.1233829e+01
  -2.3319741e+01  -1.4173155e+02  -6.9551680e+01
   6.3160350e+01  -8.1647597e+01  -6.6767839e+01
   1.0969219e+02  -8.0178110e+00  -6.9325661e+01
   1.4310457e+01   2.5560227e+02  -6.4984335e+01
  -1.6877186e+02  -1.5002619e+02  -5.5154475e+01
  -4.9470175e+01  -1.4343839e+02  -5.6289125e+01
  -3.5527700e+02  -2.8076471e+01  -6.1541748e+01
  -3.8489754e+02   4.0676112e+01  -6.3009346e+01
   1.1543764e+02   8.7802516e+01  -5.8909733e+01
   9.7485111e+01   1.4602968e+02  -6.1105933e+01
   8.2422493e+01   1.6954371e+02  -6.2489452e+01
   3.2203428e+01   2.3506395e+02  -6.3288745e+01
  -3.3975984e+01   3.0093249e+02  -6.5876689e+01
  -2.8306150e+02   3.1675832e+02  -5.9799869e+01
  -1.4009298e+02  -1.5246420e+02  -5.2387651e+01
  -9.6984028e+01  -1.5041278e+02  -5.0618658e+01
  -2.1770551e+02  -1.3890675e+02  -5.3575536e+01
  -5.8322762e+00  -1.2413580e+02  -4.9121506e+01
  -2.5206311e+02  -1.2275621e+02  -5.5550046e+01
  -2.8061502e+02  -1.0752528e+02  -5.8054853e+01
  -3.0314733e+02  -8.7385295e+01  -5.6362079e+01
  -3.2592534e+02  -6.6732959e+01  -5.5079860e+01
   7.7696559e+01  -5.5120671e+01  -5.4677298e+01
   9.6006881e+01  -2.7767355e+01  -5.6217643e+01
  -3.6353944e+02  -5.3356675e+00  -5.1239452e+01
   1.0833508e+02   1.2412792e+01  -5.1503858e+01
   1.0688894e+02   1.1717600e+02  -5.3104564e+01
  -3.8457241e+02   1.6337396e+02  -5.3134149e+01
  -3.1141961e+02   2.9364441e+02  -5.2733766e+01
  -8.5057994e+01   3.2467144e+02  -5.3509566e+01
  -1.1847410e+02   3.4025155e+02  -5.7021254e+01
  -1.5223120e+02   3.4978715e+02  -6.4662786e+01
  -1.9048986e+02  -1.4124063e+02  -4.6516488e+01
  -3.2336360e+01  -1.2913952e+02  -4.3000163e+01
   1.5107601e+01  -1.0801302e+02  -4.4530849e+01
   4.1574160e+01  -9.1508065e+01  -4.8336525e+01
   5.8513565e+01  -6.6911078e+01  -4.1491330e+01
  -3.7187525e+02   2.5202071e+01  -4.2397367e+01
   1.1590727e+02   3.9857168e+01  -6.2189039e+01
   1.1068959e+02   6.7838184e+01  -4.2906766e+01
  -3.7186075e+02   1.9493336e+02  -4.6709787e+01
   5.7757437e+01   1.9700270e+02  -4.5884456e+01
   3.8660279e+01   2.1967628e+02  -4.5357893e+01
  -5.1162220e+00   2.6765157e+02  -4.2215189e+01
  -2.8189279e+01   2.8946783e+02  -4.3420206e+01
  -1.1962095e+02  -1.4704796e+02  -3.9453991e+01
  -7.6115427e+01  -1.4008047e+02  -3.6697874e+01
  -2.3298086e+02  -1.2434251e+02  -3.7517572e+01
  -2.6339642e+02  -1.0816618e+02  -3.7679419e+01
  -3.3388575e+02  -4.4182190e+01  -3.9710147e+01
   7.9899345e+01  -3.6733673e+01  -3.7631737e+01
   9.8653765e+01  -5.0224328e+00  -4.0865770e+01
   1.0268362e+02   9.4567614e+01  -3.6048284e+01
  -3.5315429e+02   2.2722437e+02  -3.3676529e+01
   1.5852972e+01   2.4348227e+02  -4.0709842e+01
  -5.8106827e+01   3.1042856e+02  -4.4111239e+01
  -1.8748299e+02   3.4357133e+02  -4.5286677e+01
  -1.4931650e+02  -1.4213464e+02  -3.2835177e+01
  -1.7483247e+02  -1.3592522e+02  -2.7649981e+01
  -5.4821866e+01  -1.3043533e+02  -3.2721872e+01
  -2.0540526e+02  -1.3023091e+02  -2.9604228e+01
  -2.8563878e+02  -8.9537250e+01  -3.4908421e+01
  -3.1070426e+02  -6.6307809e+01  -3.5069574e+01
  -3.8346092e+02   6.2407265e+01  -4.5339576e+01
   9.4132370e+01   1.2676037e+02  -3.3267824e+01
   6.8833702e+01   1.7660421e+02  -3.3996338e+01
  -3.4192209e+02   2.6003761e+02  -4.6806309e+01
  -2.5305586e+02   3.2328764e+02  -3.6663932e+01
  -2.1957135e+02   3.2938669e+02  -3.2147162e+01
  -1.4864373e+02   3.3652709e+02  -3.3673994e+01
  -1.0080673e+02  -1.3485628e+02  -2.4228498e+01
  -2.4584214e+01  -1.1552883e+02  -2.4206913e+01
  -4.9477377e+00  -1.0195670e+02  -1.9341468e+01
   2.0077589e+01  -9.1470991e+01  -2.5371134e+01
   3.5625841e+01  -7.4624232e+01  -2.0693450e+01
  -3.8481784e+02   9.6115565e+01  -3.8407369e+01
   3.9892036e+01   2.1057351e+02  -2.4862974e+01
  -2.7354176e+02   3.0429048e+02  -2.5355389e+01
  -1.1390293e+02   3.2658552e+02  -2.6861954e+01
  -1.2845708e+02  -1.3502546e+02  -2.0512641e+01
  -2.4339144e+02  -1.1046307e+02  -2.1429464e+01
  -2.6815732e+02  -9.2174132e+01  -1.9139947e+01
   6.5161434e+01  -4.6794763e+01  -2.4374790e+01
   8.3937361e+01  -1.7224229e+01  -2.8014683e+01
   9.5898892e+01   1.9181558e+01  -2.3720815e+01
   1.0492535e+02   4.1807100e+01  -3.3670950e+01
   9.5654865e+01   6.6691448e+01  -1.6620974e+01
  -3.7180353e+02   7.2427903e+01  -2.0042172e+01
  -3.5520012e+02   1.9081367e+02  -1.3987390e+01
   5.1421290e+01   1.9005849e+02  -1.7075596e+01
   2.1190463e+01   2.2716761e+02  -1.6317377e+01
  -8.2481473e+01   3.1218691e+02  -2.0299144e+01
  -1.7770775e+02   3.2838412e+02  -1.3916886e+01
  -1.6213575e+02  -1.2862986e+02  -1.0718040e+01
  -7.4977973e+01  -1.2334780e+02  -1.6981387e+01
  -1.8933836e+02  -1.2123455e+02  -8.7421486e+00
  -2.1693511e+02  -1.1804838e+02  -1.6343554e+01
  -5.2709627e+01  -1.1566515e+02  -1.1987229e+01
  -2.9054716e+02  -7.3429757e+01  -1.6563703e+01
   4.6921612e+01  -5.6235031e+01  -1.2928769e+01
  -3.1483577e+02  -4.3575533e+01  -1.5066387e+01
   6.6845037e+01  -2.4966048e+01  -9.6142676e+00
  -3.5199237e+02   6.5146555e+00  -2.3040551e+01
  -3.3049551e+02   2.4623531e+02  -1.3408373e+01
  -2.7014238e+01   2.7136534e+02  -1.3332926e+01
  -5.1789719e+01   2.9270114e+02  -1.6062805e+01
  -2.4219841e+02  -9.5535047e+01  -4.2828628e+00
   8.3290230e+01   3.1107404e+00  -1.0528346e+01
  -3.5981319e+02   4.0001657e+01  -1.8555079e+01
   9.1563339e+01   9.2874364e+01  -1.2462260e+01
   8.4757256e+01   1.2101918e+02  -1.2844355e+01
   6.0787506e+01   1.6621615e+02  -5.7801590e+00
  -1.1005423e+00   2.5128390e+02  -1.0953597e+01
  -1.1805531e+02  -1.2174055e+02  -3.0088196e+00
  -1.4246894e+02  -1.2038357e+02   1.9049633e+00
  -9.3845733e+01  -1.1709046e+02  -5.2905888e+00
  -3.6539007e+01  -1.0071956e+02  -1.2475578e+00
  -1.5467645e+01  -8.8503016e+01   3.3001466e+00
   1.1946428e+01  -7.8113796e+01  -5.7763355e+00
  -2.6415202e+02  -7.7093816e+01  -7.8904929e-01
  -2.8790236e+02  -5.1935050e+01   4.4917065e+00
   4.5923476e+01  -3.8244440e+01   1.9438633e+00
  -3.0635099e+02  -2.7191122e+01   5.4805923e+00
  -3.2035943e+02  -4.0568076e-02   6.4527640e+00
   8.8096271e+01   4.8534595e+01  -4.1513797e+00
  -3.5208465e+02   1.6430171e+02   2.4277805e+00
   2.8036893e+01   2.0677814e+02  -8.0039558e-01
  -3.3430154e+02   2.1648007e+02   1.4408279e+00
  -2.3724107e+02   3.0689613e+02   4.5269964e+00
  -1.4063056e+02   3.1779258e+02  -2.6252395e+00
  -2.0461104e+02   3.1626895e+02   1.9364717e-01
  -1.7658049e+02  -1.1077337e+02   7.9448370e+00
  -2.1296682e+02  -1.0346978e+02   6.8863225e+00
   2.4448903e+01  -5.4305808e+01   4.8383304e+00
   8.1645142e+01   2.8391262e+01   2.9861521e+00
   8.0026199e+01   8.0065544e+01   5.2640766e+00
  -3.6408730e+02   9.6910577e+01  -3.4447558e+00
   6.9176421e+01   1.4009423e+02   3.4624969e+00
  -3.2319888e+02   1.8430533e+02   7.8072991e+00
   5.1457212e+00   2.2571365e+02   1.1029346e+01
  -3.0717801e+02   2.4216054e+02   1.7813168e+01
  -4.4884994e+01   2.7172532e+02   8.4190495e+00
  -1.0771008e+02   3.0577887e+02   5.7605756e+00
  -1.0889302e+02  -1.0684719e+02   1.2377766e+01
  -1.4753763e+02  -1.0481472e+02   1.8736647e+01
  -2.3585163e+02  -7.9728138e+01   1.6709228e+01
   6.7592817e+01   3.8695172e+00   9.3945044e+00
  -3.4021136e+02   2.4766916e+01   2.2589685e+00
  -3.5162356e+02   5.8290882e+01   3.2754832e+00
   7.4083793e+01   1.1233436e+02   8.1631243e+00
   4.0194601e+01   1.8471485e+02   1.2041611e+01
  -2.0321694e+01   2.4842564e+02   1.3930191e+01
  -7.7601395e+01   2.8862645e+02   9.0746724e+00
  -1.7071116e+02   3.0926696e+02   1.7836258e+01
  -1.2578102e+02  -9.4992785e+01   2.5622690e+01
  -2.0363092e+02  -9.1417623e+01   2.2114237e+01
  -4.2139778e+01  -7.9792146e+01   2.1944608e+01
  -1.2987196e+01  -7.1765590e+01   1.8777461e+01
  -2.6247682e+02  -5.8801090e+01   1.9177909e+01
  -2.7966920e+02  -3.5106332e+01   2.4875862e+01
   2.3369958e+01  -3.0863039e+01   2.6278036e+01
   4.9775308e+01  -1.3250267e+01   1.8054263e+01
  -3.0247022e+02  -9.7561752e+00   2.2896001e+01
  -3.1824835e+02   1.9470343e+01   2.3973415e+01
   6.5641108e+01   2.9257956e+01   1.9777245e+01
   7.4559411e+01   5.2562411e+01   1.4968809e+01
  -3.3996934e+02   8.5612437e+01   1.9752939e+01
  -3.3969661e+02   1.1487603e+02   2.4345501e+01
   4.9422267e+01   1.6000931e+02   1.8314756e+01
  -1.7671813e+02  -9.2118647e+01   2.7159282e+01
  -1.0276743e+02  -8.9953979e+01   2.6966544e+01
   1.8863439e+00  -5.1463088e+01   2.5453340e+01
   4.3782052e+01   2.0082226e+01   3.1625975e+01
   6.2399582e+01   7.7420025e+01   2.8401932e+01
   6.1580795e+01   1.0334112e+02   2.6907127e+01
   2.8781945e+01   1.7349362e+02   2.9824764e+01
   1.2997916e+01   1.9627673e+02   2.8256333e+01
  -1.1786245e+01   2.1780511e+02   3.3017844e+01
  -6.7452875e+01   2.6733379e+02   2.9043696e+01
  -1.3597875e+02   2.9250332e+02   3.0137657e+01
  -2.0525065e+02   2.9326287e+02   3.1900658e+01
  -8.0449411e+01  -7.8807786e+01   3.2572611e+01
  -1.9768308e+02  -7.1711680e+01   3.9768517e+01
  -2.2414329e+02  -6.8837885e+01   3.4042502e+01
  -2.7869284e+02  -1.4080569e+01   3.8170857e+01
   2.9033847e+01  -3.4341791e+00   3.7767779e+01
  -2.9508856e+02   1.2310196e+01   3.8713457e+01
   5.5198445e+01   4.8893571e+01   3.2812946e+01
  -3.3027821e+02   4.9952828e+01   2.3607769e+01
   5.5667343e+01   1.3210334e+02   2.4972077e+01
  -3.3452503e+02   1.4883454e+02   2.5252365e+01
  -3.1088961e+02   1.6728830e+02   3.9570596e+01
  -3.1186493e+02   2.0152992e+02   3.1833544e+01
  -4.1454844e+01   2.4336840e+02   3.4657904e+01
  -1.0326248e+02   2.7756643e+02   3.5417321e+01
  -1.6971400e+02   2.8513685e+02   4.1592670e+01
  -5.8412915e+01  -7.0867923e+01   3.6509431e+01
  -1.0788593e+02  -6.8494278e+01   4.5129427e+01
  -2.8438064e+01  -5.4434399e+01   4.0006805e+01
  -3.0844633e+02   4.3025556e+01   4.1635079e+01
   4.6231671e+01   9.6188153e+01   4.3289381e+01
   4.1480585e+01   1.2345270e+02   4.4192936e+01
  -3.1263585e+02   1.3071386e+02   4.3018020e+01
  -2.8703307e+02   2.1916763e+02   4.6231324e+01
  -1.6405109e+02  -7.1089860e+01   4.7814856e+01
  -2.4759946e+02  -4.7436297e+01   3.7359226e+01
  -2.2012042e+02  -4.5619065e+01   5.0160527e+01
  -6.0166627e+00  -3.0996122e+01   4.5020741e+01
  -2.5092344e+02  -2.1501482e+01   4.8886861e+01
   6.7485609e+00  -8.4990134e+00   4.9678782e+01
   1.8163353e+01   1.9671560e+01   5.3167987e+01
   3.6215322e+01   4.3584245e+01   4.8158356e+01
   4.4148589e+01   6.9099515e+01   4.6165798e+01
  -3.1614179e+02   7.1416326e+01   4.3040025e+01
   3.1632790e+01   1.4927048e+02   4.2354999e+01
   5.6720035e+00   1.6907021e+02   4.8103849e+01
  -1.2267778e+01   1.9064544e+02   5.0927051e+01
  -3.0419211e+01   2.0892106e+02   4.9817916e+01
  -7.4620655e+01   2.4955587e+02   5.0595379e+01
  -1.3062202e+02   2.6914160e+02   5.3225092e+01
  -1.9622049e+02   2.6960491e+02   5.3717709e+01
  -2.3705074e+02   2.7407407e+02   3.7333736e+01
  -8.1623950e+01  -6.0136468e+01   4.9678409e+01
  -1.3722074e+02  -5.5954880e+01   5.9366560e+01
  -1.9008696e+02  -5.5202613e+01   5.5524757e+01
  -5.7155850e+01  -4.7335505e+01   5.2979740e+01
  -1.1018650e+02  -4.6636430e+01   6.2889778e+01
  -3.4611112e+01  -3.1236288e+01   5.6716307e+01
  -2.6587630e+02   5.6663210e+00   5.4262538e+01
  -2.7831504e+02   3.3478703e+01   5.5969291e+01
  -2.9004471e+02   5.9891628e+01   5.7356941e+01
   2.7969919e+01   8.9355261e+01   5.9916955e+01
   2.2116216e+01   1.1387808e+02   5.9764328e+01
   1.1850611e+01   1.4029356e+02   5.6836444e+01
  -2.9178721e+02   1.8141826e+02   5.3374687e+01
  -5.4764680e+01   2.2450590e+02   5.5908586e+01
  -1.0216872e+02   2.4712735e+02   6.1447351e+01
  -2.2372200e+02   2.4965209e+02   5.6773179e+01
  -1.9799977e+02  -3.0267490e+01   6.5419557e+01
  -2.2569446e+02  -1.8449438e+01   6.1897247e+01
  -1.8157775e+01  -1.0050249e+01   6.0118168e+01
  -5.4971465e+00   1.7167403e+01   6.4147962e+01
   9.5185961e+00   4.4456467e+01   6.5079836e+01
   2.2688623e+01   6.7302282e+01   6.2531288e+01
  -2.9250980e+02   9.0509710e+01   6.1075070e+01
  -2.9266730e+02   1.1537897e+02   6.2126092e+01
  -2.9034788e+02   1.4617046e+02   6.0612630e+01
  -3.1520149e+01   1.7580073e+02   6.4623772e+01
  -1.6064255e+02   2.5804960e+02   6.2796904e+01
  -8.6699437e+01  -3.5975278e+01   6.6939295e+01
  -1.4268377e+02  -3.1444266e+01   7.4249062e+01
  -2.3584611e+02   6.1402550e+00   6.9144074e+01
  -2.5416722e+02   2.6252042e+01   6.7970668e+01
   6.7311271e+00   9.3156563e+01   7.1593214e+01
  -3.3577625e+00   1.2507949e+02   7.1700319e+01
  -1.7551698e+01   1.5574461e+02   6.7066671e+01
  -7.9008362e+01   2.1977289e+02   7.0202950e+01
  -1.8842028e+02   2.3332702e+02   7.4468057e+01
  -1.2648968e+02   2.3787740e+02   7.0199823e+01
  -1.6572404e+02  -4.6518122e+01   6.3412962e+01
  -1.1604961e+02  -2.2644194e+01   7.3873175e+01
  -1.7178525e+02  -1.9063327e+01   7.4865450e+01
  -9.2127913e+01  -7.9834906e+00   8.0213168e+01
  -2.0380954e+02  -2.2838695e+00   7.5632640e+01
  -3.1603480e+01   1.5525725e+01   7.4346684e+01
  -1.6445101e+01   3.9546111e+01   7.6958849e+01
  -2.5962762e+02   5.0952320e+01   7.2696785e+01
  -4.3684660e+00   6.8643832e+01   7.7029974e+01
  -2.6913576e+02   7.4188834e+01   7.1625225e+01
  -2.8247613e+01   1.3184820e+02   7.8481562e+01
  -7.7649248e+01   1.8675971e+02   7.8458335e+01
  -2.6424032e+02   1.9456666e+02   6.8501969e+01
  -1.0352398e+02   2.1365009e+02   7.8422128e+01
  -1.5615867e+02   2.3050542e+02   7.6060452e+01
  -6.2702743e+01  -2.3041963e+01   7.0384532e+01
  -1.4977195e+02  -7.0657480e+00   8.1287506e+01
  -1.8006280e+02   9.0646612e+00   8.4248274e+01
  -2.1224786e+02   2.4194677e+01   8.2182396e+01
  -4.3637455e+01   3.6381557e+01   8.6890136e+01
  -2.3324605e+02   4.1656088e+01   7.9839590e+01
  -2.1315747e+02   5.1774234e+01   8.6833071e+01
  -2.7700454e+01   6.2415561e+01   8.7411159e+01
  -2.3933829e+02   7.1183959e+01   8.1328313e+01
  -2.6483360e+02   9.9195903e+01   7.6634204e+01
  -1.7258049e+01   9.9946385e+01   8.3895323e+01
  -2.3939224e+02   1.0865676e+02   8.6757079e+01
  -2.6517621e+02   1.5848841e+02   7.4970987e+01
  -8.6478942e+01   1.6495069e+02   8.8906059e+01
  -2.3797346e+02   1.7468479e+02   8.6491400e+01
  -5.3098247e+01   1.9212376e+02   6.9112576e+01
  -2.0266898e+02   1.9309022e+02   8.7868020e+01
  -1.6751120e+02   1.9923925e+02   8.9327041e+01
  -1.3337817e+02   2.0701901e+02   8.6295398e+01
  -1.2347971e+02   7.1259551e+00   8.6858616e+01
  -9.7038201e+01   2.1281425e+01   9.3447699e+01
  -1.5299976e+02   2.2209727e+01   9.2805653e+01
  -1.8472895e+02   3.5983039e+01   8.8691551e+01
  -5.4633409e+01   6.3440757e+01   9.4948718e+01
  -1.8745144e+02   6.3836121e+01   9.5981178e+01
  -2.1463282e+02   8.2005005e+01   8.9565100e+01
  -4.0226016e+01   8.6653851e+01   9.1483034e+01
  -1.8718077e+02   9.3016993e+01   9.7330309e+01
  -4.5711207e+01   1.1927234e+02   8.9105218e+01
  -7.2415125e+01   1.2184505e+02   9.4056956e+01
  -8.9975521e+01   1.4133064e+02   9.4944130e+01
  -2.3673221e+02   1.4092659e+02   8.8193697e+01
  -2.1057995e+02   1.6235130e+02   9.6367243e+01
  -1.4004550e+02   1.7647845e+02   9.5347918e+01
  -1.0990073e+02   1.8417753e+02   9.0480963e+01
  -1.2835480e+02   3.3350320e+01   9.6880349e+01
  -1.5914606e+02   4.8553748e+01   9.8233294e+01
  -8.1025915e+01   6.4702409e+01   1.0020009e+02
  -6.3426108e+01   9.2556673e+01   9.8844321e+01
  -2.0115623e+02   1.4069714e+02   9.8744092e+01
  -1.1539312e+02   1.5268956e+02   9.8333993e+01
  -1.7692808e+02   1.6820676e+02   9.8606182e+01
  -1.0274981e+02   4.7044009e+01   1.0217119e+02
  -1.3488115e+02   6.1556413e+01   1.0234156e+02
  -1.0929636e+02   7.6835446e+01   1.0461940e+02
  -1.6086887e+02   7.8107933e+01   1.0260866e+02
  -1.3518091e+02   9.3095778e+01   1.0546984e+02
  -8.8669564e+01   9.6788650e+01   1.0372182e+02
  -1.6071767e+02   1.0529959e+02   1.0292496e+02
  -1.3516699e+02   1.2448908e+02   1.0513090e+02
  -1.7471875e+02   1.2801455e+02   1.0310389e+02
  -1.4788598e+02   1.4928367e+02   1.0161000e+02
  -1.0879838e+02   1.1509245e+02   1.0410240e+02
  -1.7132961e+01   4.2344279e+01  -3.5139263e+02
  -1.2447088e+02   1.9891039e+02  -3.5320233e+02
  -2.3699145e+02   8.4997822e+01  -3.4809831e+02
  -2.3109145e+01   2.0647159e+02  -3.1972935e+02
  -4.8701536e+01   2.2136362e+02  -3.2169968e+02
  -7.4767681e+00   2.1649338e+02  -3.0075271e+02
  -3.3314540e+01   2.2944880e+02  -3.0604441e+02
  -3.7351629e+01   2.4972204e+02  -2.8711748e+02
  -1.5699299e+01   2.3636201e+02  -2.8561016e+02
  -6.8969222e+01  -1.3098989e+02  -2.7281204e+02
  -3.5497098e+02   1.2069146e+02  -2.6518003e+02
   1.6770930e+01  -1.2266656e+02  -2.3013322e+02
  -1.2332169e+01  -1.3956459e+02  -2.3070839e+02
   4.8950460e+01  -8.8120084e+01  -2.3858978e+02
   6.4122055e+01  -8.7059862e+01  -2.1500310e+02
  -5.9619071e+01  -1.6400826e+02  -2.1536300e+02
  -2.9799270e+02  -9.4241617e+01  -1.9603330e+02
   5.0119500e+01  -1.0740877e+02  -1.9996353e+02
   1.0375046e+02  -4.0525073e+01  -2.0345365e+02
   2.1851032e+01   2.5761553e+02  -1.9680876e+02
   7.1513045e+01  -9.0887055e+01  -1.9113249e+02
   8.8439551e+00  -1.4522248e+02  -1.7944479e+02
  -3.3802487e+02  -6.2365256e+01  -1.7363419e+02
   3.5818638e+01  -1.2979595e+02  -1.7799491e+02
  -3.8156092e+02   1.7305825e+01  -1.7230849e+02
  -4.0259208e+01  -1.6773705e+02  -1.5831779e+02
   1.4248052e+01  -1.4363719e+02  -1.5718729e+02
  -2.9309117e+02  -1.1252035e+02  -1.4960728e+02
  -2.4721559e+02  -1.4277785e+02  -1.4815405e+02
   1.0792805e+02  -3.7888289e+01  -1.4525374e+02
   1.2898417e+02   4.2816966e+01  -1.4755612e+02
   1.1448723e+02   1.3598588e+02  -1.4354562e+02
  -9.8815775e+01  -1.7731712e+02  -1.3477080e+02
  -3.3868776e+01   3.1086584e+02  -1.3475096e+02
  -2.6822941e+02  -1.3193633e+02  -1.3274810e+02
  -3.5295868e+01  -1.6378643e+02  -1.3026355e+02
   1.2572334e+02   1.2501627e+01  -1.3363325e+02
  -2.4658155e+02  -1.4398681e+02  -1.1820786e+02
   2.2977058e+01   2.5610832e+02  -1.2134329e+02
  -1.5701662e+01   2.9467076e+02  -1.1654569e+02
  -1.5020141e+02  -1.6875525e+02  -9.4530425e+01
   1.0608740e+01  -1.3855215e+02  -1.0106230e+02
  -4.0146673e+02   1.2038968e+02  -1.0144011e+02
   1.2341278e+02   4.2873515e+01  -9.1564728e+01
   7.0270404e+01   1.9115790e+02  -8.8040545e+01
  -3.7701063e+02   1.2473024e+02  -2.9341288e+01
  -3.0573664e+02   2.7438260e+02  -1.6096563e+01
  -2.7398769e+02   2.8139859e+02   1.1476823e+01
  -3.1980922e+02   1.0037506e+02   4.1680674e+01
  -2.3078775e+02   2.0980084e+02   7.5721624e+01
  -2.0891112e+02   1.1711979e+02   9.6038993e+01
  -2.4336022e+01   1.5227236e+01  -3.4508374e+02
   9.1667228e+01   7.3145216e+00  -2.6827243e+02
   1.6036115e+01   2.5043936e+02  -2.2934907e+02
  -3.1233016e+02   2.9790875e+02  -1.3506729e+02
  -2.5180561e+02  -9.2966234e+01  -2.5912888e+02
  -2.6094223e+02   1.2667726e+02   6.2729812e+01
  -2.4986089e+02   2.5147451e+02  -2.9891679e+02
  -3.5890488e+02   1.2910856e+02  -6.2933969e-02
  -1.1648082e+02   1.5389110e+02  -3.6730977e+02
  -1.9866221e+02   1.6679750e+01  -3.5218082e+02
  -1.3475715e+02   1.7978747e+02  -3.5788921e+02
  -1.7817767e+02  -3.1999044e+01  -3.4169168e+02
  -2.1665590e+02   1.2232293e+01  -3.4274956e+02
  -1.5610497e+02  -7.3452433e+01  -3.2583512e+02
  -1.7673378e+02  -5.6955705e+01  -3.2768734e+02
  -1.9699659e+02  -3.5750466e+01  -3.3217277e+02
  -2.1855265e+02  -4.1117198e+01  -3.2028529e+02
  -2.1983626e+02  -1.5965672e+01  -3.3034464e+02
  -1.7937078e+02  -7.9824984e+01  -3.1393790e+02
  -1.9908621e+02  -6.2390574e+01  -3.1816656e+02
  -2.3639965e+02  -2.5733249e+01  -3.1790352e+02
  -1.5913982e+02  -9.4017879e+01  -3.0879232e+02
  -2.0366887e+02  -8.5634530e+01  -2.9683608e+02
  -2.1794180e+02  -6.4297262e+01  -3.0598371e+02
  -2.3697363e+02  -4.8151631e+01  -3.0577469e+02
  -2.6969505e+02  -1.2114383e+01  -3.0270958e+02
  -2.8032191e+02   4.9356651e+00  -3.0116817e+02
   2.2679442e+01   1.6449250e+02  -3.1235611e+02
  -1.3928430e+02  -1.1015628e+02  -2.9666612e+02
  -2.5574989e+02  -2.9897311e+01  -3.0363736e+02
  -1.8030576e+02  -9.9411029e+01  -2.9361420e+02
  -2.3551245e+02  -7.2533583e+01  -2.9139645e+02
  -1.2562929e+02  -1.2576460e+02  -2.8357528e+02
  -1.5548187e+02  -1.2082110e+02  -2.8083866e+02
  -2.5613626e+02  -5.1561955e+01  -2.9019262e+02
  -2.7638429e+02  -2.8896370e+01  -2.8776799e+02
   3.6653826e+01   1.8814931e+02  -2.8558819e+02
  -1.8206335e+02  -1.1715756e+02  -2.7523041e+02
  -2.9155526e+02  -3.1464126e+01  -2.7210309e+02
  -1.1281584e+02  -1.3956165e+02  -2.6659077e+02
  -1.3891657e+02  -1.3945841e+02  -2.6283229e+02
  -2.8978267e+02  -5.5047472e+01  -2.5774185e+02
  -1.1274180e+02  -1.5270310e+02  -2.4849266e+02
  -2.1149464e+02  -1.2484229e+02  -2.5053417e+02
  -2.3595274e+02  -1.1174401e+02  -2.4856675e+02
  -1.8528954e+02  -1.4412498e+02  -2.3424405e+02
  -1.5905283e+02  -1.5589234e+02  -2.2835155e+02
  -1.1147797e+02  -1.6339941e+02  -2.2599588e+02
  -2.3992857e+02  -1.2464791e+02  -2.2490029e+02
  -8.6282569e+01  -1.6897439e+02  -2.0643369e+02
  -1.3035025e+02  -1.7625880e+02  -1.8221964e+02
  -2.0826778e+02  -1.5297398e+02  -1.8839780e+02
  -9.2981494e+00  -1.5534308e+02  -1.5011025e+02
   1.0428101e+02  -3.4183218e+01  -8.8934909e+01
  -3.7248792e+02   1.5881573e+02  -2.6354655e+01
   7.7461754e+01   1.4798922e+02  -1.7960318e+01
  -2.7028977e+02   2.5462301e+02   3.7530200e+01
  -1.3175255e+02  -7.8376307e+01   4.0307064e+01
  -4.2987766e+01  -5.3018830e+00   7.3092979e+01
  -7.2328173e+01   3.9152917e+01   9.4356352e+01
  -2.5339506e+02  -7.4188102e+01  -2.7720214e+02
  -2.7531611e+02  -5.2524910e+01  -2.7626664e+02
  -2.0635558e+02  -1.1423126e+02  -2.6693513e+02
  -2.8328075e+02  -7.5836978e+01  -2.4005516e+02
  -2.6317932e+02  -1.1497519e+02  -2.1535852e+02
  -2.3134876e+02  -1.3761154e+02  -2.0211668e+02
  -1.5068568e+02  -1.6646360e+02  -2.0204160e+02
  -1.0551534e+02  -1.7438325e+02  -1.9057026e+02
  -7.6369181e+01  -1.7232962e+02  -1.8017703e+02
  -9.6916623e+01  -1.7729402e+02  -1.6322682e+02
  -2.5817068e+02  -1.0508880e+02  -2.3407283e+02
  -2.7292872e+02  -7.4728675e+01  -2.5742450e+02
  -2.5527531e+02   2.3054064e+02   5.9990008e+01
  -1.0790411e+02   1.7672415e+02  -3.6202624e+02
   2.2014902e+01   1.8179330e+02  -3.0403282e+02
  -2.0464986e+02  -1.0443406e+02  -2.8430502e+02
  -1.4051271e+02  -1.5347941e+02  -2.4182407e+02
   8.4967823e+01   1.5411977e+02  -4.2872703e+01
  -1.4924338e+02  -8.9460803e+01   3.2445012e+01
  -6.4172400e+01   1.1318638e+01   8.2897878e+01
  -1.2701019e+02  -1.6818412e+02  -2.0986679e+02
  -1.3387533e+01  -1.5793151e+02  -1.7022133e+02
  -1.6267593e+02  -1.3737206e+02  -2.5833582e+02
  -1.8716223e+02  -1.3125011e+02  -2.5408259e+02
  -1.6181360e+02  -1.4474600e+02  -2.4568323e+02
  -2.1961102e+02  -1.2982956e+02  -2.3463169e+02
  -2.0364257e+02  -1.4839093e+02  -2.1503714e+02
  -3.7109102e+02   1.5832422e+02  -1.7271697e+01
  -2.0383591e+02  -1.4588528e+02  -2.1724016e+02
  -1.6413201e+02  -1.4436809e+02  -2.4680446e+02
  -2.2198915e+02  -1.2979382e+02  -2.3386866e+02
  -1.8863027e+02  -1.2922979e+02  -2.5480101e+02
  -1.6378718e+02  -1.3752958e+02  -2.6023930e+02
  -2.2159264e+02  -1.2875551e+02  -2.3259424e+02
  -2.1314576e+02  -1.4399819e+02  -2.1366206e+02
  -1.7422053e+02  -1.6529685e+02  -1.9323165e+02
  -2.0779986e+02  -1.4037578e+02  -2.2338161e+02
  -1.8918942e+02  -1.3239413e+02  -2.5459901e+02
  -1.7937471e+02  -1.3465114e+02  -2.5245093e+02
   1.0420539e+02  -3.0438652e+01  -9.4519292e+01
  -1.8925985e+02  -1.5469963e+02  -2.0711720e+02
  -2.2622203e+02  -1.0727341e+02  -2.6492634e+02
