# Supplementary material for: Cellular organization in lab-evolved and extant multicellular species obeys a maximum entropy law
Source: eLife. 2022 Feb 21;11:e72707. doi: 10.7554/eLife.72707 (PMC8860445; doi:10.7554/eLife.72707)
Supplement: Figure 1—source data 1. — The folders are subdivided into those on snowflake yeast (from SEM studies) and Volvox (from lightsheet studies). Each subdirectory contains an explanatory README file. [file elife-72707-fig1-data1.zip › Experimental_Data/Volvox_Lightsheet_positions/sp8l_tif08_sMerged.txt]

  -9.2993530e+02   4.4119100e+02  -9.8678692e+02
  -9.5961149e+02   4.4500552e+02  -9.8419190e+02
  -9.7760684e+02   4.6874566e+02  -9.8751662e+02
  -9.1285738e+02   4.7079608e+02  -9.9029120e+02
  -9.4542112e+02   4.7114212e+02  -9.9210710e+02
  -8.7963300e+02   4.7441361e+02  -9.8601857e+02
  -9.9548942e+02   4.8951843e+02  -9.8741021e+02
  -9.6644564e+02   4.9350696e+02  -9.9151412e+02
  -9.2818839e+02   4.9613836e+02  -9.9296995e+02
  -8.9558640e+02   5.0120943e+02  -9.9196242e+02
  -8.5838908e+02   5.0207026e+02  -9.8060903e+02
  -9.5258526e+02   5.1635866e+02  -9.9242654e+02
  -9.8575157e+02   5.2001297e+02  -9.8943456e+02
  -9.2462020e+02   5.2453252e+02  -9.9172741e+02
  -8.7354118e+02   5.3655341e+02  -9.8125921e+02
  -9.0037864e+02   5.3705595e+02  -9.8913385e+02
  -9.5082793e+02   5.4340221e+02  -9.8894320e+02
  -9.7682994e+02   5.4801424e+02  -9.8619877e+02
  -9.2673743e+02   5.5700250e+02  -9.8516938e+02
  -8.9488541e+02   5.6800550e+02  -9.8053945e+02
  -9.5803333e+02   5.7463357e+02  -9.7933267e+02
  -9.2491032e+02   5.8562654e+02  -9.7873483e+02
  -9.4519561e+02   4.1543935e+02  -9.7947083e+02
  -8.9994220e+02   4.4832480e+02  -9.8663499e+02
  -1.0036797e+03   5.4937353e+02  -9.7970744e+02
  -9.9088831e+02   5.7297151e+02  -9.7600867e+02
  -9.0981377e+02   4.1163505e+02  -9.6443171e+02
  -9.7076887e+02   4.2048861e+02  -9.7666118e+02
  -9.9150394e+02   4.4535905e+02  -9.7856384e+02
  -1.0098712e+03   4.6764077e+02  -9.7842008e+02
  -1.0142090e+03   5.0406292e+02  -9.7967817e+02
  -8.2283622e+02   5.0287763e+02  -9.6378727e+02
  -1.0165275e+03   5.2953556e+02  -9.7772332e+02
  -8.3988017e+02   5.3703596e+02  -9.7117258e+02
  -8.6240404e+02   5.7007675e+02  -9.7383734e+02
  -8.8872540e+02   6.0247834e+02  -9.6889529e+02
  -9.5270241e+02   6.0548521e+02  -9.6702693e+02
  -9.4179231e+02   3.8611930e+02  -9.5917539e+02
  -9.7251984e+02   3.9666468e+02  -9.6579242e+02
  -1.0002087e+03   4.1906209e+02  -9.6846037e+02
  -8.7060476e+02   4.3924169e+02  -9.6536040e+02
  -1.0205707e+03   4.4415805e+02  -9.6734425e+02
  -1.0324303e+03   4.8844435e+02  -9.7352589e+02
  -1.0413161e+03   5.1806958e+02  -9.6863179e+02
  -1.0230583e+03   5.7164626e+02  -9.6597571e+02
  -8.5358368e+02   5.9615634e+02  -9.5859280e+02
  -9.8170131e+02   5.9991223e+02  -9.6586677e+02
  -9.1930011e+02   6.1851743e+02  -9.6440422e+02
  -1.0297797e+03   4.1932467e+02  -9.5835966e+02
  -8.4287968e+02   4.6347108e+02  -9.5799016e+02
  -1.0359241e+03   4.6378023e+02  -9.6686609e+02
  -1.0562221e+03   4.9700716e+02  -9.6129728e+02
  -1.0333619e+03   5.4855769e+02  -9.6897747e+02
  -8.2581248e+02   5.7202065e+02  -9.5560099e+02
  -1.0106252e+03   5.9302643e+02  -9.6144877e+02
  -9.6685169e+02   3.6656431e+02  -9.4859543e+02
  -9.0615598e+02   3.7188045e+02  -9.5009189e+02
  -1.0111525e+03   3.9853036e+02  -9.5513224e+02
  -1.0503176e+03   4.4552740e+02  -9.5595508e+02
  -1.0609071e+03   4.6854826e+02  -9.5590600e+02
  -1.0661981e+03   5.2304233e+02  -9.5343025e+02
  -8.0537398e+02   5.4114523e+02  -9.4819157e+02
  -1.0554685e+03   5.4632498e+02  -9.5752241e+02
  -1.0477534e+03   5.7399335e+02  -9.5215667e+02
  -1.0366694e+03   6.0161354e+02  -9.4730315e+02
  -9.8291769e+02   6.2496035e+02  -9.5043904e+02
  -8.6353047e+02   6.2666334e+02  -9.4746967e+02
  -8.9298409e+02   6.3737430e+02  -9.5001433e+02
  -9.4933672e+02   6.3644375e+02  -9.4765705e+02
  -9.2206581e+02   6.4548837e+02  -9.4448416e+02
  -9.4236512e+02   3.5764666e+02  -9.4343096e+02
  -9.9011388e+02   3.8150788e+02  -9.5185617e+02
  -8.3107059e+02   4.1472753e+02  -9.4905402e+02
  -8.0402764e+02   4.3440231e+02  -9.3963380e+02
  -8.0250237e+02   4.7221508e+02  -9.4839982e+02
  -1.0762163e+03   4.8590151e+02  -9.4733046e+02
  -7.8323463e+02   5.0956337e+02  -9.3657193e+02
  -8.2722438e+02   6.1333664e+02  -9.3929935e+02
  -1.0125671e+03   6.1746884e+02  -9.4725352e+02
  -1.0378503e+03   3.9861019e+02  -9.4448609e+02
  -1.0556369e+03   4.2491403e+02  -9.4838851e+02
  -1.0687052e+03   5.7093055e+02  -9.4172962e+02
  -7.9646486e+02   5.8431008e+02  -9.3580803e+02
  -1.0370038e+03   6.2328829e+02  -9.3412735e+02
  -9.1675392e+02   3.4410248e+02  -9.2586936e+02
  -9.7368180e+02   3.5152266e+02  -9.3532773e+02
  -8.8043768e+02   3.5596867e+02  -9.3002794e+02
  -9.9978760e+02   3.5935610e+02  -9.3547552e+02
  -1.0216297e+03   3.7922179e+02  -9.4152477e+02
  -8.2877258e+02   3.8733054e+02  -9.3240295e+02
  -8.6394236e+02   3.8802939e+02  -9.4356625e+02
  -1.0660868e+03   4.0750485e+02  -9.3607307e+02
  -1.0867450e+03   4.6651988e+02  -9.3739154e+02
  -1.0965754e+03   4.8945542e+02  -9.3279012e+02
  -1.0902649e+03   5.2875566e+02  -9.3730186e+02
  -7.7018414e+02   5.3412209e+02  -9.2488991e+02
  -1.0605843e+03   5.9898752e+02  -9.3426282e+02
  -1.0115043e+03   6.3856257e+02  -9.3321375e+02
  -8.4477789e+02   6.4591611e+02  -9.2784282e+02
  -9.7510889e+02   6.5193388e+02  -9.3466919e+02
  -8.7758289e+02   6.5953987e+02  -9.2711687e+02
  -9.5321918e+02   3.3717101e+02  -9.2460467e+02
  -8.4354173e+02   3.6135589e+02  -9.2084346e+02
  -1.0504805e+03   3.8288483e+02  -9.3247610e+02
  -8.0302537e+02   4.0083808e+02  -9.2183908e+02
  -7.7190960e+02   4.6536084e+02  -9.2101101e+02
  -1.0804673e+03   5.8566450e+02  -9.2648586e+02
  -7.9941755e+02   6.1089296e+02  -9.2196905e+02
  -9.4278181e+02   6.6300939e+02  -9.2671407e+02
  -9.0507190e+02   6.6630368e+02  -9.2500422e+02
  -9.8764857e+02   3.3391547e+02  -9.1861399e+02
  -1.0140462e+03   3.4478685e+02  -9.2086683e+02
  -1.0343018e+03   3.6128872e+02  -9.2586467e+02
  -1.0776760e+03   4.0171540e+02  -9.2257501e+02
  -1.1022996e+03   4.5105804e+02  -9.2277795e+02
  -1.1086539e+03   4.7317267e+02  -9.2113096e+02
  -7.5486052e+02   5.0584107e+02  -9.0926330e+02
  -1.1134998e+03   5.2357317e+02  -9.1931905e+02
  -1.0979602e+03   5.4710732e+02  -9.2491320e+02
  -7.6781096e+02   5.6589988e+02  -9.1613423e+02
  -1.0602583e+03   6.2662826e+02  -9.1901446e+02
  -8.1791136e+02   6.3158538e+02  -9.2079746e+02
  -1.0337584e+03   6.4582494e+02  -9.1808022e+02
  -1.0072908e+03   6.6137783e+02  -9.1479374e+02
  -8.8873877e+02   3.3072799e+02  -9.1323015e+02
  -1.0976845e+03   4.1453865e+02  -9.1316378e+02
  -7.7027978e+02   4.2877794e+02  -9.0839146e+02
  -1.1187695e+03   4.9709153e+02  -9.1456680e+02
  -1.0857834e+03   6.0919561e+02  -9.1120341e+02
  -8.5724183e+02   6.7023655e+02  -9.0813184e+02
  -9.6551366e+02   3.1996207e+02  -9.0524531e+02
  -1.0099248e+03   3.2504956e+02  -8.9905209e+02
  -9.3311318e+02   3.2462252e+02  -9.1122226e+02
  -8.6104918e+02   3.3668571e+02  -9.0566666e+02
  -1.0518220e+03   3.5185124e+02  -9.0613353e+02
  -1.0642541e+03   3.7332775e+02  -9.1534282e+02
  -8.1550986e+02   3.7306303e+02  -9.1195378e+02
  -1.0927748e+03   3.9056087e+02  -9.0609970e+02
  -1.1103305e+03   4.3518804e+02  -9.0942089e+02
  -1.1208837e+03   4.5733114e+02  -9.0715469e+02
  -1.1298243e+03   4.7884187e+02  -9.0337822e+02
  -1.1317832e+03   5.1374917e+02  -9.0221343e+02
  -1.1211464e+03   5.3772287e+02  -9.0567663e+02
  -7.4436132e+02   5.4130558e+02  -8.9921893e+02
  -1.1122072e+03   5.5978869e+02  -9.0939310e+02
  -1.1013585e+03   5.8103924e+02  -9.1060754e+02
  -7.7531077e+02   5.9880510e+02  -9.0385769e+02
  -8.2808519e+02   6.5523624e+02  -9.0508762e+02
  -9.2081300e+02   6.8356369e+02  -9.0713082e+02
  -8.9105259e+02   6.8254376e+02  -9.0431531e+02
  -9.8913214e+02   3.1421199e+02  -8.9477318e+02
  -9.0524454e+02   3.1626661e+02  -9.0205430e+02
  -1.0334691e+03   3.3549461e+02  -9.0107739e+02
  -8.3532732e+02   3.4361816e+02  -8.9626337e+02
  -1.0817532e+03   3.6894989e+02  -8.9636533e+02
  -7.9276607e+02   3.7594405e+02  -8.9337182e+02
  -1.1133824e+03   4.0375531e+02  -8.9445004e+02
  -7.4342630e+02   4.6680979e+02  -8.9039325e+02
  -1.1107986e+03   5.9752030e+02  -8.9428146e+02
  -1.0798281e+03   6.2978950e+02  -9.0098436e+02
  -7.9561156e+02   6.3300802e+02  -8.9394517e+02
  -1.0581123e+03   6.5133943e+02  -8.9783317e+02
  -1.0334673e+03   6.6616489e+02  -8.9917828e+02
  -9.5238454e+02   6.8380286e+02  -9.0530773e+02
  -9.2142433e+02   3.0696811e+02  -8.9075483e+02
  -9.4643057e+02   3.0807570e+02  -8.9370070e+02
  -8.7763925e+02   3.1826467e+02  -8.9253647e+02
  -8.1315044e+02   3.5357487e+02  -8.8288270e+02
  -7.6992347e+02   4.0032365e+02  -8.8512685e+02
  -1.1257318e+03   4.2390900e+02  -8.9182090e+02
  -7.4855721e+02   4.2906351e+02  -8.8356403e+02
  -1.1353709e+03   4.4721246e+02  -8.8954407e+02
  -1.1394168e+03   4.9712912e+02  -8.9011316e+02
  -7.2878489e+02   5.1095874e+02  -8.8134800e+02
  -1.1231501e+03   5.7439258e+02  -8.9153501e+02
  -7.4930082e+02   5.8244560e+02  -8.8452435e+02
  -8.1133047e+02   6.5809365e+02  -8.8211192e+02
  -1.0009699e+03   6.8251415e+02  -8.9275865e+02
  -9.6520036e+02   3.0056175e+02  -8.8254868e+02
  -8.5058341e+02   3.2306044e+02  -8.7813766e+02
  -1.0481646e+03   3.2913053e+02  -8.8256090e+02
  -1.0720976e+03   3.5034725e+02  -8.8826301e+02
  -1.1074626e+03   3.8029570e+02  -8.8473606e+02
  -1.1410572e+03   4.7166662e+02  -8.8854072e+02
  -1.1387798e+03   5.3394354e+02  -8.8920304e+02
  -1.1032144e+03   6.1596204e+02  -8.8760568e+02
  -7.6618674e+02   6.1850605e+02  -8.7526718e+02
  -1.0809088e+03   6.4751960e+02  -8.8072075e+02
  -8.3740131e+02   6.7653821e+02  -8.8233093e+02
  -8.6625496e+02   6.8750964e+02  -8.8323786e+02
  -9.1291815e+02   6.9850007e+02  -8.8481780e+02
  -9.4171721e+02   6.9988802e+02  -8.8317071e+02
  -8.9599612e+02   3.0351775e+02  -8.7663850e+02
  -1.0084106e+03   3.0611879e+02  -8.7275769e+02
  -1.0299555e+03   3.1721666e+02  -8.7784750e+02
  -1.0933786e+03   3.5873201e+02  -8.7588904e+02
  -1.1341416e+03   4.1244196e+02  -8.7510538e+02
  -1.1421348e+03   4.3649217e+02  -8.7633149e+02
  -1.1465741e+03   5.1267165e+02  -8.7934056e+02
  -7.2760814e+02   5.4652928e+02  -8.7046422e+02
  -1.1225226e+03   6.0313933e+02  -8.7583709e+02
  -1.0510212e+03   6.7193677e+02  -8.7738424e+02
  -1.0245501e+03   6.8464504e+02  -8.7938830e+02
  -9.7677941e+02   6.9867681e+02  -8.8181092e+02
  -8.8956498e+02   7.0065570e+02  -8.7140173e+02
  -9.2078564e+02   2.9413441e+02  -8.6578894e+02
  -9.4460687e+02   2.9737891e+02  -8.7287056e+02
  -9.8624244e+02   3.0123907e+02  -8.7333374e+02
  -8.2655024e+02   3.2985175e+02  -8.6566727e+02
  -1.0776909e+03   3.3640558e+02  -8.6659144e+02
  -7.8904291e+02   3.5967135e+02  -8.6445661e+02
  -1.1252540e+03   3.8848116e+02  -8.6828059e+02
  -7.3150013e+02   4.5067659e+02  -8.6528621e+02
  -1.1526341e+03   4.6171614e+02  -8.7110237e+02
  -1.1029527e+03   6.3234935e+02  -8.7242060e+02
  -7.8757442e+02   6.4858876e+02  -8.6381554e+02
  -9.7246782e+02   2.9311760e+02  -8.6360445e+02
  -8.6779316e+02   3.0608992e+02  -8.6182240e+02
  -1.0545549e+03   3.1974626e+02  -8.6281740e+02
  -8.0545379e+02   3.3891624e+02  -8.5906297e+02
  -1.1238603e+03   3.6404974e+02  -8.4832082e+02
  -7.6582292e+02   3.8054830e+02  -8.5920216e+02
  -7.4514108e+02   4.0853758e+02  -8.5683235e+02
  -1.1522461e+03   4.2526994e+02  -8.5641233e+02
  -1.1602731e+03   4.4863472e+02  -8.5691305e+02
  -1.1651165e+03   4.7593426e+02  -8.5662249e+02
  -7.2069738e+02   4.8357453e+02  -8.6018704e+02
  -1.1528807e+03   4.8843587e+02  -8.7275323e+02
  -1.1630277e+03   5.0641817e+02  -8.5990197e+02
  -1.1543805e+03   5.3088899e+02  -8.6562337e+02
  -7.3069207e+02   5.8014672e+02  -8.5321811e+02
  -7.4489903e+02   6.0717664e+02  -8.5108593e+02
  -1.1231674e+03   6.1718223e+02  -8.6059405e+02
  -1.0983155e+03   6.5255757e+02  -8.5804768e+02
  -1.0731168e+03   6.6605731e+02  -8.6481055e+02
  -8.1167741e+02   6.7831309e+02  -8.6010229e+02
  -8.4268907e+02   6.9277719e+02  -8.6207023e+02
  -1.0349153e+03   6.9374387e+02  -8.5834791e+02
  -1.0028931e+03   6.9931755e+02  -8.6535246e+02
  -9.6650906e+02   7.0981105e+02  -8.6122377e+02
  -9.3782912e+02   7.1409261e+02  -8.5793164e+02
  -8.9059663e+02   2.9367697e+02  -8.4861524e+02
  -1.0152457e+03   2.9596051e+02  -8.5491652e+02
  -1.0360538e+03   3.0596639e+02  -8.5607145e+02
  -8.4373571e+02   3.1263742e+02  -8.5082067e+02
  -1.1010314e+03   3.4627373e+02  -8.5246190e+02
  -7.1417407e+02   5.1873343e+02  -8.4954968e+02
  -1.0628666e+03   6.8344971e+02  -8.5090580e+02
  -9.1123694e+02   7.1244653e+02  -8.5653116e+02
  -9.1910584e+02   2.8604333e+02  -8.4496860e+02
  -9.4859059e+02   2.8651281e+02  -8.4997925e+02
  -1.0794348e+03   3.2363138e+02  -8.4619898e+02
  -7.9932362e+02   3.3344135e+02  -8.3536852e+02
  -7.7536904e+02   3.5745152e+02  -8.3721465e+02
  -1.1450355e+03   4.0152828e+02  -8.4993557e+02
  -7.2821104e+02   4.2935490e+02  -8.4192373e+02
  -1.1685157e+03   5.3335926e+02  -8.4455355e+02
  -1.1161947e+03   6.3849477e+02  -8.4714314e+02
  -7.6420848e+02   6.3919685e+02  -8.4394048e+02
  -8.6983143e+02   7.1056207e+02  -8.4930189e+02
  -9.7760336e+02   2.8530024e+02  -8.4386437e+02
  -1.1379839e+03   3.8111297e+02  -8.4263422e+02
  -7.5279806e+02   3.8255345e+02  -8.3228696e+02
  -1.1603639e+03   4.1608862e+02  -8.3729153e+02
  -1.1731837e+03   4.6245861e+02  -8.3953078e+02
  -7.1632643e+02   4.6086490e+02  -8.3769179e+02
  -7.0496360e+02   4.8299935e+02  -8.0328361e+02
  -1.1722556e+03   4.9456098e+02  -8.4160602e+02
  -7.1491512e+02   5.5259180e+02  -8.2854732e+02
  -1.1352440e+03   6.1698549e+02  -8.3843306e+02
  -7.8878951e+02   6.6961625e+02  -8.3472031e+02
  -1.0881481e+03   6.7193047e+02  -8.3759930e+02
  -1.0202228e+03   7.0850193e+02  -8.4009562e+02
  -8.9688496e+02   7.2121847e+02  -8.3658794e+02
  -1.0337575e+03   2.9409867e+02  -8.3385350e+02
  -8.5894658e+02   2.9828351e+02  -8.3219125e+02
  -1.0601828e+03   3.0732914e+02  -8.3732911e+02
  -8.2811666e+02   3.1252491e+02  -8.2912482e+02
  -1.0990864e+03   3.3063968e+02  -8.3125961e+02
  -1.1222734e+03   3.4908067e+02  -8.2680965e+02
  -1.1680398e+03   5.5904369e+02  -8.3133293e+02
  -1.1557405e+03   5.8503245e+02  -8.3198530e+02
  -8.5348400e+02   7.1558228e+02  -8.0884539e+02
  -9.5660670e+02   7.2052743e+02  -8.3856947e+02
  -9.3411768e+02   2.7629149e+02  -8.2840304e+02
  -9.5868409e+02   2.7873113e+02  -8.3076058e+02
  -9.8959970e+02   2.7947260e+02  -8.2556614e+02
  -9.0394356e+02   2.8078607e+02  -8.2581804e+02
  -8.7943344e+02   2.8742577e+02  -8.2621771e+02
  -1.1434281e+03   3.6734154e+02  -8.1766943e+02
  -1.1562675e+03   3.9386329e+02  -8.2163315e+02
  -7.3186271e+02   4.0488902e+02  -8.2080418e+02
  -7.1799821e+02   4.3388180e+02  -8.1177162e+02
  -1.1679584e+03   4.3558242e+02  -8.3358265e+02
  -1.1781008e+03   4.7353016e+02  -8.2627080e+02
  -7.2442850e+02   5.8992837e+02  -8.2073101e+02
  -7.4583964e+02   6.2741112e+02  -8.1986885e+02
  -1.1096952e+03   6.5894818e+02  -8.2960923e+02
  -1.0759317e+03   6.8518140e+02  -8.2558046e+02
  -1.0508047e+03   7.0097264e+02  -8.3014076e+02
  -9.2636658e+02   7.2506085e+02  -8.2820594e+02
  -1.0890097e+03   3.1502857e+02  -8.1967696e+02
  -7.8339274e+02   3.3739651e+02  -8.1109362e+02
  -7.6298145e+02   3.6332867e+02  -8.1471004e+02
  -1.1802882e+03   4.4880586e+02  -8.1651587e+02
  -7.0609488e+02   5.2151882e+02  -8.1212710e+02
  -1.1751842e+03   5.4454133e+02  -8.2208268e+02
  -1.1518200e+03   6.0473121e+02  -8.2100634e+02
  -1.1281910e+03   6.3929385e+02  -8.2296076e+02
  -7.6708862e+02   6.5565240e+02  -8.1515977e+02
  -1.0120480e+03   7.1764822e+02  -8.2143517e+02
  -8.7957732e+02   7.2190582e+02  -8.1668152e+02
  -9.6740509e+02   2.7242128e+02  -8.1481454e+02
  -9.3645934e+02   2.6786806e+02  -7.8931986e+02
  -9.1794720e+02   2.7378656e+02  -8.0894892e+02
  -1.0051235e+03   2.7661963e+02  -8.1247675e+02
  -1.0274693e+03   2.8420140e+02  -8.1689929e+02
  -1.0500549e+03   2.9085029e+02  -8.1639261e+02
  -1.0700056e+03   3.0149644e+02  -8.1540069e+02
  -8.1702742e+02   3.0869532e+02  -7.8749122e+02
  -1.1134914e+03   3.3196515e+02  -8.0904211e+02
  -1.1726604e+03   4.2186875e+02  -8.0840571e+02
  -8.0029381e+02   6.8349070e+02  -8.0406839e+02
  -8.2489790e+02   7.0150487e+02  -8.0735498e+02
  -1.0376209e+03   7.1265564e+02  -8.0968650e+02
  -9.4963254e+02   7.2746647e+02  -8.1339317e+02
  -8.7334334e+02   2.8087481e+02  -7.8749019e+02
  -7.4541331e+02   3.8248347e+02  -7.9781670e+02
  -7.0991779e+02   4.5571704e+02  -8.0467522e+02
  -1.1893714e+03   4.8945514e+02  -8.0210204e+02
  -1.1884635e+03   5.1092764e+02  -8.0176985e+02
  -1.1712802e+03   5.7318125e+02  -8.0936322e+02
  -1.1457208e+03   6.2373939e+02  -8.0987607e+02
  -1.1009907e+03   6.7354705e+02  -8.0669137e+02
  -1.0815836e+03   6.9498756e+02  -7.7259252e+02
  -9.9148845e+02   7.2460632e+02  -8.1039936e+02
  -9.0720022e+02   7.2777862e+02  -8.0622961e+02
  -9.8406574e+02   2.6960104e+02  -7.9998110e+02
  -1.0239170e+03   2.7803184e+02  -7.9962590e+02
  -1.0656058e+03   2.9370327e+02  -7.9628647e+02
  -1.0812259e+03   2.9890171e+02  -7.7834080e+02
  -1.1033740e+03   3.1790361e+02  -7.9786477e+02
  -1.1353513e+03   3.5116380e+02  -7.9956854e+02
  -1.1687263e+03   3.9738644e+02  -7.9405988e+02
  -1.1870968e+03   4.6454906e+02  -8.0199483e+02
  -1.1848227e+03   5.3575950e+02  -8.0142487e+02
  -7.1214787e+02   5.6184367e+02  -7.9402160e+02
  -7.3018115e+02   6.0696679e+02  -7.9398330e+02
  -1.1217461e+03   6.5644953e+02  -8.0205899e+02
  -9.3121901e+02   7.3149487e+02  -7.9489746e+02
  -9.5607624e+02   2.6091957e+02  -7.6990803e+02
  -9.0824185e+02   2.7219613e+02  -7.9075733e+02
  -1.0464542e+03   2.8529331e+02  -7.9556524e+02
  -7.8914026e+02   3.2633946e+02  -7.8604103e+02
  -7.6397336e+02   3.5110618e+02  -7.8456002e+02
  -1.1542557e+03   3.7313825e+02  -7.9159712e+02
  -7.2408958e+02   4.0808776e+02  -7.8705756e+02
  -1.1849481e+03   4.3945140e+02  -7.9273011e+02
  -1.1801231e+03   5.5528668e+02  -7.9763639e+02
  -1.1670390e+03   5.8843166e+02  -7.9722527e+02
  -1.1590409e+03   6.0980092e+02  -7.9018106e+02
  -1.1428129e+03   6.3414429e+02  -7.9431205e+02
  -7.7824580e+02   6.6763318e+02  -7.8753220e+02
  -1.0115517e+03   7.2412350e+02  -7.9352147e+02
  -1.0072702e+03   2.6693064e+02  -7.2281109e+02
  -1.1248447e+03   3.3249668e+02  -7.8532852e+02
  -1.1801886e+03   4.1708658e+02  -7.7857889e+02
  -1.1983667e+03   4.6876797e+02  -7.5823801e+02
  -7.0237581e+02   4.9814218e+02  -7.8332781e+02
  -1.1971746e+03   5.2809770e+02  -7.3789215e+02
  -7.4920742e+02   6.4316673e+02  -7.8216950e+02
  -8.1394867e+02   6.9810476e+02  -7.7592144e+02
  -8.3842350e+02   7.1010805e+02  -7.8065689e+02
  -1.0372462e+03   7.1611518e+02  -7.8647305e+02
  -8.6972940e+02   7.2196237e+02  -7.8386661e+02
  -8.9404159e+02   7.2793598e+02  -7.8303671e+02
  -9.8229022e+02   7.2998905e+02  -7.8722432e+02
  -9.6063966e+02   7.3225688e+02  -7.8717241e+02
  -9.8880563e+02   2.6329114e+02  -7.5813630e+02
  -1.0334480e+03   2.7722145e+02  -7.7892401e+02
  -1.0578096e+03   2.8484435e+02  -7.7119785e+02
  -1.1024811e+03   3.1373810e+02  -7.7726527e+02
  -1.1434009e+03   3.5331201e+02  -7.7573972e+02
  -7.0926332e+02   4.3496284e+02  -7.7636954e+02
  -1.1919621e+03   4.5320822e+02  -7.7752862e+02
  -7.0199853e+02   4.6724470e+02  -7.7263590e+02
  -1.2004960e+03   4.9309992e+02  -7.5679829e+02
  -7.0575100e+02   5.2901691e+02  -7.7568267e+02
  -1.1353420e+03   6.4886660e+02  -7.7620505e+02
  -1.1165708e+03   6.6623497e+02  -7.8110774e+02
  -1.1029348e+03   6.8259212e+02  -7.7577199e+02
  -1.0607745e+03   7.0663863e+02  -7.7899842e+02
  -9.1721677e+02   7.3153963e+02  -7.7676858e+02
  -9.2559659e+02   2.6272103e+02  -7.7137494e+02
  -8.9480766e+02   2.7187319e+02  -7.7301118e+02
  -8.6207203e+02   2.8311015e+02  -7.6671996e+02
  -8.2754947e+02   2.9871472e+02  -7.6908095e+02
  -7.4022315e+02   3.7781128e+02  -7.6733664e+02
  -1.1706867e+03   3.9216799e+02  -7.6947879e+02
  -1.1898814e+03   5.4674490e+02  -7.6903999e+02
  -7.1745841e+02   5.8429942e+02  -7.6884138e+02
  -1.1521578e+03   6.2771365e+02  -7.7179799e+02
  -7.9354889e+02   6.8433004e+02  -7.7159968e+02
  -1.0147894e+03   7.2430814e+02  -7.4486727e+02
  -9.4394147e+02   7.3348716e+02  -7.6677366e+02
  -8.0293800e+02   3.1408523e+02  -7.6159430e+02
  -7.7647701e+02   3.3531920e+02  -7.5927872e+02
  -1.1324653e+03   3.3709938e+02  -7.6289124e+02
  -1.1566843e+03   3.6972344e+02  -7.6714172e+02
  -7.2914208e+02   4.0025055e+02  -7.2998446e+02
  -1.1897224e+03   4.3373880e+02  -7.5976753e+02
  -1.1658450e+03   6.0713770e+02  -7.6599370e+02
  -7.3537546e+02   6.1946746e+02  -7.5898945e+02
  -9.9725543e+02   7.2809634e+02  -7.6576481e+02
  -9.7061262e+02   7.3044675e+02  -7.5989487e+02
  -9.1092275e+02   2.6420681e+02  -7.5366865e+02
  -8.8575345e+02   2.7254550e+02  -7.5411474e+02
  -1.0385722e+03   2.7586826e+02  -7.5913524e+02
  -8.3926221e+02   2.9183996e+02  -7.5867044e+02
  -1.0960835e+03   3.0668627e+02  -7.5812070e+02
  -7.5463045e+02   3.5830208e+02  -7.5205322e+02
  -7.1055117e+02   5.5558445e+02  -7.5696736e+02
  -7.7559177e+02   6.6583939e+02  -7.5448210e+02
  -1.0457552e+03   7.1444496e+02  -7.5691886e+02
  -8.5881633e+02   7.1342200e+02  -7.3064685e+02
  -9.6623194e+02   2.6086960e+02  -7.4584968e+02
  -9.3946056e+02   2.6047110e+02  -7.5098112e+02
  -1.0582735e+03   2.8376474e+02  -7.5171857e+02
  -1.0781983e+03   2.9556950e+02  -7.5693770e+02
  -1.1151734e+03   3.2118839e+02  -7.5757826e+02
  -1.1782211e+03   3.9973565e+02  -7.2132650e+02
  -7.0116083e+02   4.9657319e+02  -7.5272424e+02
  -1.1834421e+03   5.7295730e+02  -7.4739471e+02
  -1.1327046e+03   6.5490667e+02  -7.5156809e+02
  -1.0728514e+03   7.0207702e+02  -7.5328334e+02
  -9.2878479e+02   7.3081866e+02  -7.4705184e+02
  -8.1536213e+02   3.0499109e+02  -7.4414276e+02
  -7.9051883e+02   3.2273578e+02  -7.3754878e+02
  -1.1671662e+03   3.8135433e+02  -7.4638150e+02
  -7.1315854e+02   4.3050873e+02  -7.4236733e+02
  -1.1969196e+03   4.5136993e+02  -7.4182640e+02
  -7.0439895e+02   4.6461243e+02  -7.4372400e+02
  -7.0509227e+02   5.2491571e+02  -7.3711015e+02
  -1.1935168e+03   5.5185561e+02  -7.4402728e+02
  -1.1744657e+03   5.9388217e+02  -7.4477327e+02
  -1.1523828e+03   6.3284218e+02  -7.4880801e+02
  -7.5634037e+02   6.4497896e+02  -7.4166050e+02
  -8.0259210e+02   6.8703672e+02  -7.4347448e+02
  -1.0952801e+03   6.8810163e+02  -7.4622294e+02
  -8.3235940e+02   7.0635698e+02  -7.4682281e+02
  -8.7724491e+02   7.2200896e+02  -7.5460971e+02
  -9.9204456e+02   7.2667335e+02  -7.3896414e+02
  -9.0081646e+02   7.2776759e+02  -7.5155211e+02
  -9.5387601e+02   7.2970620e+02  -7.3920474e+02
  -1.0435639e+03   2.7656935e+02  -7.3937043e+02
  -8.7246310e+02   2.7690753e+02  -7.3614008e+02
  -1.1039346e+03   3.1230853e+02  -7.4028097e+02
  -7.6470101e+02   3.4673221e+02  -7.3064102e+02
  -7.4446652e+02   3.7316576e+02  -7.3046807e+02
  -1.1900183e+03   4.2571381e+02  -7.3334181e+02
  -7.2090562e+02   5.8617056e+02  -7.3192335e+02
  -1.1654534e+03   6.1338189e+02  -7.3496684e+02
  -9.2442241e+02   2.6221430e+02  -7.3242556e+02
  -9.1548443e+02   2.7375280e+02  -6.7050116e+02
  -8.4811065e+02   2.8378436e+02  -7.3655708e+02
  -1.0666419e+03   2.8882041e+02  -7.3264681e+02
  -1.0857429e+03   2.9893779e+02  -7.3637837e+02
  -1.1247526e+03   3.3272734e+02  -7.3658449e+02
  -1.2007180e+03   4.7933161e+02  -7.3376100e+02
  -1.2019572e+03   5.0334351e+02  -7.3574122e+02
  -7.1051449e+02   5.5254222e+02  -7.2446624e+02
  -1.1831192e+03   5.7861875e+02  -7.2289529e+02
  -7.3910447e+02   6.1401981e+02  -7.2413778e+02
  -1.1497882e+03   6.3869009e+02  -7.2633562e+02
  -7.8344957e+02   6.6900681e+02  -7.2375856e+02
  -1.1125381e+03   6.7517435e+02  -7.3229790e+02
  -8.1987670e+02   6.9402035e+02  -7.2274646e+02
  -1.0571245e+03   7.0774361e+02  -7.3374545e+02
  -1.0345347e+03   7.1633954e+02  -7.3575973e+02
  -8.8320026e+02   7.2026946e+02  -7.2607134e+02
  -9.1024678e+02   7.2365034e+02  -7.2463780e+02
  -9.7605148e+02   2.6317965e+02  -7.0323225e+02
  -9.5470327e+02   2.6086587e+02  -7.2173842e+02
  -1.0234231e+03   2.7256076e+02  -6.9857961e+02
  -1.1063883e+03   3.1614061e+02  -7.2242267e+02
  -8.0286887e+02   3.1498647e+02  -7.1431995e+02
  -1.1623261e+03   3.7495428e+02  -7.2530432e+02
  -1.1994593e+03   4.6554326e+02  -7.1751509e+02
  -1.0764620e+03   6.9695726e+02  -7.2409043e+02
  -9.3608507e+02   7.2629736e+02  -7.1775495e+02
  -9.7294462e+02   7.2753463e+02  -7.2453746e+02
  -1.0391800e+03   2.8397090e+02  -6.8024623e+02
  -8.5948273e+02   2.8162555e+02  -7.1505056e+02
  -1.1408470e+03   3.4811134e+02  -7.1573181e+02
  -1.1943906e+03   4.3958627e+02  -7.1265256e+02
  -7.1008689e+02   4.5113156e+02  -7.1359188e+02
  -7.0562755e+02   4.9192391e+02  -7.1462448e+02
  -8.4402183e+02   7.0125727e+02  -7.1277429e+02
  -9.3548616e+02   2.6275558e+02  -7.0727769e+02
  -8.8085813e+02   2.7321341e+02  -7.0696847e+02
  -1.0693134e+03   2.9671294e+02  -6.9187781e+02
  -1.0881433e+03   3.0407209e+02  -7.0942498e+02
  -1.1213691e+03   3.2833815e+02  -7.1053103e+02
  -7.8006244e+02   3.3423233e+02  -7.0759720e+02
  -7.5965656e+02   3.5966572e+02  -7.0259445e+02
  -7.2426899e+02   4.1873501e+02  -7.0480255e+02
  -1.2005120e+03   4.8725486e+02  -7.0869568e+02
  -1.2008979e+03   5.1302547e+02  -7.0737647e+02
  -1.1906435e+03   5.5549916e+02  -7.1117267e+02
  -1.1757237e+03   5.9783080e+02  -7.0928738e+02
  -1.1616958e+03   6.1923088e+02  -7.0683415e+02
  -7.6416235e+02   6.4335709e+02  -7.0508095e+02
  -1.1312329e+03   6.5495084e+02  -7.1121227e+02
  -1.1146880e+03   6.7074664e+02  -7.0737752e+02
  -8.0327570e+02   6.7842056e+02  -7.0765516e+02
  -1.0943412e+03   6.8453474e+02  -7.1782479e+02
  -1.0444852e+03   7.0978213e+02  -7.1134556e+02
  -8.6829223e+02   7.1001764e+02  -7.0521401e+02
  -9.9660839e+02   7.2165122e+02  -7.1200760e+02
  -9.5598541e+02   7.2423131e+02  -7.0896787e+02
  -9.9980791e+02   2.6639595e+02  -7.0129553e+02
  -8.4228663e+02   2.9054719e+02  -7.0768272e+02
  -8.1921701e+02   3.0586278e+02  -7.0053973e+02
  -1.1689895e+03   3.8506407e+02  -7.0041018e+02
  -7.4252825e+02   3.8739163e+02  -6.9689383e+02
  -1.1870658e+03   4.1683329e+02  -7.0568324e+02
  -7.0996516e+02   5.2401914e+02  -7.0125607e+02
  -7.3217354e+02   5.8886858e+02  -6.9880288e+02
  -1.0601819e+03   6.9383241e+02  -6.7368900e+02
  -1.0223959e+03   7.0818083e+02  -6.6886858e+02
  -8.9646699e+02   7.1539855e+02  -6.9581978e+02
  -9.7768884e+02   7.2087008e+02  -6.9646409e+02
  -9.2047376e+02   7.2091623e+02  -7.0113527e+02
  -9.5625590e+02   2.6433441e+02  -6.9443992e+02
  -8.6524124e+02   2.8479517e+02  -6.8951802e+02
  -1.1051806e+03   3.1551627e+02  -6.9811299e+02
  -1.1458322e+03   3.5762281e+02  -6.9417693e+02
  -1.1977453e+03   4.5512468e+02  -6.9442082e+02
  -1.1975198e+03   5.3029518e+02  -6.9434561e+02
  -7.2143588e+02   5.5737462e+02  -6.9280077e+02
  -7.4885837e+02   6.1768399e+02  -6.9379809e+02
  -1.0840617e+03   6.8799305e+02  -6.9553837e+02
  -8.2454906e+02   6.8672312e+02  -6.9325621e+02
  -1.1798018e+03   4.0516928e+02  -6.8610640e+02
  -7.1568676e+02   4.6951919e+02  -6.8868629e+02
  -1.1822648e+03   5.7261166e+02  -6.8530440e+02
  -9.4132564e+02   7.2009028e+02  -6.9072753e+02
  -9.7689428e+02   2.6709577e+02  -6.8135225e+02
  -9.3685342e+02   2.6883081e+02  -6.7968386e+02
  -9.9922053e+02   2.7179869e+02  -6.8259634e+02
  -8.9469403e+02   2.8071324e+02  -6.6531648e+02
  -8.4060800e+02   2.9793681e+02  -6.8359129e+02
  -1.0775925e+03   3.0624171e+02  -6.6977921e+02
  -7.9755619e+02   3.2416275e+02  -6.8696630e+02
  -1.1163065e+03   3.2987263e+02  -6.8538276e+02
  -7.7679494e+02   3.4548497e+02  -6.8170598e+02
  -1.1569813e+03   3.7472533e+02  -6.8142376e+02
  -7.3905425e+02   4.0802057e+02  -6.7701245e+02
  -7.2632062e+02   4.3851845e+02  -6.8053908e+02
  -1.1988688e+03   4.7684389e+02  -6.8537530e+02
  -1.1978656e+03   4.9355987e+02  -6.8406743e+02
  -7.1544858e+02   5.0131777e+02  -6.7733323e+02
  -1.1965927e+03   5.1301496e+02  -6.8051810e+02
  -1.1901950e+03   5.4914402e+02  -6.8163398e+02
  -1.1715855e+03   5.9431254e+02  -6.7873149e+02
  -1.1590470e+03   6.1755071e+02  -6.8407875e+02
  -1.1299025e+03   6.5294998e+02  -6.8686029e+02
  -7.8534137e+02   6.5509494e+02  -6.8835765e+02
  -1.1062562e+03   6.7434223e+02  -6.8953828e+02
  -8.4994917e+02   6.9595947e+02  -6.8049097e+02
  -1.0431401e+03   7.0613652e+02  -6.8324016e+02
  -8.7838769e+02   7.0411156e+02  -6.8128113e+02
  -1.0007732e+03   7.1445739e+02  -6.8398803e+02
  -9.5946409e+02   7.1587339e+02  -6.8011141e+02
  -1.0573775e+03   2.9516681e+02  -6.7294289e+02
  -8.1684497e+02   3.1437045e+02  -6.7508333e+02
  -7.4751294e+02   5.9564472e+02  -6.7066539e+02
  -7.6823437e+02   6.2960465e+02  -6.7317418e+02
  -8.0613560e+02   6.6759533e+02  -6.7630963e+02
  -9.5794454e+02   2.7039313e+02  -6.6779327e+02
  -8.7728150e+02   2.8665346e+02  -6.6451668e+02
  -8.5740322e+02   2.9418229e+02  -6.6525360e+02
  -1.0993015e+03   3.1871160e+02  -6.7058136e+02
  -7.9521934e+02   3.3538626e+02  -6.6598900e+02
  -1.1681593e+03   3.9187958e+02  -6.6966609e+02
  -1.1850151e+03   4.2691546e+02  -6.6541951e+02
  -1.1906652e+03   5.2675597e+02  -6.6510952e+02
  -7.2453142e+02   5.3159536e+02  -6.6536933e+02
  -7.3558287e+02   5.6452830e+02  -6.6664153e+02
  -1.1422929e+03   6.3193135e+02  -6.6989486e+02
  -1.1181019e+03   6.5891501e+02  -6.7184967e+02
  -8.2905092e+02   6.8047068e+02  -6.6659607e+02
  -1.0801893e+03   6.8078208e+02  -6.6707924e+02
  -8.9805885e+02   7.0093909e+02  -6.6400944e+02
  -9.3842818e+02   7.1041074e+02  -6.6521222e+02
  -9.8007729e+02   7.1417810e+02  -6.7063751e+02
  -1.0008875e+03   2.7744737e+02  -6.6602864e+02
  -1.1227727e+03   3.4052487e+02  -6.6633127e+02
  -1.1398371e+03   3.5635402e+02  -6.6826643e+02
  -1.1752008e+03   4.0931463e+02  -6.6279811e+02
  -7.2556636e+02   4.6546951e+02  -6.5858066e+02
  -1.0406695e+03   6.9786319e+02  -6.5627223e+02
  -1.0013609e+03   7.0670309e+02  -6.5719661e+02
  -9.3676596e+02   2.8337842e+02  -6.4145778e+02
  -9.8193329e+02   2.8468565e+02  -6.3738777e+02
  -1.0178466e+03   2.8336849e+02  -6.5749203e+02
  -1.0404068e+03   2.9160459e+02  -6.5994491e+02
  -1.0634030e+03   3.0516980e+02  -6.5325112e+02
  -8.3843247e+02   3.0631833e+02  -6.5909591e+02
  -1.0860134e+03   3.1923266e+02  -6.5181227e+02
  -1.1056253e+03   3.3080551e+02  -6.5353339e+02
  -1.1536994e+03   3.8088341e+02  -6.5083773e+02
  -7.5035299e+02   4.0646180e+02  -6.5127801e+02
  -7.3679903e+02   4.3535450e+02  -6.5378854e+02
  -1.1885747e+03   4.6871568e+02  -6.5534615e+02
  -7.3066830e+02   4.9800776e+02  -6.4558844e+02
  -1.1903322e+03   4.9741885e+02  -6.5334150e+02
  -7.5104103e+02   5.7724682e+02  -6.4385459e+02
  -1.1603626e+03   6.0270198e+02  -6.5648770e+02
  -7.6651014e+02   6.0453123e+02  -6.4474327e+02
  -1.1294002e+03   6.4201291e+02  -6.5606506e+02
  -7.9184952e+02   6.4469865e+02  -6.5938267e+02
  -8.1217115e+02   6.5870751e+02  -6.4730034e+02
  -1.0671211e+03   6.8207820e+02  -6.4630654e+02
  -8.5151658e+02   6.8282832e+02  -6.5066379e+02
  -8.7495035e+02   6.9387044e+02  -6.5710903e+02
  -9.1766191e+02   7.0066477e+02  -6.5090096e+02
  -9.5964882e+02   7.0643069e+02  -6.5337091e+02
  -9.5980048e+02   2.7774647e+02  -6.4945391e+02
  -9.1155315e+02   2.8441023e+02  -6.4824412e+02
  -8.6682402e+02   2.9840171e+02  -6.4367721e+02
  -8.1826123e+02   3.2150527e+02  -6.5237831e+02
  -7.7862685e+02   3.5706044e+02  -6.5227084e+02
  -1.0898324e+03   6.6656816e+02  -6.4060010e+02
  -1.0013154e+03   2.8557378e+02  -6.4176492e+02
  -8.9004714e+02   2.9182299e+02  -6.4086009e+02
  -1.0276792e+03   2.9315981e+02  -6.3751406e+02
  -1.0500021e+03   3.0311150e+02  -6.3931626e+02
  -8.0251430e+02   3.4312700e+02  -6.4051796e+02
  -1.1252511e+03   3.4860182e+02  -6.4850657e+02
  -1.1398317e+03   3.6834633e+02  -6.4140115e+02
  -7.6859818e+02   3.8142395e+02  -6.4112455e+02
  -1.1612769e+03   4.0281034e+02  -6.3939203e+02
  -1.1728578e+03   4.2375394e+02  -6.3698068e+02
  -1.1828359e+03   4.4599318e+02  -6.4175702e+02
  -1.1829424e+03   5.2397270e+02  -6.4063104e+02
  -7.4401883e+02   5.4976796e+02  -6.3895784e+02
  -1.1413125e+03   6.1829108e+02  -6.3988021e+02
  -1.1091719e+03   6.5656480e+02  -6.4552083e+02
  -8.9753532e+02   6.8614849e+02  -6.3780741e+02
  -1.0186065e+03   6.9712661e+02  -6.4080582e+02
  -9.4225176e+02   6.9941914e+02  -6.3877446e+02
  -9.8188772e+02   7.0432801e+02  -6.4384638e+02
  -8.4804598e+02   3.1246032e+02  -6.3774319e+02
  -1.0705210e+03   3.1500087e+02  -6.3441448e+02
  -1.1118785e+03   3.4425974e+02  -6.3445902e+02
  -7.3835984e+02   4.6399106e+02  -6.3330216e+02
  -7.3743931e+02   5.1936460e+02  -6.3145051e+02
  -7.8414580e+02   6.2516561e+02  -6.4047914e+02
  -8.3813934e+02   6.6764140e+02  -6.3608288e+02
  -1.0440374e+03   6.8691806e+02  -6.3279293e+02
  -9.6132285e+02   2.8657578e+02  -6.2860611e+02
  -9.1581761e+02   2.9307274e+02  -6.2821542e+02
  -8.2420309e+02   3.2865855e+02  -6.3242829e+02
  -1.0911491e+03   3.3972030e+02  -6.2269506e+02
  -7.9231514e+02   3.6222610e+02  -6.2829320e+02
  -1.1252499e+03   3.6336901e+02  -6.2685263e+02
  -1.1463393e+03   3.9081999e+02  -6.2592379e+02
  -7.6267386e+02   4.0699356e+02  -6.2664656e+02
  -7.4988492e+02   4.3499221e+02  -6.2842982e+02
  -1.1821697e+03   4.7127040e+02  -6.2840025e+02
  -1.1791524e+03   4.9231732e+02  -6.2395800e+02
  -1.1726222e+03   5.4676283e+02  -6.2800993e+02
  -1.1558950e+03   5.8619571e+02  -6.2520709e+02
  -8.0087575e+02   6.2926853e+02  -6.2719230e+02
  -1.1217228e+03   6.3494371e+02  -6.3009628e+02
  -8.2053878e+02   6.5007261e+02  -6.2677923e+02
  -9.2313526e+02   6.8483263e+02  -6.2331159e+02
  -9.6806405e+02   6.9293115e+02  -6.2388962e+02
  -9.4008459e+02   2.9173500e+02  -6.2123576e+02
  -8.7689002e+02   3.0573980e+02  -6.2281897e+02
  -1.0354681e+03   3.0585546e+02  -6.2108441e+02
  -7.4660622e+02   4.9319159e+02  -6.1758810e+02
  -7.4936059e+02   5.3311031e+02  -6.1737627e+02
  -7.8331869e+02   6.0171189e+02  -6.1902423e+02
  -1.0195429e+03   6.8476311e+02  -6.1768428e+02
  -9.9179455e+02   6.9022833e+02  -6.2158336e+02
  -9.8590027e+02   2.9767701e+02  -6.1551847e+02
  -1.0115269e+03   3.0120796e+02  -6.1682631e+02
  -8.9960653e+02   3.0110084e+02  -6.1743810e+02
  -8.3992761e+02   3.3003711e+02  -6.1735002e+02
  -8.1969094e+02   3.4653593e+02  -6.1516999e+02
  -7.8368249e+02   3.8427051e+02  -6.1537162e+02
  -1.1588088e+03   4.1968733e+02  -6.1456689e+02
  -1.1710855e+03   4.5775872e+02  -6.1619364e+02
  -7.5544560e+02   4.6247121e+02  -6.0786431e+02
  -1.1710670e+03   5.1486352e+02  -6.1154582e+02
  -1.1578129e+03   5.6043066e+02  -6.0625745e+02
  -1.1323905e+03   6.0437129e+02  -6.0875822e+02
  -8.4212923e+02   6.5122629e+02  -6.1141462e+02
  -9.6054076e+02   3.0473400e+02  -6.0505395e+02
  -1.0529307e+03   3.2123301e+02  -6.1335062e+02
  -1.1300942e+03   3.8013850e+02  -6.0774049e+02
  -1.1649399e+03   4.3791898e+02  -6.1226000e+02
  -7.5881713e+02   5.1057566e+02  -6.0354659e+02
  -7.6328321e+02   5.4712273e+02  -6.0800180e+02
  -8.0045057e+02   6.0558166e+02  -6.0287556e+02
  -8.1958249e+02   6.3048981e+02  -6.0495218e+02
  -9.1010603e+02   6.6329142e+02  -6.1448854e+02
  -9.5133465e+02   6.8616178e+02  -6.1435330e+02
  -9.2686878e+02   3.0256152e+02  -6.0603200e+02
  -8.5180590e+02   3.3924345e+02  -6.0014685e+02
  -8.0875120e+02   3.6843358e+02  -6.0339432e+02
  -1.1424205e+03   4.0414757e+02  -6.0493431e+02
  -7.8119367e+02   4.0786498e+02  -6.0229973e+02
  -7.6744607e+02   4.3066093e+02  -6.0278919e+02
  -1.1655052e+03   4.7716172e+02  -6.0106890e+02
  -1.1600633e+03   5.3206449e+02  -5.9815559e+02
  -7.8753353e+02   5.8282157e+02  -5.9985041e+02
  -9.9870092e+02   6.7666569e+02  -5.9993721e+02
  -7.6335385e+02   4.8125297e+02  -5.9260400e+02
  -7.8022970e+02   5.5856536e+02  -5.9420613e+02
  -9.8813189e+02   3.1821974e+02  -5.9043611e+02
  -9.3637382e+02   3.2012099e+02  -5.8770879e+02
  -1.0454832e+03   3.3178290e+02  -5.9029554e+02
  -8.3686440e+02   3.5621919e+02  -5.9250907e+02
  -8.0042393e+02   3.9029931e+02  -5.9049075e+02
  -7.9015297e+02   4.1756421e+02  -5.8373314e+02
  -7.7538952e+02   4.5049529e+02  -5.8655847e+02
  -1.1582817e+03   4.9227256e+02  -5.8842793e+02
  -7.7387655e+02   5.2992725e+02  -5.8787112e+02
  -1.1382392e+03   5.7688242e+02  -5.9065345e+02
  -8.0719782e+02   5.8683290e+02  -5.8034747e+02
  -8.2165432e+02   6.1091006e+02  -5.8624950e+02
  -8.4093804e+02   6.3281155e+02  -5.8988829e+02
  -8.2541500e+02   3.7615646e+02  -5.8011365e+02
  -7.7516689e+02   5.0282369e+02  -5.7932208e+02
  -1.1459519e+03   5.1112584e+02  -5.7559513e+02
  -7.9219340e+02   5.4014203e+02  -5.7379093e+02
  -1.1422133e+03   5.4640269e+02  -5.7842177e+02
  -8.8007879e+02   6.4542196e+02  -5.7891153e+02
  -9.4543520e+02   6.5198685e+02  -5.7124640e+02
  -9.8884326e+02   6.5802950e+02  -5.7525240e+02
  -8.1550390e+02   4.0130952e+02  -5.7118190e+02
  -7.8249463e+02   4.7555138e+02  -5.7280460e+02
  -1.1207341e+03   5.6697018e+02  -5.6918806e+02
  -8.4445179e+02   6.1334038e+02  -5.7094410e+02
  -9.5724499e+02   3.3872759e+02  -5.6454735e+02
  -9.1847359e+02   3.4316488e+02  -5.6455051e+02
  -8.8824388e+02   3.6375774e+02  -5.5725483e+02
  -8.4287505e+02   3.8167113e+02  -5.6625797e+02
  -8.0440030e+02   4.2882988e+02  -5.6712825e+02
  -7.9453912e+02   4.5022937e+02  -5.6862876e+02
  -7.9836877e+02   4.9479895e+02  -5.5892116e+02
  -7.9377625e+02   5.2016619e+02  -5.6569729e+02
  -8.0161010e+02   5.6250453e+02  -5.7319407e+02
  -8.2424375e+02   5.6971678e+02  -5.5788359e+02
  -8.2684301e+02   5.9024336e+02  -5.6564605e+02
  -8.6510079e+02   6.0374438e+02  -5.5312695e+02
  -8.6937041e+02   6.2660296e+02  -5.6730353e+02
  -8.9653547e+02   6.3489314e+02  -5.6158991e+02
  -9.2288606e+02   6.4088755e+02  -5.6523528e+02
  -9.7259433e+02   6.4177374e+02  -5.5947121e+02
  -8.6614280e+02   3.7953206e+02  -5.5373289e+02
  -8.4449378e+02   4.0350991e+02  -5.5216358e+02
  -8.2448392e+02   4.2011937e+02  -5.5570275e+02
  -8.0508081e+02   4.6813549e+02  -5.5537711e+02
  -8.1233036e+02   5.3778568e+02  -5.5574451e+02
  -8.8967535e+02   6.0922497e+02  -5.4881930e+02
  -9.4365515e+02   6.3000885e+02  -5.5176639e+02
  -9.4650509e+02   3.6093411e+02  -5.4595128e+02
  -9.1737840e+02   3.6924438e+02  -5.4226789e+02
  -8.1881969e+02   4.4755046e+02  -5.5196675e+02
  -8.1441427e+02   5.1080789e+02  -5.4767797e+02
  -8.3294751e+02   5.4603540e+02  -5.4552421e+02
  -8.4846142e+02   5.8408969e+02  -5.5026486e+02
  -9.1808334e+02   6.1559958e+02  -5.4590180e+02
  -8.9020657e+02   3.8654294e+02  -5.3930226e+02
  -8.4279139e+02   4.3627135e+02  -5.4123286e+02
  -8.1986856e+02   4.8299727e+02  -5.4388566e+02
  -8.5366208e+02   5.6407614e+02  -5.3908758e+02
  -9.7041421e+02   3.8143846e+02  -5.3394323e+02
  -9.3973447e+02   3.8351695e+02  -5.3111887e+02
  -8.6651435e+02   4.0930657e+02  -5.3719682e+02
  -8.3606494e+02   4.6370784e+02  -5.3796307e+02
  -8.3598934e+02   5.2427214e+02  -5.3678446e+02
  -8.7642100e+02   5.8166349e+02  -5.3677363e+02
  -9.0642951e+02   5.9325804e+02  -5.3486344e+02
  -9.1281534e+02   3.9691656e+02  -5.2981860e+02
  -8.9334323e+02   4.1239304e+02  -5.2625431e+02
  -8.7346184e+02   4.3478481e+02  -5.2564809e+02
  -8.5697998e+02   4.5519919e+02  -5.2906109e+02
  -8.4375005e+02   4.9387227e+02  -5.3155571e+02
  -1.0801513e+03   5.1397731e+02  -5.2936403e+02
  -8.5877180e+02   5.2271159e+02  -5.2507040e+02
  -1.0683052e+03   5.3984657e+02  -5.2988537e+02
  -8.5708665e+02   5.4487847e+02  -5.3177942e+02
  -9.5365149e+02   4.0802934e+02  -5.2255662e+02
  -9.2593445e+02   4.1576946e+02  -5.2097001e+02
  -8.6474555e+02   4.7896840e+02  -5.2414497e+02
  -8.7061813e+02   5.0183558e+02  -5.2089364e+02
  -1.0384784e+03   5.4182505e+02  -5.1876829e+02
  -8.7716110e+02   5.5283998e+02  -5.2447850e+02
  -9.7794092e+02   5.5882476e+02  -5.1637752e+02
  -1.0250789e+03   5.7090203e+02  -5.2355490e+02
  -9.9660886e+02   5.7078187e+02  -5.2111133e+02
  -9.0446956e+02   5.7211014e+02  -5.2347776e+02
  -9.5086209e+02   5.7370697e+02  -5.1839955e+02
  -9.6952233e+02   5.8770060e+02  -5.2435406e+02
  -9.8724273e+02   4.2830259e+02  -5.1681205e+02
  -9.0596915e+02   4.3474846e+02  -5.1694931e+02
  -8.8624151e+02   4.5671586e+02  -5.1808117e+02
  -8.8620269e+02   5.2548690e+02  -5.1526050e+02
  -9.9299345e+02   5.3562791e+02  -5.2009817e+02
  -9.0571315e+02   5.4577128e+02  -5.1429211e+02
  -1.0132266e+03   5.5002847e+02  -5.1724549e+02
  -9.3035519e+02   5.5730755e+02  -5.1405262e+02
  -9.6034237e+02   4.2806135e+02  -5.1385257e+02
  -9.3681194e+02   4.4001388e+02  -5.1270444e+02
  -9.6270143e+02   4.5018369e+02  -5.0941847e+02
  -1.0138545e+03   4.5532813e+02  -5.1328973e+02
  -9.1203607e+02   4.5704653e+02  -5.1182711e+02
  -9.8596405e+02   4.5775543e+02  -5.0701160e+02
  -9.4076238e+02   4.6739510e+02  -5.0822137e+02
  -9.6391489e+02   4.7842539e+02  -5.0570889e+02
  -8.9289498e+02   4.8145629e+02  -5.1345994e+02
  -9.1602920e+02   4.8052597e+02  -5.0562677e+02
  -9.3265607e+02   4.9681704e+02  -5.0571548e+02
  -8.9833057e+02   5.0502115e+02  -5.0897436e+02
  -9.1612241e+02   5.2249284e+02  -5.0838062e+02
  -9.7072444e+02   5.2444865e+02  -5.0595032e+02
  -9.3784697e+02   5.2964558e+02  -5.0656101e+02
  -9.5665882e+02   5.4686755e+02  -5.0841966e+02
  -9.7548633e+02   4.9745247e+02  -5.0226363e+02
  -9.5139456e+02   5.0547070e+02  -5.0314658e+02
  -1.0826720e+03   5.1095531e+02  -9.4495121e+02
  -1.0782327e+03   5.4769397e+02  -9.4289936e+02
  -1.1023780e+03   5.0710625e+02  -9.2835439e+02
  -1.0894108e+03   5.6721514e+02  -9.3002203e+02
  -1.1145725e+03   3.7003333e+02  -8.6498692e+02
  -1.1404187e+03   5.9775848e+02  -8.5530400e+02
  -9.9524324e+02   2.9314625e+02  -8.5604059e+02
  -1.1719844e+03   5.1501199e+02  -8.4091672e+02
  -7.1072223e+02   4.9046825e+02  -8.3594691e+02
  -8.4481211e+02   7.0629559e+02  -8.3308828e+02
  -1.1816555e+03   4.9749904e+02  -8.2323161e+02
  -1.1813325e+03   5.2081054e+02  -8.2165642e+02
  -9.4529382e+02   2.7020710e+02  -8.1029162e+02
  -9.7005829e+02   7.2835756e+02  -8.1400331e+02
  -8.1445345e+02   3.1512945e+02  -8.0851988e+02
  -8.6851083e+02   2.8945964e+02  -8.0930424e+02
  -8.9116900e+02   2.7692935e+02  -8.0590269e+02
  -9.6162960e+02   2.6509704e+02  -7.9242566e+02
  -1.0856180e+03   3.0496630e+02  -7.9714038e+02
  -1.0732439e+03   6.9369216e+02  -7.9772168e+02
  -9.8273662e+02   2.6459459e+02  -7.7958718e+02
  -1.0044952e+03   2.7092390e+02  -7.8590882e+02
  -1.1947095e+03   4.7824354e+02  -7.7998649e+02
  -1.1967162e+03   5.0130282e+02  -7.7802866e+02
  -1.1925683e+03   5.2680737e+02  -7.8320012e+02
  -1.0119786e+03   2.6912752e+02  -7.6521355e+02
  -1.1968656e+03   5.2026369e+02  -7.5810020e+02
  -1.0222139e+03   7.2191449e+02  -7.6752654e+02
  -1.1145911e+03   6.7396078e+02  -7.5552499e+02
  -8.5468712e+02   7.1581101e+02  -7.5933407e+02
  -7.2472272e+02   4.0388650e+02  -7.5856119e+02
  -1.1809192e+03   4.0662663e+02  -7.4805021e+02
  -1.0165034e+03   2.6803386e+02  -7.4418191e+02
  -1.0300391e+03   2.7505291e+02  -7.2143410e+02
  -1.0510874e+03   2.8056842e+02  -7.1900745e+02
  -1.0686633e+03   2.9071342e+02  -7.1019778e+02
  -9.8061836e+02   2.6132712e+02  -7.2268788e+02
  -1.1970797e+03   5.3570334e+02  -7.2013758e+02
  -1.0165287e+03   7.1973941e+02  -7.2083170e+02
  -9.0587780e+02   2.6755236e+02  -7.0991054e+02
  -1.0484310e+03   2.8494219e+02  -6.9734788e+02
  -1.1448919e+03   6.3731697e+02  -7.0155318e+02
  -1.0628701e+03   7.0050788e+02  -6.9898308e+02
  -1.0231301e+03   7.1335240e+02  -6.9515586e+02
  -9.1484697e+02   2.6885092e+02  -6.9080779e+02
  -1.1333376e+03   3.4395506e+02  -6.8744713e+02
  -1.0857766e+03   3.0805469e+02  -6.8676451e+02
  -1.0185801e+03   2.7846178e+02  -6.7479398e+02
  -8.8990568e+02   2.7578253e+02  -6.8584862e+02
  -9.1655890e+02   7.1203315e+02  -6.7686592e+02
  -1.1909473e+03   4.3620309e+02  -6.8193193e+02
  -9.8017071e+02   2.7858290e+02  -6.5659004e+02
  -9.3658494e+02   2.7564238e+02  -6.5957146e+02
  -1.0994664e+03   6.7078318e+02  -6.6679759e+02
  -1.1864228e+03   5.5521797e+02  -6.5780331e+02
  -8.9592320e+02   2.6866890e+02  -7.2998256e+02
  -9.9354144e+02   2.6252475e+02  -7.4014809e+02
  -1.1309252e+03   6.5773001e+02  -7.3106194e+02
  -8.6245330e+02   3.2008086e+02  -6.1376890e+02
  -9.1032316e+02   3.1367136e+02  -5.9570444e+02
  -8.7696593e+02   3.3126151e+02  -5.9337576e+02
  -8.9943015e+02   6.5658249e+02  -5.8520375e+02
  -8.7407759e+02   6.8193362e+02  -6.3401720e+02
  -9.7920504e+02   6.7459161e+02  -9.1298461e+02
  -1.1287873e+03   5.5640309e+02  -8.9363273e+02
  -1.1461068e+03   5.4866425e+02  -8.7167053e+02
  -1.1417581e+03   5.6888979e+02  -8.7297814e+02
  -1.1331633e+03   5.8764150e+02  -8.7627890e+02
  -1.1571757e+03   3.6771868e+02  -7.1263674e+02
  -1.0061388e+03   2.8399592e+02  -8.3312053e+02
  -9.2555411e+02   5.8024805e+02  -5.2563025e+02
  -8.1904697e+02   6.9092516e+02  -8.3679625e+02
  -8.2860942e+02   2.9681303e+02  -7.2763095e+02
  -1.0633158e+03   6.6609967e+02  -6.2182007e+02
  -8.6026096e+02   6.6713678e+02  -6.1904089e+02
  -1.0854742e+03   6.5340811e+02  -6.1328993e+02
  -1.0725543e+03   3.2979776e+02  -6.1500842e+02
  -1.1077747e+03   3.5892637e+02  -6.1241778e+02
  -1.0459221e+03   6.7222270e+02  -6.0866066e+02
  -8.8928404e+02   3.1533240e+02  -6.0186513e+02
  -1.0231202e+03   3.1645766e+02  -6.0157700e+02
  -1.0233885e+03   6.7283093e+02  -5.9783812e+02
  -9.3673891e+02   6.7273092e+02  -5.9882682e+02
  -1.0724551e+03   3.4193286e+02  -5.9590001e+02
  -1.0947382e+03   3.5483140e+02  -5.9908369e+02
  -1.1129918e+03   3.7656053e+02  -5.9350375e+02
  -1.1555033e+03   4.5067866e+02  -5.9192481e+02
  -1.1158645e+03   6.2362244e+02  -6.0417180e+02
  -1.0980854e+03   6.2709021e+02  -5.9197908e+02
  -1.0665409e+03   6.5206448e+02  -5.9444877e+02
  -1.1262722e+03   3.9684530e+02  -5.9071803e+02
  -1.1347734e+03   4.2963473e+02  -5.8938201e+02
  -8.6031533e+02   6.4574947e+02  -5.9017721e+02
  -9.2441770e+02   6.6121418e+02  -5.8244278e+02
  -1.0142617e+03   3.2862376e+02  -5.8361764e+02
  -1.1119649e+03   6.0064397e+02  -5.8080018e+02
  -1.0135844e+03   6.5925995e+02  -5.7869073e+02
  -8.9619651e+02   3.2831555e+02  -5.8087456e+02
  -1.0575454e+03   3.5264399e+02  -5.7907173e+02
  -1.1431431e+03   4.6391782e+02  -5.7647796e+02
  -1.0404029e+03   6.5092128e+02  -5.7932908e+02
  -1.0285349e+03   3.4761449e+02  -5.6841449e+02
  -1.1005944e+03   3.8300933e+02  -5.7572809e+02
  -9.9306833e+02   3.3975482e+02  -5.6725836e+02
  -1.0663230e+03   3.6864434e+02  -5.6571401e+02
  -1.0836340e+03   3.8324320e+02  -5.6365586e+02
  -1.0984093e+03   4.0290640e+02  -5.6311771e+02
  -1.1222962e+03   4.3250264e+02  -5.6581608e+02
  -1.1363634e+03   4.8133868e+02  -5.6591645e+02
  -1.1232702e+03   5.3080127e+02  -5.6154743e+02
  -1.1002654e+03   5.9053300e+02  -5.6352038e+02
  -1.0676733e+03   6.1215461e+02  -5.6061170e+02
  -1.0209953e+03   6.3974334e+02  -5.6367418e+02
  -1.0420200e+03   3.6312504e+02  -5.6124506e+02
  -1.1159893e+03   4.4795686e+02  -5.5654925e+02
  -1.1161181e+03   4.7958022e+02  -5.5112700e+02
  -1.1233081e+03   5.0309607e+02  -5.5448034e+02
  -1.0426659e+03   6.2920105e+02  -5.6135694e+02
  -9.9990882e+02   6.3549897e+02  -5.5495299e+02
  -1.0106681e+03   3.5665944e+02  -5.5303404e+02
  -9.7992486e+02   3.5890167e+02  -5.5086416e+02
  -1.0539594e+03   3.7703308e+02  -5.5362153e+02
  -1.0720159e+03   3.9434369e+02  -5.5283679e+02
  -1.0947309e+03   4.1597779e+02  -5.5147516e+02
  -1.1045272e+03   5.1884567e+02  -5.4404085e+02
  -1.1064166e+03   5.4729555e+02  -5.5130098e+02
  -1.0892169e+03   5.6994557e+02  -5.4865058e+02
  -1.0736527e+03   5.9257792e+02  -5.5064401e+02
  -1.0494656e+03   6.0683202e+02  -5.5034755e+02
  -1.0008017e+03   6.1402941e+02  -5.4306311e+02
  -9.6467245e+02   6.1379485e+02  -5.4023694e+02
  -1.0245039e+03   6.1931234e+02  -5.4859088e+02
  -1.0285406e+03   3.7510063e+02  -5.4723204e+02
  -1.0470366e+03   3.9527983e+02  -5.4183252e+02
  -1.0928236e+03   4.4013372e+02  -5.4200127e+02
  -1.0521291e+03   5.8423829e+02  -5.3728081e+02
  -1.0000115e+03   3.7218865e+02  -5.4027457e+02
  -1.0253787e+03   3.9300292e+02  -5.3480890e+02
  -1.0715785e+03   4.1226494e+02  -5.4083758e+02
  -1.0424625e+03   4.1400237e+02  -5.3300755e+02
  -1.0688407e+03   4.3266185e+02  -5.3442488e+02
  -1.1010047e+03   4.6461162e+02  -5.4048971e+02
  -1.0978566e+03   4.9462939e+02  -5.3670384e+02
  -1.0916906e+03   5.3977003e+02  -5.3940868e+02
  -1.0710492e+03   5.6810121e+02  -5.3743157e+02
  -1.0298917e+03   5.9544849e+02  -5.3708058e+02
  -9.8623533e+02   6.0193133e+02  -5.3261670e+02
  -9.4359484e+02   6.0257625e+02  -5.3258875e+02
  -9.9778098e+02   3.9590411e+02  -5.3100609e+02
  -1.0153222e+03   4.1318077e+02  -5.2624933e+02
  -1.0838348e+03   4.7664612e+02  -5.3001775e+02
  -1.0510729e+03   5.6011451e+02  -5.2904325e+02
  -1.0080950e+03   5.9087076e+02  -5.3209646e+02
  -1.0304979e+03   4.3320306e+02  -5.2159045e+02
  -1.0480081e+03   4.4737540e+02  -5.2132905e+02
  -1.0648281e+03   4.9424616e+02  -5.2106001e+02
  -1.0535447e+03   5.2094116e+02  -5.2100897e+02
  -9.7738134e+02   4.0986049e+02  -5.2233826e+02
  -1.0075603e+03   4.3745445e+02  -5.1683095e+02
  -1.0511082e+03   4.8234215e+02  -5.1902738e+02
  -1.0426895e+03   5.0701782e+02  -5.1581408e+02
  -1.0280750e+03   4.7434508e+02  -5.1216510e+02
  -9.9690474e+02   5.1253856e+02  -5.0642734e+02
  -1.0231198e+03   5.2305898e+02  -5.1244400e+02
  -1.1166959e+03   4.0517997e+02  -5.7365878e+02
  -1.0579809e+03   6.3462556e+02  -5.7486495e+02
  -1.0836160e+03   3.6510303e+02  -5.8231302e+02
  -1.0778870e+03   6.2496429e+02  -5.7775915e+02
  -1.0703590e+03   4.5850552e+02  -5.2557437e+02
  -1.1042617e+03   6.4340043e+02  -6.1945519e+02
  -9.9635422e+02   4.8084878e+02  -5.0728320e+02
  -8.7997547e+02   6.6610252e+02  -6.0262896e+02
  -1.1520870e+03   5.7456656e+02  -8.5075167e+02
  -1.0206760e+03   5.0026112e+02  -5.0953411e+02
  -1.1537617e+03   5.5700208e+02  -8.6217714e+02
  -8.0940962e+02   6.8763942e+02  -8.3153059e+02
  -8.3783536e+02   2.9143807e+02  -7.2902307e+02
  -1.1587245e+03   5.5122494e+02  -8.5028008e+02
