# Supplementary material for: Cellular organization in lab-evolved and extant multicellular species obeys a maximum entropy law
Source: eLife. 2022 Feb 21;11:e72707. doi: 10.7554/eLife.72707 (PMC8860445; doi:10.7554/eLife.72707)
Supplement: Figure 1—source data 1. — The folders are subdivided into those on snowflake yeast (from SEM studies) and Volvox (from lightsheet studies). Each subdirectory contains an explanatory README file. [file elife-72707-fig1-data1.zip › Experimental_Data/Volvox_Lightsheet_positions/sp8u_tif08_sMerged.txt]

  -5.2063091e+01   2.1927127e+02  -1.6355449e+02
  -3.5542214e+00   2.2495354e+02  -1.6433617e+02
  -4.8888803e+01   2.4591497e+02  -1.6905532e+02
  -2.0285794e+01   2.5246612e+02  -1.6941073e+02
  -4.4857246e+01   2.7131706e+02  -1.7067344e+02
  -7.7724864e+01   2.8291847e+02  -1.6753234e+02
  -2.5596198e+01   2.8964821e+02  -1.7248501e+02
   4.8891975e-01   2.8785638e+02  -1.7036661e+02
  -6.0681252e+01   2.9917264e+02  -1.7003087e+02
  -9.1666656e+01   3.0851401e+02  -1.6508289e+02
  -1.7244631e+01   3.1099424e+02  -1.7193700e+02
  -4.0437837e+01   3.1525469e+02  -1.7152529e+02
  -4.1567073e+01   3.4709987e+02  -1.6379284e+02
  -5.2646203e+00   2.7308668e+02  -1.6985957e+02
   2.5953852e+01   2.7029840e+02  -1.6386510e+02
  -6.2953415e+01   3.2990587e+02  -1.6744319e+02
  -1.2350349e+01   3.3518639e+02  -1.6729158e+02
  -4.2266827e+01   1.9462901e+02  -1.5730082e+02
  -1.6566495e+01   2.0354749e+02  -1.6070238e+02
  -7.8931904e+01   2.0988831e+02  -1.5572469e+02
   2.4394776e+01   2.2489292e+02  -1.5856916e+02
  -2.8409413e+01   2.3187169e+02  -1.6556918e+02
  -7.5498866e+01   2.3437772e+02  -1.6062092e+02
  -1.0158158e+02   2.4848649e+02  -1.6012853e+02
   1.4343374e+01   2.5181126e+02  -1.6416507e+02
  -7.0532509e+01   2.5571501e+02  -1.6460640e+02
  -1.1145527e+02   2.8291717e+02  -1.5982576e+02
   3.8091793e+01   2.8568406e+02  -1.6166390e+02
  -1.1918273e+02   3.0690662e+02  -1.5813119e+02
  -1.1550833e+02   3.3170018e+02  -1.5375311e+02
  -8.8972044e+01   3.3545067e+02  -1.6154068e+02
   1.0120573e+01   3.3754693e+02  -1.6171717e+02
  -7.3731798e+01   3.6023055e+02  -1.5666765e+02
  -2.0868979e+01   3.6140125e+02  -1.5824393e+02
  -4.5918178e+01   3.7593961e+02  -1.5168817e+02
  -1.1987682e+01   1.7682814e+02  -1.4908681e+02
  -6.3728619e+01   1.8932842e+02  -1.5365246e+02
   9.8822281e+00   2.0221502e+02  -1.5427084e+02
  -1.0432111e+02   2.2639403e+02  -1.5457722e+02
  -1.2811770e+02   2.3846368e+02  -1.4914136e+02
   4.6570237e+01   2.4280400e+02  -1.5454238e+02
  -1.2505708e+02   2.6406504e+02  -1.5530175e+02
   5.7320146e+01   2.6883831e+02  -1.5388698e+02
   5.3220848e+01   3.0569300e+02  -1.5535716e+02
   1.5992978e+01   3.0888487e+02  -1.6719847e+02
   3.5594466e+01   3.2547024e+02  -1.5848492e+02
   2.8689400e+01   3.5668361e+02  -1.5343323e+02
   8.4494798e+00   3.6570545e+02  -1.5453724e+02
  -6.9936041e+01   1.6760357e+02  -1.4327142e+02
  -3.9845840e+01   1.7310380e+02  -1.4685847e+02
   1.4954486e+01   1.7572287e+02  -1.4323900e+02
  -9.2841754e+01   1.8806731e+02  -1.4408632e+02
   3.1461451e+01   2.0046487e+02  -1.4770479e+02
  -1.1143312e+02   2.0582098e+02  -1.4547200e+02
   4.3397299e+01   2.2016995e+02  -1.5021015e+02
   7.4622070e+01   2.4487235e+02  -1.4206476e+02
  -1.5437601e+02   2.5546173e+02  -1.4093535e+02
  -1.4492097e+02   2.7847355e+02  -1.4634837e+02
   7.5074696e+01   2.8821568e+02  -1.4529659e+02
  -1.3607963e+02   2.9730210e+02  -1.5151405e+02
   7.8244290e+01   3.1417970e+02  -1.4302181e+02
  -1.4275778e+02   3.1917724e+02  -1.4477679e+02
   5.2232248e+01   3.4885094e+02  -1.4631845e+02
  -1.0639016e+02   3.5883912e+02  -1.4912029e+02
   2.9977743e+01   3.8154851e+02  -1.4042927e+02
   6.8239234e-01   3.8730908e+02  -1.4440012e+02
  -7.3016619e+01   3.8866130e+02  -1.4291288e+02
  -2.5263246e+01   3.8847997e+02  -1.4658872e+02
   5.5165368e+01   1.9420972e+02  -1.3592420e+02
   6.2115705e+01   2.2245488e+02  -1.4317057e+02
   8.1894350e+01   2.6814686e+02  -1.3886778e+02
   7.0853031e+01   3.3762343e+02  -1.4131962e+02
  -1.3374259e+02   3.4869934e+02  -1.4217384e+02
  -1.0286488e+02   3.8278669e+02  -1.3669799e+02
  -8.1674068e+01   1.4346109e+02  -1.2840356e+02
  -5.2859936e+01   1.5053401e+02  -1.3422121e+02
   3.1629514e-01   1.5328058e+02  -1.3219213e+02
  -2.6009825e+01   1.5622527e+02  -1.3630316e+02
  -9.8525117e+01   1.6616816e+02  -1.3383522e+02
  -1.1754303e+02   1.8180572e+02  -1.3266000e+02
   8.8574989e+01   2.2034906e+02  -1.2758653e+02
  -1.5906366e+02   2.3174820e+02  -1.3145349e+02
  -1.7220938e+02   2.7616093e+02  -1.3090435e+02
   9.7870415e+01   2.8877407e+02  -1.2927806e+02
   9.4339408e+01   3.1160395e+02  -1.3050750e+02
  -1.5814062e+02   3.4365126e+02  -1.3056229e+02
   5.9064642e+01   3.7246454e+02  -1.3328831e+02
  -1.2573300e+02   3.7705474e+02  -1.3172040e+02
   2.3229313e+01   4.0265793e+02  -1.3058848e+02
  -2.7622936e+00   4.0662062e+02  -1.3476799e+02
  -3.5472478e+01   4.0924594e+02  -1.3445806e+02
  -7.2659341e+01   4.1903061e+02  -1.2382231e+02
  -2.3102522e+01   1.3412609e+02  -1.2005447e+02
   2.6853217e+01   1.5846028e+02  -1.2778844e+02
   3.7444785e+01   1.7710766e+02  -1.3476613e+02
   7.7070957e+01   1.9837767e+02  -1.2782993e+02
   1.0059504e+02   2.4423921e+02  -1.2525370e+02
  -1.8017601e+02   2.5243561e+02  -1.2553444e+02
  -1.8631096e+02   2.9771654e+02  -1.2011174e+02
  -1.7037016e+02   3.1930614e+02  -1.3146915e+02
  -1.8132558e+02   3.4316138e+02  -1.1445849e+02
  -1.4950576e+02   3.7246036e+02  -1.2094841e+02
   5.3740904e+01   3.9422920e+02  -1.2236056e+02
  -9.1262767e+01   4.0399712e+02  -1.2644968e+02
  -1.1302515e+01   4.2537832e+02  -1.2146119e+02
  -6.8110152e+01   1.2745715e+02  -1.1605390e+02
  -4.3933215e+01   1.2864960e+02  -1.2022258e+02
  -3.9524540e-01   1.2994475e+02  -1.1317148e+02
   1.7032201e+01   1.3858489e+02  -1.1657736e+02
  -1.1089927e+02   1.4820113e+02  -1.2074802e+02
  -1.3227926e+02   1.6269716e+02  -1.1856765e+02
   5.3407488e+01   1.6532214e+02  -1.2061305e+02
   7.6306042e+01   1.7658444e+02  -1.1435844e+02
  -1.8201205e+02   2.3313880e+02  -1.1720352e+02
   1.0984893e+02   2.6300759e+02  -1.2096227e+02
  -1.9611218e+02   2.7507075e+02  -1.1454862e+02
   4.1946153e+01   4.1497351e+02  -1.1437464e+02
  -4.7622201e+01   4.2439573e+02  -1.2258973e+02
   1.4578061e+01   4.2368240e+02  -1.1836861e+02
  -9.5851334e+01   1.2365849e+02  -1.0605766e+02
   9.6702949e+01   1.9301187e+02  -1.1003017e+02
   1.0986424e+02   2.2162033e+02  -1.0944501e+02
   1.1630648e+02   3.0653624e+02  -1.0987554e+02
  -1.9649970e+02   3.1935684e+02  -1.1020206e+02
   1.1445793e+02   3.3039844e+02  -1.0852022e+02
  -1.6954368e+02   3.7195224e+02  -1.0860695e+02
  -1.5385332e+02   3.9551861e+02  -1.0700447e+02
  -9.3960722e+01   4.2560124e+02  -1.1258861e+02
  -2.7273378e+01   4.3695574e+02  -1.1255750e+02
  -6.1001241e+01   4.3994156e+02  -1.0740374e+02
  -4.2907916e+01   1.0810695e+02  -9.9369838e+01
  -6.7573726e+01   1.0954192e+02  -1.0121771e+02
  -1.8325563e+01   1.1350878e+02  -1.0223407e+02
  -1.2389849e+02   1.3173184e+02  -1.0392973e+02
  -1.4264414e+02   1.4439081e+02  -1.0202987e+02
   4.2824525e+01   1.4459764e+02  -1.1214254e+02
   6.9024391e+01   1.4938806e+02  -9.8623732e+01
  -1.5510078e+02   1.6681541e+02  -1.0445901e+02
  -1.8451636e+02   1.9282760e+02  -1.0074670e+02
  -1.9569127e+02   2.1702856e+02  -1.0082087e+02
   1.2356655e+02   2.4143224e+02  -1.0437144e+02
  -2.0303828e+02   2.4371805e+02  -1.0295195e+02
  -2.1409269e+02   2.6733586e+02  -9.6756411e+01
   1.2452741e+02   2.8356521e+02  -1.0636569e+02
  -2.0986225e+02   2.9253630e+02  -1.0228838e+02
  -2.1275334e+02   3.1956425e+02  -9.5137902e+01
  -1.9266827e+02   3.6008617e+02  -9.8115915e+01
   6.2499658e+01   4.0916146e+02  -1.0303212e+02
  -2.5314554e+00   4.4723741e+02  -1.0018072e+02
  -4.0449497e+01   4.5114917e+02  -9.9816428e+01
   2.7426197e+01   1.2429517e+02  -9.7978563e+01
   9.3764147e+01   1.6488901e+02  -9.2719064e+01
  -1.7539085e+02   1.7378129e+02  -9.8200192e+01
   1.2015752e+02   1.9911264e+02  -9.0352260e+01
   1.3335136e+02   2.6168901e+02  -9.6731007e+01
  -1.7404948e+02   3.9011977e+02  -9.4958113e+01
  -1.4586541e+02   4.1633764e+02  -9.6059562e+01
   3.4532381e+01   4.3297686e+02  -1.0341508e+02
  -9.1691754e+01   4.4337903e+02  -9.6079853e+01
  -1.6823090e+01   9.8401331e+01  -8.4217898e+01
  -9.3805927e+01   1.0369646e+02  -8.7672650e+01
  -1.1515787e+02   1.1236306e+02  -8.7480431e+01
   5.6063782e+00   1.1277794e+02  -9.3336239e+01
  -1.6423220e+02   1.4806252e+02  -8.4397433e+01
  -2.0474616e+02   2.0298618e+02  -8.5878624e+01
   1.3144494e+02   2.1971278e+02  -8.6283092e+01
  -2.1503350e+02   2.2428099e+02  -8.2832091e+01
   1.3453576e+02   3.0400161e+02  -8.8679609e+01
  -2.0951368e+02   3.4135031e+02  -9.1295974e+01
  -1.9310700e+02   3.8035833e+02  -8.5100259e+01
   5.6943351e+01   4.3099753e+02  -8.6881926e+01
  -1.3550771e+02   4.3057606e+02  -8.5956690e+01
   2.2440920e+01   4.4838921e+02  -9.0020744e+01
  -6.8578990e+01   4.5371762e+02  -8.9493650e+01
  -4.0141819e+01   9.1478189e+01  -7.6570257e+01
  -6.5132888e+01   9.3044869e+01  -8.0016835e+01
  -1.4395175e+02   1.2486730e+02  -8.2754299e+01
   4.7004467e+01   1.2545911e+02  -8.8265711e+01
   6.8710879e+01   1.2953305e+02  -7.8973194e+01
  -1.9935801e+02   1.8078663e+02  -7.7485112e+01
  -2.2552233e+02   2.4877602e+02  -8.1350595e+01
  -2.3131603e+02   2.7367435e+02  -7.7359051e+01
   1.4487098e+02   2.8326477e+02  -7.9358607e+01
  -2.2864646e+02   3.0171087e+02  -8.0308070e+01
  -2.2700615e+02   3.2901834e+02  -7.4809872e+01
   1.0643043e+02   3.9327100e+02  -7.6435109e+01
  -1.6922901e+02   4.1027042e+02  -8.5643673e+01
   8.3033055e+01   4.1105703e+02  -8.6638507e+01
  -1.0428160e+02   4.5053627e+02  -8.2198037e+01
  -9.1266751e-01   4.6417878e+02  -8.0280580e+01
  -5.0042738e+01   4.6570509e+02  -7.9048133e+01
  -2.7442994e+01   4.6760454e+02  -7.7244372e+01
  -8.7410508e+01   8.9238412e+01  -6.8006848e+01
   4.6281228e+00   9.5352228e+01  -7.3809626e+01
   2.8595527e+01   1.0577415e+02  -7.7218135e+01
  -1.7171734e+02   1.3720139e+02  -6.8769710e+01
   9.0530360e+01   1.4435165e+02  -7.6431942e+01
  -1.8448732e+02   1.5966563e+02  -7.5856496e+01
   1.1907469e+02   1.7809268e+02  -7.6918590e+01
   1.4374305e+02   2.4287536e+02  -7.5563719e+01
  -2.1135997e+02   3.6761622e+02  -7.6615558e+01
  -1.9026011e+02   4.0225357e+02  -7.1683444e+01
   7.8028815e+01   4.3005055e+02  -7.2863176e+01
  -1.5570527e+02   4.3216967e+02  -7.2718992e+01
  -1.2471468e+02   4.5100357e+02  -7.1327086e+01
   4.1458570e+01   4.5462163e+02  -7.2356867e+01
  -1.6894155e+01   8.4349161e+01  -6.2051899e+01
  -1.1386805e+02   9.2846191e+01  -6.4159946e+01
  -1.3622153e+02   1.0716080e+02  -6.7531328e+01
   1.3563713e+02   1.9734782e+02  -6.5100053e+01
  -2.3139928e+02   2.2683076e+02  -6.3049804e+01
  -2.3983714e+02   2.5461578e+02  -6.5443487e+01
   1.5155433e+02   2.6085332e+02  -6.6198002e+01
  -2.4304393e+02   2.8963373e+02  -6.3455662e+01
  -2.4241909e+02   3.1491204e+02  -6.1005182e+01
   1.3896783e+02   3.4546631e+02  -7.0997912e+01
  -2.2627485e+02   3.5004686e+02  -6.7250620e+01
  -2.0804422e+02   3.9009753e+02  -6.5441419e+01
   9.8819764e+01   4.1761191e+02  -6.5281297e+01
   1.9921388e+01   4.7085260e+02  -6.1896739e+01
  -4.2633974e+01   7.9164696e+01  -5.3727380e+01
   4.9957973e+01   1.0514398e+02  -5.8419025e+01
  -1.5961073e+02   1.1758485e+02  -6.3291604e+01
  -1.9261489e+02   1.5075595e+02  -5.8237932e+01
   1.1079958e+02   1.5514810e+02  -6.0181255e+01
  -2.1358093e+02   1.7030857e+02  -5.5061525e+01
   1.4817884e+02   2.2238679e+02  -5.7974063e+01
   1.5852874e+02   2.8517708e+02  -5.4845288e+01
   1.2980571e+02   3.8445079e+02  -5.7102215e+01
  -1.7853655e+02   4.2365275e+02  -6.1262654e+01
   6.4349516e+01   4.5010702e+02  -6.4236444e+01
  -1.4405997e+02   4.5196804e+02  -5.8857576e+01
  -6.5353702e+01   4.7602985e+02  -6.3064248e+01
  -6.4554980e+00   4.8117542e+02  -5.7187031e+01
  -4.9457238e+01   4.8490740e+02  -5.3620322e+01
  -6.9981023e+01   7.8738507e+01  -5.2951574e+01
   7.5336670e+01   1.1858369e+02  -5.3963942e+01
   9.6632098e+01   1.3296467e+02  -5.3809166e+01
  -2.5225189e+02   2.7190710e+02  -4.7708213e+01
   1.1828251e+02   4.0258244e+02  -5.2869022e+01
  -2.0333764e+02   4.1084061e+02  -5.2243172e+01
  -1.6732490e+02   4.4518400e+02  -4.9056439e+01
  -2.9434771e+01   4.8363419e+02  -5.1239067e+01
  -1.4417978e+00   7.7295691e+01  -4.5841647e+01
  -1.4000297e+02   9.6337083e+01  -4.7523507e+01
  -1.8266487e+02   1.2803393e+02  -4.4086365e+01
   1.2791614e+02   1.7131984e+02  -5.2207634e+01
  -2.4231007e+02   2.1238050e+02  -4.3713159e+01
  -2.4923682e+02   2.3811529e+02  -4.4751639e+01
   1.5770896e+02   2.4179411e+02  -5.0003980e+01
  -2.5519290e+02   2.9948574e+02  -4.3021757e+01
   1.5535969e+02   3.3167950e+02  -5.0918472e+01
   8.8756182e+01   4.4045223e+02  -4.7658119e+01
  -5.3243478e+01   6.8471391e+01  -3.1787025e+01
  -2.6148314e+01   7.0445843e+01  -3.7040342e+01
  -9.6756914e+01   7.7518774e+01  -4.2559224e+01
  -1.1976107e+02   8.0275608e+01  -3.8142401e+01
  -1.6313405e+02   1.0579512e+02  -4.1205253e+01
   9.0293953e+01   1.1627200e+02  -3.3055708e+01
   1.0846575e+02   1.3264299e+02  -3.3029990e+01
  -2.1106361e+02   1.4619426e+02  -3.6046005e+01
   1.4429924e+02   1.8047760e+02  -3.6911619e+01
  -2.3280986e+02   1.8768637e+02  -4.0018913e+01
   1.5433412e+02   2.0653602e+02  -3.7532024e+01
   1.6461441e+02   2.6466517e+02  -4.2373414e+01
  -2.5622643e+02   3.2539001e+02  -3.5021351e+01
   1.5659064e+02   3.4863932e+02  -3.6922148e+01
  -2.1927087e+02   4.0191741e+02  -4.0306566e+01
   1.1037900e+02   4.2385940e+02  -4.0077986e+01
  -1.8926328e+02   4.3182794e+02  -3.8640685e+01
   6.5062398e+01   4.6239214e+02  -3.8064881e+01
  -1.3326672e+02   4.6780276e+02  -4.1691986e+01
   4.0965665e+01   4.7458993e+02  -4.3496094e+01
   1.0724148e+01   4.8727157e+02  -3.7391715e+01
  -6.6930837e+01   4.9007617e+02  -3.3835373e+01
  -1.8099186e+01   4.9373670e+02  -2.9420451e+01
  -4.4112266e+01   4.9579492e+02  -2.6478423e+01
  -7.9430657e+01   6.5526839e+01  -2.4436164e+01
   6.8765521e+01   1.0284119e+02  -3.5509847e+01
  -2.2737715e+02   1.6376389e+02  -3.1218817e+01
  -2.6056007e+02   2.5507229e+02  -2.9863324e+01
  -2.6629882e+02   2.8238938e+02  -2.4577354e+01
   1.6936000e+02   2.8916103e+02  -3.2737528e+01
   1.5076609e+02   3.6765930e+02  -3.2151953e+01
  -2.3509919e+02   3.8686456e+02  -2.9224103e+01
  -1.5685702e+02   4.6411036e+02  -3.0650139e+01
  -1.1045544e+02   4.8503956e+02  -3.1170580e+01
   9.7765290e+00   7.1196751e+01  -2.5323484e+01
  -1.4461696e+02   8.4348997e+01  -2.1020002e+01
  -1.8364617e+02   1.1078311e+02  -2.2896463e+01
  -1.9770769e+02   1.2948309e+02  -2.1305667e+01
   1.2450757e+02   1.5077162e+02  -3.1017189e+01
   1.6162960e+02   2.2187518e+02  -2.5107418e+01
  -2.6221256e+02   2.3264921e+02  -1.9569154e+01
   1.6979005e+02   2.4717245e+02  -2.3675438e+01
  -2.6768084e+02   3.0584518e+02  -1.9382894e+01
   1.6541088e+02   3.3574282e+02  -2.1927292e+01
  -2.5475574e+02   3.4849597e+02  -2.4631311e+01
   1.4392456e+02   3.8604886e+02  -2.6112585e+01
  -2.0880594e+02   4.2566777e+02  -2.4371540e+01
  -1.7942431e+02   4.5034267e+02  -2.4526123e+01
   8.4493794e+01   4.5784874e+02  -2.0955442e+01
  -1.4583454e+01   6.2372527e+01  -1.7396883e+01
  -1.0343120e+02   6.6035641e+01  -1.6780904e+01
  -1.6685103e+02   9.5639810e+01  -2.2194517e+01
   1.4155397e+02   1.6445385e+02  -1.5609817e+01
  -2.4774818e+02   1.8318190e+02  -1.0351092e+01
   1.5570184e+02   1.9293361e+02  -1.2493854e+01
  -2.5617168e+02   2.0628441e+02  -1.7848725e+01
   1.7585819e+02   2.7146484e+02  -1.7993723e+01
   1.0463040e+02   4.4082604e+02  -2.1097270e+01
  -1.3239571e+02   4.8063336e+02  -1.9339801e+01
   5.2261224e+01   4.7898566e+02  -1.8734742e+01
  -9.0086204e+01   4.9429152e+02  -1.6700116e+01
  -4.1571886e+01   5.9508066e+01  -1.3070903e+01
   8.1576408e+01   1.0097847e+02  -1.0750929e+01
   1.0137042e+02   1.1645044e+02  -1.2192017e+01
   1.2102250e+02   1.3485242e+02  -9.2734792e+00
  -2.1790219e+02   1.4115521e+02  -1.0221979e+01
  -2.7001312e+02   2.6253741e+02  -9.2051779e+00
   1.7743220e+02   2.9885029e+02  -9.4838388e+00
  -2.6695295e+02   3.3144731e+02  -7.8713967e+00
  -2.5090994e+02   3.6847100e+02  -1.3444437e+01
  -2.2552185e+02   4.1541846e+02  -1.4081156e+01
  -1.9847268e+02   4.4672285e+02  -9.5006806e+00
   2.4148941e+01   4.9242332e+02  -1.7681441e+01
  -6.8894629e+00   4.9987449e+02  -1.2603341e+01
  -6.6706147e+01   5.0169607e+02  -2.8617626e+00
  -3.4874760e+01   5.0305426e+02  -1.4332433e+00
  -6.4269882e+01   5.5628419e+01  -4.5236216e+00
  -1.2491803e+02   7.0138640e+01  -9.4783825e+00
  -1.6407947e+02   8.5205038e+01   2.0229099e+00
  -1.8521025e+02   1.0013372e+02  -3.2932527e-01
   1.7428066e+02   2.3245872e+02  -1.6201961e+00
   1.4644209e+02   3.9490153e+02  -5.6318230e+00
   7.2364280e+01   4.7410037e+02  -2.0681794e-01
  -1.1480542e+02   4.9331528e+02  -2.9046106e+00
   3.5246130e+01   4.9222291e+02   8.6530207e-01
  -8.9969383e+01   5.7008373e+01   4.0747704e+00
   7.4425832e+00   6.1800541e+01   5.7013841e-01
   3.1273915e+01   7.0056991e+01  -5.1047992e+00
   5.9844429e+01   8.3399089e+01  -2.9748025e+00
   1.3520991e+02   1.4687292e+02   4.2313609e+00
   1.5037270e+02   1.6943620e+02   5.0667307e+00
   1.7022780e+02   2.1461075e+02   3.4720149e+00
  -2.6963808e+02   2.1780709e+02   6.8827970e+00
  -2.7398434e+02   2.4119236e+02   5.1537280e+00
   1.8235071e+02   2.5020468e+02   1.6689056e+01
   1.8082804e+02   2.7775213e+02   6.8021138e+00
  -2.7526788e+02   2.8876447e+02   2.6151782e+00
  -2.7424544e+02   3.0999400e+02   1.7810096e+00
  -2.6586912e+02   3.5213949e+02   6.1058243e+00
  -2.1481731e+02   4.3989817e+02   8.8611502e+00
   9.8928818e+01   4.5924052e+02   1.1483793e+00
  -1.7728169e+02   4.6756403e+02   2.6818817e+00
  -1.1626278e+02   6.1052179e+01   1.4770409e+01
  -1.4106668e+02   6.9883551e+01   8.4578461e+00
  -2.6221459e+02   1.9602135e+02   1.0453056e+01
  -2.5696678e+02   3.7795210e+02   1.1015627e+01
  -2.3285137e+02   4.2060955e+02   1.1723303e+01
   1.1984145e+02   4.3942026e+02   5.1214168e+00
  -9.6595974e+01   5.0041691e+02   1.2176112e+01
   1.0439152e+01   5.0211916e+02   6.3633503e+00
  -7.3227318e+01   5.0117142e+01   2.0626283e+01
  -4.5424883e+01   5.1126836e+01   1.7625693e+01
   4.6551822e+01   6.8034900e+01   1.6725720e+01
  -1.7997454e+02   9.0576237e+01   2.0568404e+01
   8.3302683e+01   9.1251432e+01   1.6155751e+01
   1.0240749e+02   1.0784407e+02   1.3838095e+01
  -2.5293795e+02   1.7434775e+02   1.7520158e+01
   1.6502469e+02   1.9287462e+02   1.7810051e+01
  -2.7999589e+02   2.6625146e+02   1.8788401e+01
   1.8812340e+02   2.9546400e+02   4.0285209e+01
  -2.7498522e+02   3.2746616e+02   1.7945629e+01
   1.5713094e+02   3.8554896e+02   1.4006303e+01
  -1.9521510e+02   4.5923481e+02   1.7966781e+01
  -1.5764426e+01   5.0733464e+02   1.5500811e+01
  -5.3779606e+01   5.0885322e+02   1.5507285e+01
   2.3753918e+01   5.9133849e+01   2.3960924e+01
  -1.9788957e+02   1.0164640e+02   2.4807788e+01
   1.1998331e+02   1.2485059e+02   1.7760775e+01
   1.7932142e+02   2.2965625e+02   2.1973744e+01
   1.4648864e+02   4.0777323e+02   1.7733888e+01
   7.4295277e+01   4.7956105e+02   2.6682197e+01
  -1.6013812e+02   4.8073721e+02   2.1382690e+01
   5.1749972e+01   4.8773410e+02   1.7780921e+01
  -1.2458194e+02   4.9611298e+02   2.7098474e+01
  -7.9768609e+01   5.0659697e+02   2.5423158e+01
  -3.7483765e+01   4.4356425e+01   5.3646795e+01
  -9.9434812e+01   5.1878844e+01   3.2776451e+01
  -1.6219760e+02   7.3399771e+01   2.9870124e+01
   6.5352043e+01   7.6815804e+01   3.0485828e+01
   1.4520984e+02   1.5086329e+02   2.6543585e+01
   1.5789257e+02   1.7122677e+02   3.0691388e+01
  -2.6209113e+02   1.8869934e+02   3.8343099e+01
   1.7495401e+02   2.0871516e+02   3.1858810e+01
  -2.7255552e+02   2.1260634e+02   3.0478736e+01
  -2.8184285e+02   2.3068070e+02   5.5976553e+01
   1.8649007e+02   2.7160571e+02   2.8793074e+01
  -2.8415453e+02   2.8781959e+02   3.1340448e+01
  -2.8192912e+02   3.0702742e+02   2.9418997e+01
  -2.7171402e+02   3.4651414e+02   3.0981228e+01
  -2.6790618e+02   3.6685883e+02   3.3728993e+01
   1.6756143e+02   3.6546174e+02   2.7684884e+01
  -2.5955096e+02   3.9032712e+02   3.5826748e+01
  -2.4478437e+02   4.1456927e+02   3.7375699e+01
   1.3152719e+02   4.2881755e+02   2.7497196e+01
  -2.2748534e+02   4.3438335e+02   3.2263486e+01
   1.1632157e+02   4.4981625e+02   2.7261361e+01
   9.5517844e+01   4.6749603e+02   2.6576117e+01
  -1.7662710e+02   4.7774287e+02   3.5196984e+01
   2.4185891e+01   5.0103809e+02   2.5240671e+01
   1.2013481e+00   5.0759375e+02   3.4573871e+01
  -3.3602446e+01   5.1089361e+02   3.1478143e+01
  -6.2770135e+01   4.4630628e+01   6.3204814e+01
  -1.4178046e+02   6.3198288e+01   3.8106978e+01
   1.3482486e+02   1.3472202e+02   3.7546612e+01
  -2.5067447e+02   1.6263947e+02   4.3671353e+01
   1.8702410e+02   2.4750123e+02   6.1169895e+01
   4.2476785e+01   4.9672621e+02   3.9383412e+01
  -8.0384066e+01   4.4304862e+01   4.9324863e+01
  -1.4490102e+01   4.6087582e+01   4.9546638e+01
  -1.2311224e+02   5.4963145e+01   4.6133175e+01
   4.7330133e+01   6.4160101e+01   4.3096190e+01
   8.3677551e+01   8.6345612e+01   4.2130396e+01
  -1.8097742e+02   8.7507380e+01   4.5804269e+01
   1.0179970e+02   1.0010442e+02   4.1339857e+01
   1.1880150e+02   1.1704057e+02   4.2556768e+01
   1.6890435e+02   1.8896967e+02   4.4381175e+01
  -2.8670633e+02   2.7255206e+02   4.6745819e+01
  -2.7916189e+02   3.2603904e+02   4.5933048e+01
   1.6032869e+02   3.9231748e+02   4.3335863e+01
   1.4668088e+02   4.1700884e+02   4.3282172e+01
  -2.1046311e+02   4.5396947e+02   4.0022644e+01
   1.1227930e+02   4.5801530e+02   7.5063363e+01
  -1.4759006e+02   4.9083321e+02   4.4809496e+01
  -1.0417070e+02   5.0318105e+02   4.3454836e+01
  -6.1594911e+01   5.1122173e+02   4.4729069e+01
   2.8233213e+01   5.3327900e+01   5.3162193e+01
  -1.6310328e+02   7.2266624e+01   5.2965930e+01
  -2.0305265e+02   1.0313595e+02   5.1619628e+01
   1.4627603e+02   1.4927573e+02   5.2015348e+01
  -2.7467348e+02   2.0575807e+02   5.5864783e+01
   1.8278351e+02   2.2666336e+02   4.9304517e+01
   1.8995020e+02   2.7274627e+02   5.4688133e+01
  -2.8659441e+02   3.0186013e+02   5.2511670e+01
   1.8689615e+02   3.1435950e+02   4.6573217e+01
   1.2696087e+02   4.4266155e+02   5.1302141e+01
  -1.9348861e+02   4.6997161e+02   5.2410538e+01
   6.2612825e+01   4.8904160e+02   5.1216219e+01
   1.9971778e+01   5.0565077e+02   5.4242740e+01
  -1.7162752e+01   5.1161745e+02   5.0952715e+01
  -1.0334331e+02   4.7739032e+01   1.0455917e+02
  -2.2067873e+02   1.1973552e+02   5.8322374e+01
   1.6011557e+02   1.6797953e+02   5.8980351e+01
   1.8560588e+02   3.3285577e+02   5.8889816e+01
   1.7117696e+02   3.7045058e+02   5.9744004e+01
  -2.4096464e+02   4.2425953e+02   6.2840649e+01
  -2.2308285e+02   4.4511551e+02   6.1104580e+01
   8.5132181e+01   4.7809620e+02   5.5672550e+01
  -1.2776311e+02   5.0097888e+02   5.7932420e+01
  -8.5550387e+01   5.1057615e+02   5.9507228e+01
  -4.0782471e+01   5.1114652e+02   5.6814725e+01
  -9.7426862e+00   4.5356236e+01   1.0882467e+02
  -1.4514615e+02   6.0520300e+01   6.6672394e+01
   5.7220881e+01   7.3795382e+01   1.3726422e+02
   6.8469479e+01   7.4581710e+01   6.3337685e+01
  -1.8527376e+02   8.5454178e+01   6.8642147e+01
   9.1139237e+01   9.3958903e+01   6.8973409e+01
   1.3338298e+02   1.3132187e+02   6.7154971e+01
  -2.5262323e+02   1.6363940e+02   6.8868195e+01
   1.7699802e+02   2.0217659e+02   6.3910708e+01
  -2.8885680e+02   2.5595591e+02   9.0837127e+01
  -2.9020796e+02   2.8322036e+02   9.5095953e+01
   1.9019945e+02   2.9104747e+02   6.9849376e+01
  -2.8295092e+02   3.2139445e+02   7.3138683e+01
  -2.7526056e+02   3.4761743e+02   6.1861074e+01
  -2.6761123e+02   3.7566715e+02   6.1666802e+01
  -2.5739884e+02   3.9873463e+02   6.1310931e+01
   1.5465471e+02   4.0619795e+02   6.9184666e+01
  -1.6736145e+02   4.8306128e+02   6.5123828e+01
   4.4491717e+01   4.9766308e+02   6.6546477e+01
  -1.1780446e+00   5.0841743e+02   6.9078302e+01
  -2.8636696e+01   4.1626416e+01   9.4960154e+01
  -1.2425061e+02   5.3074909e+01   7.5852373e+01
   6.8331390e+01   4.8633973e+02   7.9120780e+01
  -1.4445595e+02   4.9349962e+02   7.7685629e+01
  -1.1136986e+02   5.0561966e+02   7.5182734e+01
  -6.2418727e+01   5.1336794e+02   7.7198180e+01
  -7.5499808e+01   4.2342263e+01   8.0618503e+01
   2.6469582e+01   5.1824294e+01   7.9851882e+01
  -1.6458804e+02   7.0888377e+01   8.1583901e+01
  -2.0803698e+02   1.0696594e+02   7.7494515e+01
  -2.2475939e+02   1.2564819e+02   8.0315261e+01
   1.5114011e+02   1.5443266e+02   7.6977879e+01
   1.6636693e+02   1.8030430e+02   7.8775683e+01
  -2.7669196e+02   2.0236187e+02   8.1966565e+01
   1.8347493e+02   2.2435746e+02   7.3224356e+01
  -2.8366840e+02   2.2738205e+02   8.0466139e+01
   1.9009800e+02   2.6657069e+02   7.8080471e+01
   1.8846727e+02   3.1050418e+02   7.2720727e+01
  -2.7422453e+02   3.5836695e+02   8.7222494e+01
   1.6535488e+02   3.8634945e+02   8.4141725e+01
   1.4030815e+02   4.2587196e+02   7.3503045e+01
  -2.1123313e+02   4.5776556e+02   8.1206736e+01
   9.1927258e+01   4.7295269e+02   8.0378216e+01
  -1.8920690e+02   4.7456403e+02   7.9686951e+01
   1.9213880e+01   5.0515550e+02   8.4002468e+01
  -2.9360228e+01   5.1241827e+02   7.8489317e+01
  -5.5172502e+01   4.1675947e+01   1.0561204e+02
   7.8882775e+01   8.1005630e+01   9.2687363e+01
   1.8523906e+02   2.4098570e+02   8.7205011e+01
  -2.6477667e+02   3.8550599e+02   8.6102722e+01
  -2.5072581e+02   4.1252755e+02   8.5349335e+01
  -2.3271722e+02   4.3669102e+02   8.6955788e+01
   1.2622628e+02   4.4226838e+02   8.5504212e+01
  -1.8996893e+02   8.6399820e+01   9.2465739e+01
   1.4020517e+02   1.3956138e+02   9.2855147e+01
   1.7560975e+02   2.0216701e+02   9.0623832e+01
  -2.8584419e+02   3.1082138e+02   9.3039281e+01
   1.8472588e+02   3.2778237e+02   9.1229390e+01
   1.7663444e+02   3.6516515e+02   8.8435966e+01
  -1.7212687e+02   4.8437720e+02   9.2752482e+01
  -4.6213667e+01   5.1140240e+02   9.7398917e+01
  -1.1500749e+01   5.1070813e+02   9.4910804e+01
   1.4662607e+01   4.9510929e+01   1.0060071e+02
  -1.4634713e+02   6.2921526e+01   1.0151790e+02
  -2.1192648e+02   1.0923371e+02   1.0116179e+02
   1.5363179e+02   1.6035732e+02   9.9931791e+01
  -2.8168315e+02   2.1697666e+02   1.0361003e+02
   1.8874642e+02   2.8417444e+02   9.6928912e+01
   1.8650556e+02   3.0278365e+02   9.9482993e+01
   8.1674147e+01   4.7784051e+02   1.0212732e+02
  -1.2968850e+02   4.9956923e+02   9.8267934e+01
   3.4164224e+01   5.5518338e+01   1.0687312e+02
  -2.2837092e+02   1.3710922e+02   1.0704679e+02
   1.6511804e+02   1.8144658e+02   1.0565032e+02
  -2.7119413e+02   1.9669217e+02   1.0730684e+02
  -2.8456658e+02   2.4224549e+02   1.1613289e+02
   1.8698335e+02   2.6255810e+02   1.0344909e+02
   1.7970774e+02   3.5211641e+02   1.0122429e+02
   1.6641958e+02   3.7599024e+02   1.1371010e+02
  -2.5891909e+02   3.9656411e+02   1.0673547e+02
   1.5194370e+02   4.0729837e+02   1.0509912e+02
   1.3503029e+02   4.2980638e+02   1.0554485e+02
   1.0877424e+02   4.5692982e+02   1.0190297e+02
   5.8293066e+01   4.8809849e+02   1.0751993e+02
  -1.5314932e+02   4.8845145e+02   1.0817788e+02
   3.2463034e+01   4.9828726e+02   1.1241687e+02
  -1.0319558e+02   5.0600361e+02   1.0650965e+02
   8.5969338e+00   5.0627074e+02   1.0621520e+02
  -7.4426157e+01   5.1064531e+02   1.0791044e+02
  -1.9188019e+02   9.3633022e+01   1.1707235e+02
   1.0124885e+02   1.0087588e+02   1.1541008e+02
   1.8291135e+02   2.3642391e+02   1.0976824e+02
  -2.8802077e+02   2.7255140e+02   1.1764258e+02
  -2.8565231e+02   3.0555976e+02   1.1690354e+02
   1.8244543e+02   3.3117282e+02   1.1184425e+02
  -3.1473979e+01   5.0517330e+02   1.4118794e+02
  -3.0986503e+01   4.2722873e+01   1.2118256e+02
   1.3359962e+01   4.8504413e+01   1.2274841e+02
   7.8247756e+01   8.1918830e+01   1.1896075e+02
  -2.1307464e+02   1.1257337e+02   1.2699571e+02
   1.2294542e+02   1.2286621e+02   1.1497016e+02
   1.3963614e+02   1.4423152e+02   1.1646420e+02
  -2.5998940e+02   1.7573365e+02   1.1546924e+02
   1.7374311e+02   2.0355194e+02   1.1663009e+02
   1.8553425e+02   2.8023934e+02   1.1940709e+02
   1.8471732e+02   3.0981907e+02   1.1768298e+02
  -1.9453131e+02   4.6724767e+02   1.2371988e+02
  -1.7516843e+02   4.7341552e+02   1.4382822e+02
  -7.3783341e+00   5.0651424e+02   1.2567023e+02
  -5.6703370e+01   5.0893067e+02   1.2812581e+02
  -7.4023253e+01   4.4600778e+01   1.3021183e+02
  -1.0216755e+02   5.0593264e+01   1.3084248e+02
   1.4976183e+02   1.6154009e+02   1.2618525e+02
  -2.7692837e+02   2.1582441e+02   1.3002032e+02
  -2.7940937e+02   3.2526045e+02   1.3570008e+02
   1.7662717e+02   3.4976850e+02   1.2580514e+02
  -2.6497959e+02   3.8104404e+02   1.2827646e+02
   1.3763933e+02   4.1763683e+02   1.3063950e+02
   1.1822169e+02   4.4252999e+02   1.2767155e+02
   9.6357079e+01   4.6091424e+02   1.2686500e+02
   7.1587378e+01   4.7861752e+02   1.2865866e+02
  -5.0444598e+01   4.2333075e+01   1.3032164e+02
  -1.2514341e+01   4.5781339e+01   1.3711396e+02
   3.3852694e+01   5.8512385e+01   1.3144041e+02
  -1.7261296e+02   8.3144055e+01   1.3419625e+02
  -2.2789384e+02   1.3314031e+02   1.3470538e+02
   1.5820443e+02   1.8372736e+02   1.3636355e+02
   1.7800319e+02   2.2780990e+02   1.3213435e+02
   1.8314307e+02   2.5447084e+02   1.2896024e+02
  -2.8434378e+02   2.6114851e+02   1.3960196e+02
  -2.8473291e+02   2.9390665e+02   1.4078737e+02
  -2.7199378e+02   3.5355076e+02   1.3464893e+02
   1.5334552e+02   3.9320574e+02   1.3409297e+02
  -2.4979407e+02   4.0585227e+02   1.3585148e+02
   4.0656772e+01   4.9131742e+02   1.3738038e+02
   1.6176576e+01   5.0018866e+02   1.3395498e+02
  -8.9557684e+01   5.0590989e+02   1.3082132e+02
  -1.9219879e+02   9.9859037e+01   1.4475327e+02
   1.1458350e+02   1.1753283e+02   1.3645448e+02
   1.3254028e+02   1.4032123e+02   1.3662073e+02
  -2.7881340e+02   2.3626857e+02   1.4523173e+02
   1.8262042e+02   2.9677431e+02   1.3887473e+02
   1.7991058e+02   3.2606995e+02   1.3649282e+02
   1.6568686e+02   3.6702872e+02   1.4440212e+02
  -2.3152351e+02   4.3240230e+02   1.3875636e+02
  -2.0742151e+02   4.5450035e+02   1.3880208e+02
  -1.4183813e+02   4.9093068e+02   1.3792752e+02
  -1.1883481e+02   5.0008437e+02   1.3142710e+02
  -3.3852057e+01   4.8575833e+01   1.5081619e+02
  -6.4199614e+01   4.8975236e+01   1.5155833e+02
   4.8910400e+00   5.2206822e+01   1.4939276e+02
   8.7993809e+01   9.5839309e+01   1.4589411e+02
  -2.1277506e+02   1.2157141e+02   1.5262734e+02
  -2.2699117e+02   1.5273335e+02   1.5101102e+02
   1.8111910e+02   2.7107536e+02   1.4504393e+02
  -2.5928416e+02   3.8689133e+02   1.5478127e+02
  -7.4159139e+01   5.0307942e+02   1.4921350e+02
   1.5534521e+02   1.9299415e+02   1.5691584e+02
  -2.6946205e+02   2.1429189e+02   1.5460569e+02
   1.7612140e+02   2.4187834e+02   1.5281157e+02
  -6.7039941e-01   4.9772821e+02   1.5419338e+02
   3.1270103e+01   6.5685753e+01   1.6103554e+02
   6.4005605e+01   8.2515926e+01   1.6226781e+02
   1.0440280e+02   1.1495114e+02   1.6162741e+02
   1.2480618e+02   1.3824883e+02   1.5422456e+02
   1.6773176e+02   2.1764533e+02   1.5772366e+02
  -2.8035320e+02   2.7207841e+02   1.6281659e+02
   1.7530815e+02   2.8582831e+02   1.6336898e+02
  -2.7993862e+02   3.0350919e+02   1.6491768e+02
  -2.7673296e+02   3.3472900e+02   1.6454201e+02
   1.5123995e+02   3.8257510e+02   1.6636958e+02
   1.3875680e+02   4.0863435e+02   1.5830296e+02
  -2.3749229e+02   4.1709899e+02   1.6590020e+02
  -2.1541142e+02   4.4172364e+02   1.6323542e+02
   1.0204483e+02   4.5012993e+02   1.5299610e+02
  -1.8836775e+02   4.6204740e+02   1.6745557e+02
   8.1632956e+01   4.6715685e+02   1.5094881e+02
   5.5139238e+01   4.7924683e+02   1.5931960e+02
   2.4021174e+01   4.8979861e+02   1.6129863e+02
  -9.9836051e+01   4.9858197e+02   1.5483959e+02
  -5.1016461e+01   5.0203853e+02   1.5894709e+02
  -8.2429432e+01   5.2873562e+01   1.6973797e+02
  -1.9718710e+01   5.2314858e+01   1.6900939e+02
  -2.7300667e+02   2.4262489e+02   1.7254285e+02
   1.7245883e+02   2.6113667e+02   1.6786953e+02
   1.7724591e+02   3.1083584e+02   1.6010243e+02
  -1.2623463e+02   4.8884762e+02   1.6285055e+02
   6.6376842e+00   5.6596856e+01   1.7256250e+02
   8.0170560e+01   1.0164440e+02   1.7672985e+02
  -2.1731966e+02   1.3736421e+02   1.7823317e+02
   1.2571915e+02   1.5045695e+02   1.7277985e+02
   1.6241552e+02   3.5385195e+02   1.7296462e+02
  -2.6562002e+02   3.6628908e+02   1.7241976e+02
  -2.6163530e+02   2.1129371e+02   1.7885517e+02
   4.3430849e+01   4.7795044e+02   1.8353189e+02
  -7.7354368e+00   6.2202899e+01   1.9311367e+02
  -1.2652491e+02   7.2237320e+01   1.8536052e+02
   2.1862574e+01   7.1644362e+01   1.9180904e+02
   5.0095313e+01   8.3326297e+01   1.8880081e+02
   1.4338785e+02   1.8922298e+02   1.8446213e+02
  -2.7467783e+02   2.8102633e+02   1.8804521e+02
  -2.7155459e+02   3.1202088e+02   1.9193750e+02
   1.6862162e+02   3.2804442e+02   1.8085259e+02
  -2.4782744e+02   3.9502705e+02   1.8589815e+02
   1.2941272e+02   4.0673015e+02   1.8755050e+02
   1.0724920e+02   4.3268354e+02   1.8251519e+02
  -2.0208886e+02   4.4207734e+02   1.9073805e+02
   7.6813380e+01   4.5977650e+02   1.8191312e+02
  -1.2242719e+02   4.7597423e+02   1.9768319e+02
  -1.0026217e+02   4.8830056e+02   1.8009884e+02
   8.1830354e+00   4.9068649e+02   1.8320389e+02
  -4.7770064e+01   4.9279166e+02   1.8607622e+02
  -1.4743833e+02   8.5232578e+01   1.9208774e+02
  -2.6443920e+02   2.3372271e+02   1.9734825e+02
   1.6596977e+02   2.7055636e+02   1.9247382e+02
  -2.6434314e+02   3.4391725e+02   1.9678509e+02
   1.4473791e+02   3.7586144e+02   1.9660976e+02
   8.9303630e+01   1.1889305e+02   1.9827143e+02
  -2.5057502e+02   2.0806391e+02   2.0785733e+02
  -2.6615163e+02   2.5842813e+02   2.0532472e+02
   1.5586612e+02   3.4234848e+02   1.9900397e+02
  -2.2210426e+02   4.1307608e+02   2.0945500e+02
  -1.7118794e+02   4.5443848e+02   2.0311917e+02
  -6.2996065e+00   4.8086048e+02   2.1159031e+02
  -2.0844326e+02   1.4658208e+02   2.0692145e+02
  -2.4548101e+02   3.7810645e+02   2.1574231e+02
   1.0615776e+02   4.1414127e+02   2.0941490e+02
   8.3355038e+01   4.3932554e+02   2.0811144e+02
  -1.1904174e+02   7.9559356e+01   2.1316819e+02
  -2.3628820e+02   1.8665887e+02   2.1245247e+02
   1.3925759e+02   2.0044755e+02   2.1242641e+02
  -2.6216853e+02   2.9105668e+02   2.1966416e+02
   1.2460483e+02   3.8708087e+02   2.1362614e+02
  -1.3857225e+02   4.6016599e+02   2.1625199e+02
  -2.8266607e+01   4.8437628e+02   2.0979496e+02
  -1.4415768e+02   9.9058586e+01   2.2323447e+02
  -2.5708808e+02   3.3216483e+02   2.2242142e+02
   1.4119687e+02   3.5619414e+02   2.2329062e+02
   5.5929183e+01   4.5750413e+02   2.0555840e+02
  -2.5015846e+02   2.3095594e+02   2.2509583e+02
  -1.9337026e+02   4.2814096e+02   2.2932201e+02
  -2.5332751e+02   2.5892290e+02   2.3215913e+02
   1.5132004e+02   2.9626950e+02   2.2569268e+02
   5.9891440e+01   4.4107282e+02   2.3167808e+02
   6.2015833e+01   1.2616440e+02   2.4525839e+02
   1.2108979e+02   1.9422118e+02   2.3744159e+02
  -2.4736367e+02   2.8532172e+02   2.4819621e+02
  -2.4444138e+02   3.1906965e+02   2.4876884e+02
   1.2358040e+02   3.7282797e+02   2.3883700e+02
  -2.1507051e+02   3.9450038e+02   2.4101004e+02
   1.0035638e+02   3.9974993e+02   2.4224828e+02
   8.1922177e+01   4.2124346e+02   2.3519505e+02
  -1.6084352e+02   4.3884017e+02   2.4636279e+02
  -1.5016091e+01   4.6664069e+02   2.4537921e+02
  -7.3143558e+01   4.6825408e+02   2.4134116e+02
   1.3175850e+02   2.1827232e+02   2.4103457e+02
   1.4491167e+02   2.4847720e+02   2.3749015e+02
  -2.3175228e+02   3.5540580e+02   2.5037223e+02
   1.3754991e+02   2.9700866e+02   2.4972439e+02
   1.2691762e+02   3.4481970e+02   2.5215648e+02
   1.0342931e+02   3.7172617e+02   2.5776217e+02
   6.2616587e+01   4.2269901e+02   2.5413840e+02
   3.8666532e+01   4.3857908e+02   2.5610367e+02
  -1.2588052e+02   4.4288372e+02   2.5596492e+02
  -1.8416505e+02   4.0631291e+02   2.6471816e+02
  -3.8693905e+01   4.5785626e+02   2.5949704e+02
   5.4674317e+01   1.4561415e+02   2.6908771e+02
   1.0374666e+02   1.9339206e+02   2.6244252e+02
   1.1570172e+02   2.1749168e+02   2.6225193e+02
   1.2090558e+02   3.1235721e+02   2.7039821e+02
  -2.0437912e+02   3.7354165e+02   2.7396792e+02
   7.7783421e+01   4.0182143e+02   2.6330629e+02
  -6.8242477e+01   4.5126269e+02   2.7080591e+02
  -1.1236151e+01   4.4785474e+02   2.7138708e+02
   5.9584262e+01   1.6946359e+02   2.8509613e+02
   9.5813139e+01   2.2268700e+02   2.8436860e+02
   1.0439839e+02   3.4537509e+02   2.8008217e+02
   8.6758974e+01   3.7216289e+02   2.8034299e+02
   4.5658890e+01   4.1034064e+02   2.7856035e+02
  -1.4994233e+02   4.1371139e+02   2.8138935e+02
  -3.6499414e+01   4.4064235e+02   2.8451937e+02
  -1.0264528e+01   4.2731796e+02   2.9157356e+02
  -1.7372258e+02   3.8158465e+02   2.9862772e+02
   6.2044447e+01   3.8490604e+02   2.9446473e+02
  -1.1675610e+02   4.1489089e+02   2.9672239e+02
   9.3612166e+01   3.1733119e+02   3.0100887e+02
   7.7003047e+01   3.5222208e+02   3.0358940e+02
   3.5599089e+01   3.8780731e+02   3.0731967e+02
   6.7328200e+01   2.2861561e+02   3.0917536e+02
  -1.4266962e+02   3.8393267e+02   3.1128746e+02
  -8.0811285e+01   4.0900349e+02   3.1247168e+02
  -5.6337988e+01   1.6352779e+02   3.2459002e+02
   1.4737005e+01   1.9494098e+02   3.2561909e+02
   7.5215321e+01   2.8522072e+02   3.1949225e+02
   6.2399769e+01   3.2292010e+02   3.2189593e+02
   4.8531786e+01   3.5634497e+02   3.1755794e+02
  -1.0440953e+02   3.8191546e+02   3.2584297e+02
   4.7688343e+01   2.0845656e+02   3.2080499e+02
  -4.6876751e+01   3.9145967e+02   3.2971238e+02
  -2.0627899e+01   1.8579149e+02   3.3513074e+02
  -1.2708307e+02   3.4825778e+02   3.3390206e+02
  -4.7567361e+00   2.1910409e+02   3.4301177e+02
   2.8801259e+01   3.2819723e+02   3.4078445e+02
  -1.8429114e+01   3.7626736e+02   3.3915728e+02
  -6.9883818e+01   3.7899960e+02   3.3847538e+02
   1.1889230e+01   2.5915964e+02   3.5016143e+02
  -1.0932830e+02   3.1326117e+02   3.5031721e+02
  -1.1285551e+01   3.3954503e+02   3.4922663e+02
  -4.4970297e+01   3.5716570e+02   3.4800381e+02
   3.8252671e+00   3.0027499e+02   3.5582105e+02
  -3.7767466e+01   3.2262761e+02   3.5900419e+02
  -2.8354464e+01   2.7156416e+02   3.5977696e+02
  -1.0056323e+02   2.7403194e+02   3.5773924e+02
  -6.6733051e+01   2.9670432e+02   3.6156658e+02
  -9.7535937e+01   2.6544929e+02  -1.6252285e+02
  -1.5998300e+02   2.9647123e+02  -1.3806228e+02
  -1.7319345e+02   2.0947353e+02  -1.1793915e+02
   1.8309028e+02   2.9687775e+02   1.6188519e+01
  -2.7979455e+02   2.4048459e+02   3.2130330e+01
  -5.7204934e+01   4.5600246e+01   3.7945100e+01
  -3.0375175e+01   4.8513643e+01   2.8494654e+01
   1.8519934e+02   2.4697190e+02   3.9446475e+01
  -1.0140101e+02   4.9677701e+01   5.9017975e+01
  -2.8765847e+02   2.5682038e+02   6.5940691e+01
   1.0785016e+02   4.6141333e+02   5.1093578e+01
  -2.8738595e+02   2.8790333e+02   7.3105697e+01
  -2.1688867e+01   4.2939559e+01   7.3604727e+01
   2.9645544e+00   4.6355134e+01   6.5935108e+01
   4.5152973e+01   6.1149360e+01   6.3295531e+01
   1.1267762e+02   1.1061019e+02   6.6945441e+01
   1.8105462e+02   3.5028520e+02   7.2887384e+01
  -1.2557239e+02   5.4268490e+01   1.0031578e+02
  -4.5345049e+00   4.5385289e+01   8.8586861e+01
   1.8192300e+02   2.2440596e+02   9.6901199e+01
   4.4769796e+01   4.9626745e+02   9.0827180e+01
  -1.9073649e+02   4.7325240e+02   1.0154987e+02
  -1.6921723e+02   7.5555653e+01   1.0803682e+02
  -7.8852082e+01   4.4796660e+01   1.0726212e+02
   5.4747009e+01   6.9244417e+01   1.1106057e+02
  -3.0789655e+01   5.0889498e+02   1.1605734e+02
  -2.0859505e+02   4.5830294e+02   1.0665574e+02
  -2.2422386e+02   4.4303389e+02   1.1273827e+02
  -2.4147744e+02   4.2318224e+02   1.1084954e+02
  -2.7007975e+02   3.6653019e+02   1.0518619e+02
  -1.7344933e+02   4.8163679e+02   1.1979991e+02
  -9.3699110e+01   4.9942937e+01   1.5013870e+02
  -1.6874193e+02   8.5959451e+01   1.5421276e+02
  -2.4845563e+02   1.6958221e+02   1.4472043e+02
   1.2380850e+02   4.2899053e+02   1.5256713e+02
   1.7252280e+02   3.3976295e+02   1.5307569e+02
  -1.9346401e+02   1.1150539e+02   1.6979506e+02
  -2.3692300e+02   1.6334012e+02   1.7079491e+02
  -1.0915296e+02   5.8198644e+01   1.7056928e+02
  -7.7569273e+01   4.9677700e+02   1.7521579e+02
   1.3110082e+02   3.2865062e+02  -8.8765852e+01
   1.2146787e+02   3.5215752e+02  -9.1382935e+01
   2.2143154e+01   8.9815312e+01  -5.2243657e+01
   1.4196590e+02   3.6271470e+02  -5.5497195e+01
  -1.0916302e+02   4.6897785e+02  -5.8259617e+01
  -8.7712424e+01   4.8299189e+02  -4.9170367e+01
  -2.4389881e+02   3.3816813e+02  -4.9597923e+01
   1.6721755e+02   3.1260156e+02  -3.1369150e+01
   1.7448907e+02   3.2127263e+02  -4.1983943e+00
  -2.0318010e+01   5.4126428e+01   4.3911117e+00
  -1.3828201e+02   4.8819226e+02   1.1427032e+01
  -2.0456261e+02   1.1607779e+02   1.9636989e+00
  -2.4336159e+02   3.9521089e+02  -5.2653918e+00
  -9.9304847e+01   4.6970347e+01   8.0595560e+01
  -5.0267388e+01   4.0062390e+01   8.2678498e+01
   5.0109423e+01   6.5116128e+01   8.4845164e+01
  -8.6460350e+01   5.0914824e+02   8.4292274e+01
   1.6897352e+02   2.0326217e+02   1.3720922e+02
   1.5945546e+02   3.1758082e+02   2.0427398e+02
   1.4459184e+02   3.2556140e+02   2.3259696e+02
  -1.1267102e+02   4.3071504e+02  -9.8178518e+01
  -8.5016991e+01   4.6409494e+02  -7.4169589e+01
  -1.5363606e+02   4.7669497e+02  -7.2684542e+00
  -2.4769860e+02   4.0073934e+02   1.6997660e+01
   7.1709580e+00   4.6943885e+02   2.2853834e+02
  -1.3447349e+02   2.1558781e+02  -1.4134166e+02
   1.7712428e+02   2.5425923e+02  -3.5299770e+00
   1.2273590e+02   3.7231068e+02  -7.7477553e+01
   8.2423397e+01   3.6318392e+02  -1.2201209e+02
   9.2669741e+01   3.3537935e+02  -1.2793988e+02
   1.0483699e+02   3.7483749e+02  -9.5758934e+01
   1.5523591e+02   3.0641759e+02  -6.0293365e+01
  -2.2750756e+02   3.7461729e+02  -5.2208053e+01
  -2.3891564e+02   3.6280852e+02  -4.1060080e+01
   1.3094184e+02   4.0748288e+02  -2.7476308e+01
  -2.3723265e+02   1.6035331e+02  -5.2765448e+00
  -2.1368630e+02   1.1810127e+02   3.2630680e+01
   1.8035437e+02   3.2212408e+02   1.8371068e+01
  -2.9876644e+00   5.1740525e+01   2.4332610e+01
  -2.3191212e+02   1.3819878e+02   3.7929312e+01
   1.7696934e+02   3.5005696e+02   4.2130809e+01
  -2.6493025e+02   1.8304764e+02   6.2923327e+01
   1.2145215e+02   1.1808840e+02   8.9558953e+01
  -2.4993177e+02   1.5627465e+02   9.9529676e+01
  -2.6306104e+02   1.8978647e+02   1.3744438e+02
  -1.3323235e+02   6.7339747e+01   1.6138898e+02
  -1.9070854e+02   1.1964532e+02   1.9562245e+02
  -1.9690676e+01   4.9521427e+02   1.7149043e+02
  -5.1228470e+01   5.2482415e+01   1.7211568e+02
   1.6704625e+02   2.3202963e+02   1.7313565e+02
  -1.6761740e+02   9.5537074e+01   1.8176338e+02
   1.0757532e+02   1.2759626e+02   1.7826227e+02
   1.5565969e+02   2.0977422e+02   1.7792064e+02
  -6.9959818e+01   5.9381465e+01   1.8917100e+02
  -9.9289301e+01   6.3268990e+01   1.9095696e+02
  -2.4694894e+02   1.8610810e+02   1.8576931e+02
   1.6962968e+02   3.0133521e+02   1.8366110e+02
  -3.8854657e+01   5.8442900e+01   1.9275816e+02
  -2.2698025e+02   1.6260526e+02   1.9710416e+02
   1.2888983e+02   1.6814867e+02   1.8874423e+02
   1.6348714e+02   2.4246812e+02   1.9026709e+02
   6.6544440e+01   1.0265729e+02   2.0467279e+02
   1.1016169e+02   1.3918821e+02   1.9582801e+02
   1.5214505e+02   2.1844190e+02   1.9840482e+02
  -1.6686624e+02   1.0590836e+02   2.0833760e+02
   1.6110908e+02   2.9038003e+02   2.0544210e+02
  -5.7180003e+01   6.6415062e+01   2.1102156e+02
  -2.5920035e+01   7.0563545e+01   2.1625722e+02
  -8.9017859e+01   7.1030248e+01   2.1350861e+02
   8.4249084e+00   7.9024880e+01   2.1231153e+02
   3.8397008e+01   9.1376630e+01   2.1601607e+02
   1.2711482e+02   1.7776329e+02   2.1297370e+02
   1.5557483e+02   2.4766998e+02   2.1104509e+02
  -1.8674331e+02   1.3088386e+02   2.2107641e+02
   1.0902212e+02   1.5686121e+02   2.1775402e+02
   6.6538928e+01   1.1130259e+02   2.2001106e+02
   8.8734142e+01   1.3367904e+02   2.2308418e+02
  -2.1973558e+02   1.7128905e+02   2.2220463e+02
   1.4433055e+02   2.2490429e+02   2.2153639e+02
   1.5491046e+02   2.6983617e+02   2.2298932e+02
  -1.0906500e+02   4.6678488e+02   2.2956994e+02
  -4.4177808e+01   4.7688259e+02   2.3061234e+02
  -1.4694404e+01   8.3857473e+01   2.3643129e+02
   1.5176080e+01   9.0761786e+01   2.3379107e+02
  -2.0362757e+02   1.5612067e+02   2.3651842e+02
  -2.3380602e+02   2.0826607e+02   2.3658727e+02
  -7.2321351e+01   8.0055220e+01   2.3648273e+02
  -1.2023524e+02   9.5662455e+01   2.3986643e+02
   4.0452753e+01   1.0715370e+02   2.4031795e+02
  -1.6511409e+02   1.2296253e+02   2.3710051e+02
   1.0484241e+02   1.6683929e+02   2.3872417e+02
   3.4473838e+01   4.5500934e+02   2.3526978e+02
  -1.8095199e+02   1.4465856e+02   2.4562455e+02
   8.3994221e+01   1.4653553e+02   2.4648981e+02
  -6.5806140e+01   9.3214100e+01   2.5490535e+02
  -3.5392837e+01   9.3077529e+01   2.5611841e+02
  -9.2210671e+00   1.0109727e+02   2.5807926e+02
   1.6233835e+01   1.0873503e+02   2.5436319e+02
  -1.4039066e+02   1.1673431e+02   2.5205674e+02
  -2.3469398e+02   2.3488885e+02   2.5291426e+02
   1.4268279e+02   2.7370111e+02   2.4464459e+02
   1.3669532e+01   4.5232863e+02   2.5237029e+02
  -9.7390788e+01   4.5619196e+02   2.5516847e+02
  -1.8735623e+02   1.7050131e+02   2.6227974e+02
  -2.1686465e+02   2.0882562e+02   2.6226905e+02
  -1.1679412e+02   1.1225169e+02   2.6567484e+02
  -1.6361196e+02   1.4745671e+02   2.6660369e+02
   8.3929119e+01   1.6875298e+02   2.6485429e+02
   1.2505736e+02   2.4652405e+02   2.6288282e+02
  -2.3193298e+02   2.6644192e+02   2.6820064e+02
  -2.2812302e+02   2.9901407e+02   2.7317281e+02
  -8.9402515e+01   1.1233654e+02   2.7276150e+02
   1.5337868e+00   1.1851094e+02   2.7487495e+02
  -1.3458582e+02   1.3475199e+02   2.7634161e+02
  -1.9669792e+02   1.9716054e+02   2.7731087e+02
   1.2737803e+02   2.7702521e+02   2.6622237e+02
  -2.2011986e+02   3.3518959e+02   2.7810335e+02
   1.5537563e+01   4.3171913e+02   2.7647228e+02
  -5.7458116e+01   1.1039259e+02   2.8027002e+02
  -3.0490687e+01   1.1064951e+02   2.8025011e+02
   8.2617201e+01   1.9200844e+02   2.8069402e+02
  -2.1786207e+02   2.3629936e+02   2.7943703e+02
   1.1109041e+02   2.5034087e+02   2.8045080e+02
  -9.6363368e+01   4.3632734e+02   2.8195191e+02
   1.9179212e+01   1.3604801e+02   2.8422717e+02
  -1.6896266e+02   1.7813630e+02   2.8878466e+02
   1.0749037e+02   2.8296259e+02   2.8872050e+02
  -6.9022606e+01   4.3189311e+02   2.9326853e+02
  -1.6335559e+01   1.3127312e+02   2.9249559e+02
  -1.0744177e+02   1.3670766e+02   2.9653916e+02
   3.1195188e+01   1.5633086e+02   2.9546064e+02
  -1.4344970e+02   1.5839963e+02   2.9312956e+02
  -1.9772332e+02   2.2687363e+02   2.9714914e+02
  -2.0970996e+02   2.6664617e+02   2.9373348e+02
  -2.0583947e+02   3.0494100e+02   2.9836856e+02
  -1.9157158e+02   3.4358327e+02   2.9995138e+02
  -7.6710055e+01   1.3122495e+02   2.9962351e+02
  -4.7625396e+01   1.3289388e+02   3.0302540e+02
   6.8208991e+01   1.9936090e+02   2.9904933e+02
   8.9108637e+01   2.5397326e+02   3.0082326e+02
   1.5191460e+01   4.1163502e+02   2.9991078e+02
   1.4578723e+00   1.4831982e+02   3.0464765e+02
  -1.1963330e+02   1.6833828e+02   3.0982315e+02
   4.0754390e+01   1.7942800e+02   3.0774096e+02
  -1.7617605e+02   2.0812177e+02   3.0740050e+02
  -4.3921253e+01   4.1682370e+02   3.1081701e+02
  -2.6554256e+01   1.5361307e+02   3.1701122e+02
  -1.8341719e+02   2.4724150e+02   3.1378910e+02
  -1.8759772e+02   2.7931866e+02   3.1581901e+02
  -8.7413669e+01   1.5859930e+02   3.2059496e+02
   3.7119379e+00   1.6950168e+02   3.2051520e+02
  -1.4379203e+02   1.9036281e+02   3.1580438e+02
  -1.7848406e+02   3.1073222e+02   3.1682979e+02
  -1.6359731e+02   3.4889309e+02   3.1967551e+02
  -1.1070161e+02   1.9178733e+02   3.2852620e+02
  -1.5419072e+02   2.2978331e+02   3.2520734e+02
   3.3996358e+01   2.3007752e+02   3.3078158e+02
   5.6560101e+01   2.5829677e+02   3.3002918e+02
  -1.6229683e+02   2.7330718e+02   3.2981329e+02
   1.4887980e+01   3.6150644e+02   3.3237949e+02
   3.4298571e+00   3.8726984e+02   3.2315015e+02
  -1.8947475e+01   4.0252464e+02   3.1831627e+02
  -8.1339727e+01   1.7986835e+02   3.3362761e+02
  -1.2254803e+02   2.1585860e+02   3.3544673e+02
  -1.4890577e+02   3.1483842e+02   3.3498379e+02
  -1.3295845e+02   2.5072750e+02   3.4034825e+02
   4.0875158e+01   2.9281549e+02   3.4141276e+02
  -7.8592112e+01   2.1087866e+02   3.4694641e+02
  -3.7628628e+01   2.2591785e+02   3.4813837e+02
  -1.0224220e+02   2.3550325e+02   3.4863308e+02
  -1.3253645e+02   2.8372874e+02   3.4753205e+02
  -7.9906819e+01   3.4293828e+02   3.4920408e+02
  -6.5771721e+01   2.4923789e+02   3.5879627e+02
  -1.2567799e+02   5.6536114e+01   1.2550819e+02
  -5.7913563e+01   4.8442244e+02   2.1046313e+02
  -4.2763929e+01   7.8186455e+01   2.3565337e+02
  -9.4706627e+01   9.1265027e+01   2.4509879e+02
  -2.1274571e+02   1.8647698e+02   2.4861798e+02
   3.6154757e+01   1.2626598e+02   2.6383610e+02
  -5.1313145e+01   1.9408491e+02   3.4043730e+02
   1.0181996e+02   1.0072741e+02   9.1301891e+01
   7.4421630e+00   5.2608575e+01   4.1491394e+01
   1.8067989e+02   3.3332317e+02   3.2532917e+01
  -1.2195177e+02   5.7167353e+01   1.4540158e+02
  -2.0862218e+02   1.1577888e+02   1.9303481e+01
  -2.3847360e+02   1.4109110e+02   5.8877193e+01
  -2.4495296e+02   1.5282236e+02   1.2290162e+02
  -2.6237782e+02   1.7981891e+02   9.1147301e+01
  -2.4292514e+02   1.4633926e+02   8.5521980e+01
  -2.3826852e+02   1.4916291e+02   2.0714460e+01
  -2.5877980e+02   1.9036957e+02   1.6123199e+02
   1.4613112e+02   3.1717488e+02  -7.4641789e+01
   1.0215619e+02   3.5205102e+02  -1.1275046e+02
  -1.0902060e+01   4.8707501e+02   1.9469852e+02
   1.2913861e+02   4.2072702e+02  -6.6780404e+00
   3.3781958e+01   4.6467547e+02   2.1715507e+02
  -3.0258774e+01   1.1747213e+02   2.8663131e+02
