# Supplementary material for: Cellular organization in lab-evolved and extant multicellular species obeys a maximum entropy law
Source: eLife. 2022 Feb 21;11:e72707. doi: 10.7554/eLife.72707 (PMC8860445; doi:10.7554/eLife.72707)
Supplement: Figure 2—source data 1. — Each subdirectory contains an explanatory README file. [file elife-72707-fig2-data1.zip › Simulation_Data/Agg_simulations/cid=001.txt]

1 -0.488728 0.666320 -1.329141
2 -0.327339 -1.388859 2.499234
3 1.345725 0.125909 0.702673
4 -2.369154 1.776366 1.843116
5 0.611548 -1.567641 0.763352
6 -1.916261 -0.212975 1.938406
7 -0.936276 2.648293 0.908193
8 -0.415013 2.534079 -0.950604
9 0.040255 1.033801 0.281559
10 -0.729164 1.189377 1.928288
11 0.862051 1.970286 1.641956
12 -2.289404 2.502873 -0.266156
13 -0.464327 -1.931468 -0.736504
14 -2.626102 0.449388 -1.022668
15 0.520900 -0.204252 -0.536953
16 1.961722 1.371738 0.231181
17 0.520900 -0.204252 -0.536954
18 -0.503415 -0.180182 1.094526
19 1.331455 0.107630 0.672605
20 -2.040679 0.650547 0.654704
21 -0.502426 -0.188439 1.095193
22 -2.697141 -0.611617 0.420152
23 0.040255 1.033801 0.281559
24 1.082734 1.316631 -1.204854
25 -1.715042 0.849898 0.668348
26 -0.728436 1.190930 1.927782
27 0.653999 0.349810 2.086572
28 -0.493050 0.666953 -1.325535
29 -1.513201 -0.684114 -1.897388
30 -1.079504 -0.297429 -0.440353
31 2.047517 0.072556 -1.148449
32 0.842386 1.995003 1.631724
33 -1.349857 1.464377 -0.770442
34 -0.532024 -0.162376 3.015147
35 1.005606 0.290165 1.362681
36 -1.720070 0.851820 0.671205
37 0.586208 -1.575382 0.736908
38 -1.409756 -1.846977 0.921388
39 -0.936320 2.648289 0.908161
40 -0.408853 2.535781 -0.948086
41 0.040363 1.033860 0.281815
42 -0.732925 1.181325 1.930649
43 0.723744 0.423844 2.051576
44 -1.478666 1.089544 0.207110
45 -0.457555 -1.932336 -0.740049
46 -2.185527 -0.716615 0.217854
47 0.537093 -0.125123 -0.490380
48 1.967988 1.352593 0.256655
49 0.047353 0.672028 -1.581054
50 0.590440 -1.573692 0.741730
51 2.221610 -0.754132 0.477333
52 -1.916461 -0.212172 1.938223
53 -0.544083 0.192904 0.850920
54 -1.409900 -1.846919 0.921261
55 -0.126931 0.746622 0.335890
56 1.087661 1.357861 -1.188788
57 -1.468336 1.026626 -1.079626
58 -0.501351 -0.196611 1.095825
59 1.428968 -1.182590 2.182049
60 -1.082149 -0.293231 -0.438815
61 0.129206 -0.804790 -2.014636
62 -1.085097 -0.289541 -0.436521
63 1.461145 -1.750785 -0.863798
64 0.889656 2.910375 0.113046
