# Supplementary material for: Cellular organization in lab-evolved and extant multicellular species obeys a maximum entropy law
Source: eLife. 2022 Feb 21;11:e72707. doi: 10.7554/eLife.72707 (PMC8860445; doi:10.7554/eLife.72707)
Supplement: Figure 2—source data 1. — Each subdirectory contains an explanatory README file. [file elife-72707-fig2-data1.zip › Simulation_Data/Agg_simulations/cid=002.txt]

1 -0.403706 0.751553 -2.050270
2 2.061326 -0.710622 1.300750
3 0.301109 -1.204536 1.785374
4 -2.273614 0.891971 2.056564
5 1.043028 -1.972383 0.269220
6 1.977020 1.035170 0.638507
7 -2.048946 -0.364444 0.436270
8 -2.559944 -0.530544 2.055359
9 1.104489 1.085425 -0.995568
10 0.169286 0.172735 3.082352
11 -1.329208 -1.722875 1.361788
12 -1.741827 1.570733 0.477659
13 0.958202 -0.336013 0.502628
14 -0.522504 2.991444 0.907783
15 -2.566765 0.864691 -0.675495
16 -0.691701 -0.114752 1.618600
17 -0.805900 0.275368 -0.674861
18 1.098702 0.454564 2.160064
19 -1.376404 -1.686861 1.363078
20 -2.542680 2.551948 0.167062
21 0.958202 -0.336013 0.502628
22 1.100964 2.599814 0.148559
23 -2.048946 -0.364444 0.436270
24 -0.879542 -0.813925 2.948196
25 -0.368456 2.262001 -0.828744
26 -0.701142 -0.145833 1.625807
27 0.521141 -0.737634 -1.364527
28 -0.805900 0.275368 -0.674861
29 1.104530 1.083033 -0.995948
30 1.177728 2.187783 1.926534
31 -1.660263 -0.705569 -1.125888
32 -0.543275 1.782988 2.382114
33 -0.825002 0.272343 -0.684087
34 0.961632 -0.336814 0.503435
35 0.300513 -1.203999 1.785917
36 -3.288334 0.975773 0.846661
37 0.300464 -1.204592 1.784614
38 1.966529 1.066892 0.597195
39 -2.048956 -0.364434 0.436272
40 -0.841844 -0.371966 1.578154
41 -0.363572 2.262107 -0.828176
42 -0.477382 1.809416 2.372265
43 -0.584052 -1.288434 0.219693
44 0.447996 1.550873 0.722152
45 -0.613080 0.331991 -0.509745
46 -0.692664 2.981436 0.784760
47 -2.117388 0.539792 -1.114857
48 -0.540987 1.786822 2.354625
49 -1.741944 1.570758 0.477569
50 1.098713 0.454565 2.160053
51 -0.583931 -1.288493 0.219631
52 -2.270314 0.887683 2.063438
53 -0.582048 -1.288847 0.218811
54 0.448736 1.551421 0.722313
55 -1.748852 -0.848836 2.228514
56 -1.366516 0.530864 3.196614
57 -1.553312 1.845092 -1.199331
58 -0.666212 0.188641 1.378168
59 -0.487012 -1.013316 -1.564233
60 -1.741832 1.570734 0.477655
61 1.103336 -0.725050 -0.992570
62 0.439504 1.544464 0.720869
63 -2.019676 -1.714390 -0.293625
64 -2.066592 2.536875 1.887193
