# Supplementary material for: Cellular organization in lab-evolved and extant multicellular species obeys a maximum entropy law
Source: eLife. 2022 Feb 21;11:e72707. doi: 10.7554/eLife.72707 (PMC8860445; doi:10.7554/eLife.72707)
Supplement: Figure 2—source data 1. — Each subdirectory contains an explanatory README file. [file elife-72707-fig2-data1.zip › Simulation_Data/Agg_simulations/cid=003.txt]

1 1.227227 -0.704417 -0.916180
2 0.306185 0.614172 2.082538
3 0.138865 -1.635181 0.376901
4 -1.822696 2.116502 0.853832
5 0.947607 -0.223805 0.797349
6 -1.715482 0.161390 0.284294
7 0.596379 -1.138606 2.096732
8 -1.078832 2.057831 -0.741707
9 -0.482483 -0.300434 -0.530652
10 -0.491846 2.248760 2.408246
11 -0.719648 -0.309624 1.190628
12 -3.582241 0.898808 0.127243
13 -0.495039 3.037485 0.657485
14 -0.719649 -0.309624 1.190630
15 -0.866630 -0.505226 3.002546
16 -1.317526 0.669653 -1.896912
17 0.027264 1.076162 0.500248
18 0.755562 2.277893 1.426634
19 0.138905 -1.635185 0.376901
20 -2.746106 1.420458 -1.266560
21 0.947607 -0.223805 0.797349
22 -2.210537 -1.102317 1.857743
23 0.306184 0.614172 2.082538
24 0.428647 1.054206 -1.581571
25 -1.891218 -0.840065 -1.326372
26 -2.473336 0.484904 1.603144
27 0.027708 1.075124 0.499886
28 -0.482487 -0.300416 -0.530654
29 0.751155 2.656671 -0.565555
30 -1.484885 -1.436393 0.106861
31 -1.287701 1.027040 1.776340
32 -0.055372 -0.602103 -2.410576
33 1.781273 1.012290 -0.343623
34 0.303981 0.615336 2.084220
35 0.949695 -0.269275 0.738001
36 -2.503687 2.133279 0.521887
37 0.087801 0.925389 0.352642
38 -3.195883 -0.686430 0.276415
39 0.591137 -1.140342 2.098719
40 0.428646 1.054207 -1.581572
41 -1.683846 0.417366 -0.037822
42 -1.003126 1.403114 1.232215
43 -0.482565 -0.300292 -0.530643
44 -1.684112 0.419871 -0.039384
45 -1.084802 2.082002 -0.711043
46 -1.515933 -1.424797 0.118224
47 -1.366608 0.593233 2.746045
48 -1.315520 0.673049 -1.896946
49 -1.006714 1.408699 1.230622
50 1.738054 1.282862 1.355274
51 -0.840161 -2.162209 1.659697
52 -1.610339 0.432720 -0.049750
53 1.225654 -0.694404 -0.919638
54 -2.312112 -0.911924 1.773314
55 -0.558469 -0.053271 0.811263
56 -1.056215 1.584572 -0.686886
57 -2.341133 -0.575901 -1.240416
58 -2.473750 0.483969 1.602345
59 0.105899 0.905076 0.309302
60 -0.571905 -0.268109 -0.089339
61 1.781748 1.010783 -0.343847
62 -1.745533 -1.296425 0.188755
63 -0.719222 -0.309205 1.189963
64 -0.368387 -1.981493 -1.187145
