# Supplementary material for: Cellular organization in lab-evolved and extant multicellular species obeys a maximum entropy law
Source: eLife. 2022 Feb 21;11:e72707. doi: 10.7554/eLife.72707 (PMC8860445; doi:10.7554/eLife.72707)
Supplement: Figure 2—source data 1. — Each subdirectory contains an explanatory README file. [file elife-72707-fig2-data1.zip › Simulation_Data/Agg_simulations/cid=004.txt]

1 0.349727 0.843761 -1.041300
2 0.592862 -1.525714 1.359283
3 0.404450 -2.066525 -0.300323
4 -2.753117 1.843321 0.370281
5 1.639251 1.128112 0.313128
6 -1.395095 1.563793 1.744554
7 -1.572252 -2.214982 -0.622987
8 -1.066299 -1.630953 2.485446
9 1.894129 -0.761859 0.565333
10 -0.276528 1.079969 2.958200
11 -0.525664 -0.609294 -0.431676
12 -2.356262 0.007793 0.986905
13 -1.404179 2.627069 0.116397
14 -0.850855 0.174493 1.670597
15 -1.452712 1.105802 -1.584341
16 -1.809314 0.198758 2.827952
17 -1.078568 0.464421 -0.099908
18 1.178597 0.194373 2.139072
19 -1.294593 -1.255315 0.557145
20 -2.805683 1.171145 -0.660530
21 0.074471 1.554159 1.131170
22 -1.590405 1.558901 1.740555
23 -2.067366 -0.469157 -0.768373
24 -2.397583 -1.238518 2.009110
25 0.423209 0.597903 0.414064
26 -0.850816 0.174712 1.670637
27 -0.997319 -1.575170 -1.730580
28 -2.887324 -1.441328 0.367235
29 -1.078563 0.464424 -0.099915
30 -1.451817 -1.155200 0.474512
31 -2.067311 -0.469262 -0.768330
32 -2.356221 0.007748 0.986894
33 0.407462 0.832210 -1.030731
34 0.374424 -1.366783 1.364341
35 -0.592592 -2.838039 1.010311
36 -1.216041 0.737456 -0.035672
37 0.112156 2.014491 0.356819
38 -3.033778 0.848811 1.849699
39 0.200062 -2.179094 -0.332432
40 -1.065585 -1.630235 2.486361
41 0.313862 0.057844 0.280467
42 -1.801866 0.194046 2.831574
43 1.419657 -0.551223 -0.564011
44 -3.400283 0.217807 0.215700
45 -0.201957 2.026333 -0.597384
46 0.063123 -0.568717 3.158468
47 -0.885768 0.181279 -1.786882
48 -2.599723 -1.093961 1.931536
49 -1.202604 0.702583 -0.029764
50 1.265602 0.249894 2.039458
51 -1.347857 -1.234364 0.535124
52 -2.087646 -0.439819 -0.781404
53 0.430456 1.684280 1.932424
54 -1.194856 1.511620 1.655775
55 -0.581959 -0.558580 -0.443553
56 -2.012981 -2.656013 1.178647
57 0.303063 -0.122648 0.103547
58 0.538827 -1.506682 1.366319
59 0.792696 -0.790229 -1.623414
60 -2.840930 -1.474598 0.356873
61 0.055858 0.422076 0.693638
62 -0.850863 0.174429 1.670599
63 -0.608219 -0.514620 -0.957815
64 -1.756044 -0.230815 0.942701
