# Supplementary material for: Cellular organization in lab-evolved and extant multicellular species obeys a maximum entropy law
Source: eLife. 2022 Feb 21;11:e72707. doi: 10.7554/eLife.72707 (PMC8860445; doi:10.7554/eLife.72707)
Supplement: Figure 2—source data 1. — Each subdirectory contains an explanatory README file. [file elife-72707-fig2-data1.zip › Simulation_Data/Agg_simulations/cid=005.txt]

1 0.649762 -0.545039 -1.866101
2 1.057491 -1.970604 1.468336
3 1.517495 0.352399 -0.936349
4 -2.403524 1.282273 0.583041
5 0.858937 -1.771018 -0.730992
6 -1.537801 0.695179 1.984947
7 -0.471441 2.961992 0.246493
8 -0.419251 -1.860881 0.515189
9 -0.936200 -1.302190 -1.231905
10 -1.944671 -0.916592 2.104197
11 0.844303 1.083612 1.808475
12 -1.605152 -0.199774 0.462584
13 2.264231 0.137149 1.313778
14 -0.005241 0.993435 2.442059
15 0.254833 1.551640 -1.072424
16 -1.629109 0.623904 2.014637
17 0.254418 0.066107 -0.398712
18 -0.439209 -0.393873 1.782488
19 -0.377698 1.054108 0.779536
20 -3.041476 0.229357 -0.462239
21 1.288943 -1.079591 0.702898
22 -0.010732 0.992457 2.448264
23 -0.377696 1.054106 0.779536
24 -1.849232 -1.429972 1.585564
25 -1.287224 0.891665 -1.033801
26 -1.603651 -0.199429 0.461122
27 0.843611 2.439894 0.487839
28 -0.432258 -0.396063 1.777083
29 -0.411494 -1.858223 0.510907
30 1.163202 -0.510174 2.627310
31 -1.680795 1.375832 -0.590832
32 -2.814862 -1.350021 -0.106650
33 0.254410 0.066098 -0.398728
34 -0.486905 -2.064105 2.290482
35 1.267759 1.094920 0.221485
36 -2.408797 1.274019 0.579330
37 -0.924381 -1.302123 -1.231691
38 -1.539523 0.693984 1.985455
39 -1.375927 2.521885 -0.532182
40 -0.419640 -1.861008 0.515405
41 -1.485195 -1.082351 -1.298005
42 -0.465132 -0.384759 1.804169
43 0.794392 2.275295 1.518512
44 -1.438139 -0.096701 0.883718
45 1.010178 0.575842 1.114124
46 -0.781429 -0.339571 3.268296
47 -0.297377 0.937289 0.847529
48 -3.006318 -0.127489 1.238700
49 0.254542 0.066688 -0.398456
50 0.468893 -0.058735 0.794299
51 0.254822 1.551653 -1.072422
52 -2.373291 0.048892 -1.403744
53 0.527565 -0.135108 0.654011
54 -0.655752 2.366910 2.082211
55 -1.714489 2.463471 1.422775
56 -1.438069 -0.096657 0.883724
57 -0.548109 0.360502 -2.232019
58 -1.393898 -0.201274 0.386738
59 1.258174 1.125615 0.115386
60 -0.377686 1.054095 0.779535
61 1.830782 -0.619239 -0.210502
62 1.153053 -0.497899 2.642584
63 -1.287699 0.892107 -1.033433
64 -2.029666 -2.102672 0.253616
