# Supplementary material for: Cellular organization in lab-evolved and extant multicellular species obeys a maximum entropy law
Source: eLife. 2022 Feb 21;11:e72707. doi: 10.7554/eLife.72707 (PMC8860445; doi:10.7554/eLife.72707)
Supplement: Figure 2—source data 1. — Each subdirectory contains an explanatory README file. [file elife-72707-fig2-data1.zip › Simulation_Data/Agg_simulations/cid=006.txt]

1 0.178932 -0.011608 -2.367475
2 0.686803 -1.202782 2.086491
3 -1.491102 -1.552818 -0.165874
4 -2.277724 1.746136 0.669086
5 0.699046 -1.201212 2.064272
6 0.309647 0.557438 1.940803
7 -1.164676 2.790190 -0.504866
8 0.559072 2.628989 -0.098745
9 -0.417359 1.205684 0.403107
10 -2.456762 -0.149657 1.936697
11 -1.554950 1.270957 -0.970343
12 -1.502215 1.034212 1.832690
13 -1.491099 -1.552819 -0.165876
14 -1.504780 1.032150 1.829689
15 0.732080 1.077134 -1.111077
16 2.602681 0.533539 0.447752
17 -0.539531 0.022795 -0.744358
18 -0.623135 -0.377393 1.009128
19 -2.042268 0.229823 0.103512
20 -2.042375 0.230066 0.103965
21 0.847527 0.415164 0.367089
22 -0.838390 -0.503490 2.835157
23 -0.247589 1.581511 -1.377586
24 1.982690 1.653542 -0.604826
25 -0.417359 1.205684 0.403107
26 -0.712268 -2.151734 1.534161
27 -2.020126 -0.437768 -1.555798
28 -1.117423 2.944101 1.109864
29 0.325093 -2.252861 0.382267
30 -0.623135 -0.377393 1.009128
31 1.324962 -0.301263 -1.003793
32 0.309645 0.557442 1.940808
33 0.385146 -1.531521 -0.132407
34 -0.847640 -0.509233 2.828002
35 -2.095552 0.132500 0.005059
36 -2.283233 1.757677 0.642953
37 0.302746 -0.624047 0.507455
38 0.309371 0.557902 1.941295
39 -0.417358 1.205624 0.403101
40 0.585365 2.609065 -0.099117
41 -0.419113 0.855481 0.354161
42 -2.477657 -1.206714 1.346907
43 -1.531974 1.246576 -0.983491
44 -0.258736 2.250762 2.020082
45 -0.306614 -1.762339 -1.493719
46 -0.784454 -0.113398 1.127329
47 0.800984 0.591852 0.252801
48 2.027850 0.181293 1.909430
49 -0.539849 0.024958 -0.743620
50 0.326269 -0.984515 0.305252
51 -0.449369 0.246790 -0.383863
52 -0.861469 0.169384 1.064142
53 1.232915 -0.712118 -1.026268
54 -1.176253 1.109965 2.777391
55 0.291889 1.296494 -1.185234
56 1.283054 1.856623 1.146614
57 0.802891 0.506260 0.331190
58 -1.025401 -1.923652 1.652938
59 -0.539745 0.022264 -0.744609
60 -0.068881 2.333042 1.878798
61 1.978122 -1.206552 0.569331
62 0.239313 0.508307 1.793185
63 1.275211 -0.638448 0.988147
64 1.339814 1.879948 1.189044
