# Supplementary material for: Cellular organization in lab-evolved and extant multicellular species obeys a maximum entropy law
Source: eLife. 2022 Feb 21;11:e72707. doi: 10.7554/eLife.72707 (PMC8860445; doi:10.7554/eLife.72707)
Supplement: Figure 2—source data 1. — Each subdirectory contains an explanatory README file. [file elife-72707-fig2-data1.zip › Simulation_Data/Agg_simulations/cid=007.txt]

1 -0.297486 -0.513274 -0.848062
2 0.083110 0.060062 2.986408
3 -0.605438 -2.274699 0.493323
4 -1.058545 2.594401 -0.945401
5 2.268334 -0.021452 0.204256
6 -1.644815 2.534558 1.011892
7 -1.549912 -0.331803 2.313143
8 -1.780889 -1.719438 -0.933397
9 0.817119 -1.257557 0.355783
10 -1.113362 -0.223983 0.759393
11 1.729264 -0.307510 1.852599
12 1.140151 -0.260668 -1.193973
13 -1.530233 2.612970 0.853592
14 -2.796971 1.509139 -0.410852
15 -2.353261 0.613656 1.341647
16 -1.580427 0.046068 -1.607212
17 -0.296713 -0.511003 -0.849261
18 -0.672234 0.923690 1.711419
19 -1.113692 -0.223363 0.759718
20 -0.166071 0.897798 -1.459661
21 1.072209 1.198001 2.006691
22 -0.899921 1.024150 -0.052632
23 -0.672189 0.923804 1.711410
24 -2.552135 -0.101557 -0.292453
25 0.817119 -1.257557 0.355783
26 0.236179 0.679004 0.103993
27 -0.196080 -1.609381 2.069914
28 0.236180 0.679003 0.103994
29 0.583759 2.042647 -0.531113
30 -0.900213 1.024279 -0.052447
31 -2.721437 -1.088758 1.193683
32 -1.668349 1.794597 -1.711722
33 -0.296703 -0.510988 -0.849265
34 -0.862357 1.145457 1.933864
35 -0.614731 -2.270726 0.500941
36 0.035858 2.316681 -0.523801
37 1.866504 1.661431 0.683566
38 -2.352169 0.618747 1.345772
39 -1.549903 -0.331753 2.313151
40 -2.048826 -1.694213 -0.563408
41 0.435977 0.642727 0.269011
42 -0.132696 -0.588779 1.710016
43 0.471543 0.641634 0.288080
44 1.140150 -0.260667 -1.193973
45 0.190662 2.217788 0.843614
46 -2.781253 1.533063 -0.414192
47 -2.353396 0.612596 1.340910
48 -1.727947 0.151497 -1.233692
49 -1.728739 0.151098 -1.233141
50 -0.148719 -0.590999 1.663262
51 -1.235400 -0.257613 0.594890
52 -0.155942 0.884425 -1.455218
53 0.209276 2.147955 0.998141
54 -0.725286 0.914575 -0.148553
55 0.068079 0.197387 1.713316
56 -2.925999 -0.375595 -0.063310
57 0.256847 -2.042011 -1.207207
58 -0.934279 1.039369 -0.033544
59 0.776629 -1.212863 0.462078
60 -0.164619 0.897661 -1.460183
61 1.469529 1.289848 -0.917938
62 -1.234678 -0.257479 0.595132
63 -1.805520 -1.877113 1.510660
64 -0.331625 -0.621805 -2.373039
