# Supplementary material for: Cellular organization in lab-evolved and extant multicellular species obeys a maximum entropy law
Source: eLife. 2022 Feb 21;11:e72707. doi: 10.7554/eLife.72707 (PMC8860445; doi:10.7554/eLife.72707)
Supplement: Figure 2—source data 1. — Each subdirectory contains an explanatory README file. [file elife-72707-fig2-data1.zip › Simulation_Data/Agg_simulations/cid=008.txt]

1 0.356170 0.385481 -1.154692
2 0.093915 -2.185144 0.135302
3 2.893649 -0.203729 1.015333
4 -1.671848 -0.964097 0.201629
5 -1.171079 0.363586 1.101795
6 0.564353 -1.930548 1.885048
7 -1.197889 2.177107 0.789414
8 -2.535296 1.488286 1.968972
9 0.556090 0.890757 1.292637
10 1.312896 -0.896479 1.163355
11 2.189552 1.229466 1.694671
12 -2.844508 0.150220 0.369073
13 -1.232623 0.523815 -0.605932
14 -1.999763 -0.795487 2.130231
15 -0.622405 1.941268 -1.503714
16 -0.149571 -0.324716 2.204784
17 1.388218 -1.060053 -0.705518
18 -0.014580 -0.282625 0.310989
19 1.591273 0.481877 0.057360
20 -0.690251 -1.015524 -1.262618
21 -2.184979 1.774225 0.076877
22 -0.014576 -0.282611 0.310995
23 0.531484 2.675075 1.597583
24 -0.149728 -0.324665 2.204843
25 0.556090 0.890757 1.292637
26 1.400866 -0.468493 1.366491
27 1.572822 2.188993 0.348395
28 -0.014580 -0.282625 0.310989
29 -1.232623 0.523815 -0.605932
30 -1.171069 0.363441 1.101867
31 1.591274 0.481875 0.057360
32 0.816382 1.376728 3.140652
33 0.356196 0.385501 -1.154678
34 -0.013659 -2.179665 0.110111
35 1.591281 0.481870 0.057357
36 -1.101834 -1.355982 1.397603
37 -1.161866 0.387368 1.009749
38 -0.608778 -1.362654 1.564508
39 -0.010167 3.295367 -0.146823
40 -0.710104 1.573645 2.444193
41 0.533833 2.674041 1.597685
42 1.690012 -0.266085 2.648923
43 2.186727 1.231118 1.696568
44 -1.677165 -0.960097 0.171387
45 0.356168 0.385481 -1.154692
46 -0.149559 -0.324720 2.204778
47 0.313339 1.420473 -0.104344
48 0.799956 0.824911 3.320051
49 1.390251 -1.059806 -0.703256
50 -0.095511 0.164541 0.385904
51 1.446471 1.777473 -1.351445
52 -0.595706 -1.026553 -1.280426
53 -1.226632 0.508799 -0.615382
54 1.312867 -0.896693 1.163258
55 -1.119796 2.371373 1.203368
56 -1.358206 0.435408 3.136122
57 -0.416995 1.434608 0.247060
58 0.567070 0.879056 1.281986
59 1.572315 2.188645 0.347293
60 0.428843 0.589915 1.019086
61 -0.293387 1.419944 0.109161
62 -1.171213 0.363714 1.101921
63 0.032603 1.329077 -0.066603
64 -0.710091 1.573683 2.444134
