# Supplementary material for: Cellular organization in lab-evolved and extant multicellular species obeys a maximum entropy law
Source: eLife. 2022 Feb 21;11:e72707. doi: 10.7554/eLife.72707 (PMC8860445; doi:10.7554/eLife.72707)
Supplement: Figure 2—source data 1. — Each subdirectory contains an explanatory README file. [file elife-72707-fig2-data1.zip › Simulation_Data/Agg_simulations/cid=009.txt]

1 0.254468 1.721244 -0.355169
2 0.998357 -1.241249 1.224182
3 1.025283 -1.232982 1.184357
4 -0.486289 -0.993329 1.983644
5 0.956057 -1.441901 -0.488481
6 -2.744547 -0.200646 1.076173
7 0.502787 1.707493 2.545991
8 -2.110791 2.065931 1.142130
9 0.381259 0.783295 1.539014
10 1.138700 -0.196629 2.713794
11 1.750757 0.206370 -0.021611
12 -1.264487 2.168918 2.723185
13 -0.606036 -1.898183 0.632426
14 -1.291327 0.428784 -1.359574
15 -0.407268 2.197196 1.141206
16 -1.425813 2.325686 -0.393660
17 0.254465 1.721245 -0.355167
18 -0.931909 -0.709140 1.650894
19 -0.377637 -0.398486 0.168002
20 -2.776888 1.128768 1.810059
21 0.571432 0.193214 -1.617796
22 -1.569719 -0.386938 1.133489
23 1.348675 1.857605 0.905249
24 -2.719869 1.078546 -0.258905
25 -1.501055 1.033517 0.514575
26 0.381276 0.782473 1.538870
27 2.071698 0.362928 1.665749
28 -1.139401 1.169346 2.077156
29 -0.377354 -0.396660 0.167969
30 -0.756731 -1.618063 -1.040300
31 -1.501055 1.033518 0.514576
32 -1.291327 0.428785 -1.359574
33 0.202803 1.657557 -0.311418
34 -0.484986 -0.994130 1.983875
35 0.404815 0.580464 1.375900
36 -2.093923 0.265393 2.754490
37 0.602904 -0.010702 -1.566153
38 -2.032277 -0.960608 -0.312547
39 -0.407267 2.197200 1.141206
40 -2.086308 2.264904 1.171600
41 -0.407745 2.195959 1.141032
42 -0.038785 0.063447 3.086119
43 1.751247 0.214638 -0.027004
44 -1.174356 0.991870 1.793235
45 -0.623858 -1.889283 0.618542
46 -1.958427 -0.332769 -0.855410
47 0.188720 1.650550 -0.295718
48 -1.332486 2.449860 -0.321895
49 -1.216015 1.464074 -1.591732
50 -1.832112 -0.605822 1.031627
51 -0.308988 -0.755553 0.061635
52 -2.069070 -0.505992 2.850084
53 -0.644505 -1.110919 -1.450915
54 -2.063257 -1.839061 1.584040
55 1.348681 1.857587 0.905276
56 -2.877310 0.505969 1.154274
57 -1.501049 1.033500 0.514560
58 0.407949 0.583204 1.390359
59 0.522183 1.695102 2.534934
60 -0.383564 0.474100 3.251437
61 -0.302068 -0.769074 0.055548
62 -1.975179 -0.893702 -0.008541
63 -1.173824 0.988452 1.788194
64 -2.787973 0.872577 -0.375572
