# Supplementary material for: Cellular organization in lab-evolved and extant multicellular species obeys a maximum entropy law
Source: eLife. 2022 Feb 21;11:e72707. doi: 10.7554/eLife.72707 (PMC8860445; doi:10.7554/eLife.72707)
Supplement: Figure 2—source data 1. — Each subdirectory contains an explanatory README file. [file elife-72707-fig2-data1.zip › Simulation_Data/Agg_simulations/cid=010.txt]

1 0.888583 1.044900 -0.808113
2 0.539690 -2.264949 0.104992
3 1.313793 -1.274663 0.975517
4 -1.554192 0.337266 1.756008
5 0.253605 -0.463076 -0.726292
6 -3.091847 0.649820 0.700311
7 0.071853 -0.926308 2.776966
8 -3.139448 0.788910 0.148045
9 -0.480118 2.008438 -0.169427
10 -1.542340 -1.144389 2.236217
11 0.183314 0.805519 0.692117
12 -1.966147 1.952306 0.793002
13 -1.525876 -1.037465 0.600322
14 -2.973343 -0.802638 -0.506518
15 -0.514931 1.992045 1.610553
16 -0.691926 0.757445 -1.553359
17 0.183314 0.805519 0.692117
18 0.284983 -1.282350 2.502169
19 1.187230 0.301221 2.072719
20 -1.554192 0.337266 1.756008
21 0.253605 -0.463076 -0.726292
22 -2.918968 -0.890467 1.289011
23 -0.166581 0.806283 2.919889
24 -1.364148 -0.963069 -1.453553
25 -2.030642 1.754928 -0.857665
26 -0.668588 -2.406141 1.395046
27 -1.525883 -1.037888 0.601453
28 -1.483064 0.574174 0.069884
29 -1.395552 -2.561566 -0.249400
30 -2.728550 -1.909534 -0.377421
31 1.103127 1.895351 0.911006
32 -1.390152 0.726327 0.011893
33 0.823713 1.123645 -0.814487
34 0.034314 -1.025599 1.207645
35 1.656073 -0.624724 0.358853
36 -2.391640 0.507336 1.836935
37 -0.668270 0.580627 -0.716636
38 -2.822389 -0.710299 1.171286
39 -0.080064 -0.824441 1.117982
40 -2.826926 -0.098549 -0.760904
41 -0.480192 2.008482 -0.169562
42 -1.549668 -1.236307 2.084476
43 0.253803 -0.462826 -0.726846
44 -1.499334 0.540131 0.090957
45 -0.741387 -2.278538 -0.192651
46 -1.752381 -0.965919 0.742453
47 -0.515522 1.992148 1.610117
48 -0.691915 0.757391 -1.553409
49 -1.387140 0.729958 0.010837
50 -0.080064 -0.824440 1.117982
51 1.178161 0.315199 2.074140
52 -0.837057 0.154801 1.963598
53 -1.355767 -0.966255 -1.453930
54 -1.575610 -1.074017 2.292013
55 -0.835704 0.154772 1.961972
56 -1.355694 -0.966236 -1.453980
57 -2.339268 0.543760 -1.438960
58 -0.356463 -2.352438 1.507374
59 -1.113053 -1.186757 0.883791
60 0.183475 0.805325 0.692096
61 0.160966 -2.036445 -0.512140
62 -2.192996 -2.321115 1.062063
63 1.753473 0.194425 0.234267
64 -1.967655 1.958389 0.761882
