# Supplementary material for: Cellular organization in lab-evolved and extant multicellular species obeys a maximum entropy law
Source: eLife. 2022 Feb 21;11:e72707. doi: 10.7554/eLife.72707 (PMC8860445; doi:10.7554/eLife.72707)
Supplement: Figure 2—source data 1. — Each subdirectory contains an explanatory README file. [file elife-72707-fig2-data1.zip › Simulation_Data/Agg_simulations/cid=011.txt]

1 -0.903340 0.914088 -1.790600
2 -0.478222 0.592102 1.571694
3 0.866033 -0.193803 0.469279
4 1.339523 2.933023 0.572712
5 0.171629 -1.720830 -0.074651
6 -1.057308 1.471580 0.201905
7 1.325807 0.571967 2.085494
8 -2.096308 1.646268 1.412118
9 1.901785 1.060015 -0.541703
10 -1.797153 0.171291 1.036597
11 -0.478222 0.592102 1.571694
12 -2.078452 3.045856 0.248770
13 -0.620640 -1.077431 1.150320
14 -2.417584 2.011355 -1.325440
15 0.010302 -0.684590 2.993481
16 -2.799039 1.646499 0.858817
17 0.852928 -0.395748 -1.262364
18 -2.098585 1.041568 2.600327
19 0.853070 -1.062081 1.652265
20 -1.057036 1.471680 0.202310
21 -0.676183 -0.100016 0.025388
22 -0.676183 -0.100016 0.025388
23 -1.104707 1.870522 1.504303
24 -0.390442 3.061596 0.925501
25 0.180538 1.476691 0.678262
26 -1.761006 -1.378113 -0.106095
27 0.172364 1.477640 0.682800
28 -0.670746 2.753277 -1.105728
29 -1.699071 -0.624573 2.636241
30 -2.494019 0.352163 -0.646033
31 -0.249346 1.118883 3.396466
32 -3.082917 1.429637 0.252698
33 0.419464 1.049028 -1.007649
34 -1.121006 1.879062 1.535885
35 -0.478216 0.592111 1.571672
36 0.232880 1.484396 0.677588
37 0.171934 -0.762942 -1.355779
38 -1.056543 1.471856 0.203053
39 0.515710 2.143005 2.120505
40 -2.109731 3.140032 1.995251
41 2.017333 1.297025 0.820686
42 -2.205828 -1.207176 0.198764
43 -1.792238 0.173554 1.037686
44 -1.960325 3.099158 0.223789
45 -0.620802 -1.077428 1.150386
46 -1.057758 1.471416 0.201230
47 -0.476036 0.591326 1.574604
48 -2.510025 0.353223 -0.626024
49 0.422038 1.049292 -1.004347
50 -3.358702 0.075353 1.675761
51 0.399129 0.042506 0.480777
52 -0.849806 0.929229 -1.782127
53 -1.475090 -0.610554 -1.554805
54 0.868407 -0.189555 0.460903
55 -0.386714 3.069283 0.886813
56 0.515773 2.142977 2.120459
57 0.443149 2.540998 -0.552953
58 -0.988030 -1.152116 1.414535
59 1.351703 0.572295 2.055224
60 -0.077971 2.708488 -0.753639
61 -1.874167 0.623221 2.795994
62 -0.676184 -0.100016 0.025387
63 -0.777100 2.128726 2.734356
64 -1.722889 0.226955 1.036072
