# Supplementary material for: Cellular organization in lab-evolved and extant multicellular species obeys a maximum entropy law
Source: eLife. 2022 Feb 21;11:e72707. doi: 10.7554/eLife.72707 (PMC8860445; doi:10.7554/eLife.72707)
Supplement: Figure 2—source data 1. — Each subdirectory contains an explanatory README file. [file elife-72707-fig2-data1.zip › Simulation_Data/Agg_simulations/cid=012.txt]

1 0.237582 1.288884 -0.873598
2 1.956257 -0.347189 0.137959
3 1.973831 0.739659 2.034884
4 1.153810 -0.268147 2.412514
5 -0.425565 -2.102123 -0.387944
6 0.192650 -1.403968 2.769381
7 -1.042066 1.488624 0.544829
8 -1.288438 1.570811 2.491807
9 0.815662 0.497137 0.572925
10 0.712703 -1.419843 0.928184
11 -0.931733 2.597746 -0.325354
12 0.442198 1.384034 2.285035
13 -2.356563 0.544351 1.229758
14 -0.940915 -0.240562 2.146865
15 -2.228475 1.792861 -0.301388
16 -2.350932 -1.189562 1.205828
17 0.422991 -0.550940 -0.814388
18 0.815635 0.497147 0.572987
19 0.277676 2.572039 1.057957
20 1.148119 -0.273065 2.420285
21 -1.002142 -0.605682 -0.109424
22 -0.282612 0.278857 3.447766
23 -0.992948 2.848343 1.559896
24 -1.679013 -1.234089 2.854314
25 -1.040370 1.497095 0.498212
26 0.712703 -1.419843 0.928184
27 0.626096 1.867782 -0.356604
28 0.439272 1.390041 2.287156
29 -2.170465 -1.061779 -0.742560
30 -0.940915 -0.240562 2.146865
31 -1.002142 -0.605682 -0.109424
32 -0.922366 -2.092997 1.369892
33 -0.484959 0.866598 -0.845122
34 2.151409 -0.384382 1.126940
35 1.803103 1.548259 0.892311
36 0.907123 0.480811 0.304249
37 -1.002145 -0.605667 -0.109484
38 -0.015226 -1.525179 2.793226
39 -2.406472 2.033292 1.227078
40 -2.039383 0.212852 3.035366
41 -0.993657 1.485256 0.408839
42 0.897421 0.468929 0.421141
43 0.629399 1.894630 -0.338293
44 0.413670 1.432609 2.291985
45 -2.450501 0.454654 0.114534
46 -0.844628 -0.518670 0.223438
47 -1.306781 0.584542 -0.980308
48 -0.922340 -2.093004 1.369900
49 0.423371 -0.551346 -0.814178
50 0.396162 -0.005936 -1.106647
51 1.825831 1.477698 0.869741
52 -0.940902 -0.240568 2.146897
53 -1.242929 0.586875 -0.991758
54 -0.344026 0.255374 3.425493
55 0.410098 2.425077 1.011547
56 -2.494136 0.470315 2.060596
57 -0.995824 1.486354 0.408477
58 1.295042 -1.368763 -0.223107
59 1.850741 0.762593 -0.821122
60 -1.288337 1.570889 2.491771
61 -2.350963 -1.189506 1.205870
62 0.746197 -1.378664 1.014640
63 -2.372239 0.382526 0.563299
64 -0.658163 -0.080138 1.696385
