# Supplementary material for: Cellular organization in lab-evolved and extant multicellular species obeys a maximum entropy law
Source: eLife. 2022 Feb 21;11:e72707. doi: 10.7554/eLife.72707 (PMC8860445; doi:10.7554/eLife.72707)
Supplement: Figure 2—source data 1. — Each subdirectory contains an explanatory README file. [file elife-72707-fig2-data1.zip › Simulation_Data/Agg_simulations/cid=013.txt]

1 -0.628954 1.064591 -2.039430
2 0.119739 -1.265177 1.609669
3 1.765777 -1.804735 0.777550
4 -0.975685 1.371597 2.365311
5 0.446817 -1.974429 -0.579467
6 -2.770137 0.796929 2.013120
7 0.967775 1.540566 2.375254
8 -1.975826 2.491419 1.286683
9 0.050753 0.494815 1.385675
10 -1.231900 -0.418868 1.940481
11 1.280684 0.671370 -1.297060
12 0.050753 0.494815 1.385675
13 -2.312788 -1.671743 -0.463890
14 -1.604292 -1.990828 1.342186
15 -0.133826 1.991674 1.014565
16 -1.728050 1.813317 -0.716656
17 0.741657 -0.442965 0.039596
18 -1.239265 -0.420615 1.936829
19 1.316261 1.254422 0.538640
20 -0.975700 1.371654 2.365267
21 -0.769689 -0.675132 0.240000
22 -2.568007 -0.545706 0.654194
23 -0.042724 2.011616 1.029365
24 -1.537756 0.915836 0.736454
25 -1.537756 0.915836 0.736454
26 -0.262179 0.045091 3.206184
27 1.267833 0.591918 -1.320418
28 1.781208 -0.180239 1.675433
29 -1.700410 0.117930 -0.837294
30 0.151168 -2.231631 0.109325
31 -1.195148 2.528769 0.099994
32 -0.221182 0.914883 -0.305991
33 -0.145662 -0.452291 -1.265271
34 0.118330 -1.264716 1.611362
35 0.740686 -0.442539 0.040106
36 -1.037454 0.623755 0.604720
37 -1.159812 -1.658679 -1.326452
38 -2.695979 0.576867 2.209276
39 0.049692 0.494937 1.387116
40 -3.161043 0.998281 -0.001072
41 -0.221181 0.914883 -0.305986
42 -1.233607 -0.419300 1.939669
43 1.000938 2.384046 -0.481128
44 0.741588 -0.443033 0.039505
45 -1.700410 0.117930 -0.837294
46 -1.314497 -2.145282 1.321554
47 -0.134029 1.991661 1.014540
48 -1.746270 1.748940 -0.804315
49 -1.537346 0.916250 0.736607
50 -0.770162 -0.675314 0.240056
51 1.316259 1.254425 0.538640
52 -0.238478 0.362161 0.975216
53 -0.145662 -0.452291 -1.265270
54 -2.567992 -0.545737 0.654215
55 -0.391578 0.582849 0.031901
56 -0.628038 -0.409909 0.311161
57 -0.770457 -0.675427 0.240094
58 0.370358 -0.312208 2.999369
59 2.540914 0.064479 -0.048544
60 1.780765 -0.174936 1.676060
61 -1.700400 0.117931 -0.837296
62 0.224107 -1.297561 1.462418
63 -0.110187 2.652590 -0.875612
64 -0.221178 0.914884 -0.305966
