# Supplementary material for: Cellular organization in lab-evolved and extant multicellular species obeys a maximum entropy law
Source: eLife. 2022 Feb 21;11:e72707. doi: 10.7554/eLife.72707 (PMC8860445; doi:10.7554/eLife.72707)
Supplement: Figure 2—source data 1. — Each subdirectory contains an explanatory README file. [file elife-72707-fig2-data1.zip › Simulation_Data/Agg_simulations/cid=014.txt]

1 0.939798 0.527337 -1.359005
2 1.782060 0.124300 0.044490
3 0.961287 1.206491 1.625260
4 0.225787 -1.446234 2.822306
5 -0.009315 1.236295 0.337183
6 -2.015565 -1.963898 0.395015
7 -0.184459 2.498330 0.920878
8 -2.999118 1.161280 0.697410
9 1.258133 -1.811282 0.159354
10 0.292500 0.096265 3.099970
11 -1.389804 2.094206 -0.347224
12 -0.460800 1.530023 2.696420
13 -0.974937 0.573379 -1.402895
14 -0.380845 -1.915602 1.232013
15 -2.347812 1.024156 -0.123992
16 -2.102573 -1.407629 1.790239
17 -0.009315 1.236295 0.337183
18 1.177945 -0.648683 1.561200
19 1.351018 1.835222 0.158658
20 -1.529025 0.646239 3.064064
21 -1.289453 1.531528 1.335515
22 -1.712208 -0.306410 0.560471
23 -1.289453 1.531528 1.335515
24 -1.712208 -0.306409 0.560471
25 0.058334 -0.840288 -0.308092
26 0.581926 1.378571 1.686797
27 0.136216 1.986967 -1.190707
28 -0.585863 0.109129 2.002089
29 -1.624351 -1.000729 -0.981403
30 1.026055 -0.467976 1.401311
31 -0.974937 0.573379 -1.402895
32 -0.585866 0.109122 2.002087
33 0.064622 -0.813635 -0.296603
34 2.224930 0.659129 1.458156
35 0.277444 0.844367 1.043732
36 -0.462375 -1.885571 1.229771
37 -0.992062 0.885446 -0.473223
38 -0.475567 -2.252834 -0.476302
39 -0.185198 2.495989 0.911223
40 -3.051547 -0.598482 0.306903
41 0.027630 -0.546746 -0.097482
42 0.859552 0.201304 2.954809
43 0.064161 2.215420 -0.805747
44 -0.366400 1.772624 2.540666
45 0.007544 -0.935621 -1.783050
46 -0.656238 -1.813976 1.222078
47 -2.556761 0.519074 -1.000010
48 -1.301698 -1.073788 2.817461
49 -0.047502 1.330463 0.360664
50 1.782067 0.124456 0.044668
51 1.362918 1.820187 0.149505
52 -2.467920 0.078033 1.963947
53 -2.037832 2.845330 1.012048
54 -1.796560 0.387637 0.223580
55 -1.289479 1.531511 1.335516
56 -1.708208 -0.321674 0.573608
57 0.062057 -0.828294 -0.303250
58 0.815741 1.312960 1.657587
59 0.948639 0.584510 -1.325447
60 -0.586206 0.108239 2.001882
61 -1.624827 -1.006483 -0.975226
62 1.177947 -0.648675 1.561199
63 -1.420881 2.074375 -0.357387
64 -2.466913 0.167660 2.001324
