# Supplementary material for: Cellular organization in lab-evolved and extant multicellular species obeys a maximum entropy law
Source: eLife. 2022 Feb 21;11:e72707. doi: 10.7554/eLife.72707 (PMC8860445; doi:10.7554/eLife.72707)
Supplement: Figure 2—source data 1. — Each subdirectory contains an explanatory README file. [file elife-72707-fig2-data1.zip › Simulation_Data/Agg_simulations/cid=015.txt]

1 -0.089669 0.794354 -1.847600
2 1.001941 -1.657948 1.941333
3 1.748567 -0.144783 1.246223
4 -2.200238 1.641503 0.904977
5 0.943328 -1.466097 0.183571
6 -0.097065 -0.121754 1.196801
7 -0.966627 3.012279 0.288052
8 -2.374359 1.537604 0.377796
9 2.447803 -0.586928 -0.419858
10 -0.260073 0.621207 2.742530
11 -0.773847 2.155034 1.779399
12 -1.763450 -0.224059 0.605204
13 -0.610849 1.185838 0.236163
14 -0.967469 -1.742927 0.488316
15 0.897636 2.125036 -0.307717
16 -1.723910 0.507211 -1.091090
17 0.983937 -0.769290 -1.701319
18 -0.097085 -0.121837 1.196948
19 0.728098 1.217727 1.346301
20 -0.610849 1.185838 0.236163
21 -0.096740 -0.122344 1.196798
22 -1.462111 -0.931965 2.199836
23 -0.738973 2.320310 -1.406573
24 -1.728187 0.508915 -1.085404
25 1.038819 0.500297 -0.032148
26 -1.329069 -0.896637 2.263486
27 0.741105 1.214103 1.308051
28 -1.763441 -0.224070 0.605189
29 1.038819 0.500302 -0.032142
30 -0.456098 -2.031838 -1.207050
31 1.806230 1.068460 -1.534809
32 -1.957808 -1.214109 -0.736608
33 -0.027907 1.006867 -1.592204
34 0.756001 0.016476 2.746903
35 1.038796 0.500468 -0.031933
36 -0.465059 0.719782 0.417772
37 0.943328 -1.466097 0.183571
38 0.868074 -1.332239 0.158112
39 -1.818740 2.298585 -0.878894
40 -1.724218 0.505938 -1.089801
41 0.973144 -0.747979 -1.704083
42 -1.050711 0.842905 1.826911
43 0.089706 2.792939 0.987466
44 -1.762002 -0.225735 0.602825
45 -0.599163 1.177270 0.226893
46 0.232062 -1.996801 1.900436
47 0.897718 2.124984 -0.307359
48 -0.767157 -0.424902 -0.476192
49 -0.909485 -0.560855 -2.292080
50 -0.964584 -1.744876 0.490416
51 -0.154305 0.143109 0.911606
52 -1.411215 -0.141242 0.333922
53 -0.735407 -0.435998 -0.508237
54 -0.997884 -1.722451 0.470947
55 -0.379149 0.898582 0.060660
56 -0.538199 -0.461653 -0.537595
57 -0.028084 1.007222 -1.592227
58 -1.437083 0.832422 1.873737
59 0.729204 1.217132 1.344593
60 -3.448090 0.316399 0.708439
61 1.748566 -0.144760 1.246225
62 -0.066123 -2.273417 -0.989319
63 2.260115 1.311693 0.386275
64 -1.992495 -1.057994 -0.924984
