# Supplementary material for: Cellular organization in lab-evolved and extant multicellular species obeys a maximum entropy law
Source: eLife. 2022 Feb 21;11:e72707. doi: 10.7554/eLife.72707 (PMC8860445; doi:10.7554/eLife.72707)
Supplement: Figure 2—source data 1. — Each subdirectory contains an explanatory README file. [file elife-72707-fig2-data1.zip › Simulation_Data/Agg_simulations/cid=016.txt]

1 -1.231204 1.065249 -1.604706
2 2.274537 -0.290649 0.294317
3 -0.570496 -2.200561 1.004847
4 1.865973 1.332194 1.176706
5 1.018518 0.221000 0.026152
6 -0.171503 -0.337336 2.758482
7 -2.262603 0.528009 -0.759870
8 -1.502080 0.725615 2.285018
9 -1.361367 1.055591 0.101709
10 1.351783 0.958696 2.900547
11 -0.517232 -0.852195 1.212723
12 0.575354 2.360050 0.252357
13 -0.895159 -0.509435 -0.841381
14 -0.517141 -0.852266 1.212830
15 -2.381818 -0.063569 0.785420
16 0.694516 2.664418 2.051182
17 -1.361367 1.055591 0.101709
18 1.040334 -0.614362 1.620164
19 0.000866 -1.804834 2.230422
20 0.273111 1.025712 2.042577
21 1.018518 0.221000 0.026152
22 -1.692737 -1.053270 2.360888
23 -0.895328 -0.509553 -0.841117
24 -1.502080 0.725615 2.285018
25 -1.169610 2.584971 -0.569225
26 -0.171443 -0.337313 2.758490
27 -1.919112 -1.677998 0.631749
28 0.081037 1.294986 -1.318309
29 0.681867 -1.366127 -0.099852
30 0.273115 1.025680 2.042583
31 -2.680764 1.573052 1.555645
32 -1.185155 2.476865 1.412676
33 -0.747360 -0.394480 -1.017376
34 0.997700 0.224942 0.029445
35 -0.499410 -0.871751 1.236318
36 1.817488 1.412885 -0.660095
37 -0.841522 0.899477 0.383673
38 0.124893 1.020102 1.552539
39 -2.333439 0.309511 -0.724639
40 -1.185231 2.476825 1.412727
41 -1.252145 2.441882 1.428457
42 1.166198 -0.326572 1.764973
43 -2.395888 -0.046204 0.796154
44 0.575400 2.360014 0.252279
45 -0.721141 -2.009605 -0.192627
46 0.674360 0.315985 0.131224
47 -2.470803 0.091099 0.916755
48 -0.768112 2.075062 2.921908
49 -2.547147 1.760193 0.296107
50 1.166200 -0.326575 1.764968
51 -1.479853 0.715875 2.303278
52 1.865972 1.332199 1.176707
53 0.749879 -0.241169 -1.613875
54 -1.691380 -1.144346 2.266277
55 0.575229 -1.406889 -0.205906
56 0.273240 1.024400 2.042787
57 -1.189515 2.555588 -0.590144
58 -0.249989 1.086780 3.397585
59 -1.911435 -1.109061 -0.060512
60 0.081150 1.295029 -1.318299
61 0.960142 -1.502613 0.923452
62 -0.548698 -0.824738 1.175987
63 -1.369262 1.056892 0.105812
64 0.575145 2.360215 0.252716
