# Supplementary material for: Cellular organization in lab-evolved and extant multicellular species obeys a maximum entropy law
Source: eLife. 2022 Feb 21;11:e72707. doi: 10.7554/eLife.72707 (PMC8860445; doi:10.7554/eLife.72707)
Supplement: Figure 2—source data 1. — Each subdirectory contains an explanatory README file. [file elife-72707-fig2-data1.zip › Simulation_Data/Agg_simulations/cid=017.txt]

1 0.972611 1.241798 -1.427538
2 1.404574 0.056825 1.362533
3 1.523798 -1.590721 0.678247
4 -1.631697 2.481798 0.180220
5 -1.795930 -1.232844 0.579041
6 -1.790738 1.382566 2.524342
7 0.464610 0.993043 0.493293
8 -2.605561 1.595378 -0.722634
9 0.733208 -1.680477 -0.799569
10 -0.709467 1.838694 1.470445
11 0.716480 -1.210764 2.265287
12 -0.217500 2.517441 -0.199589
13 -1.177997 0.688485 0.330550
14 -0.403304 0.306932 1.772648
15 -0.734358 0.766654 0.361189
16 -1.069199 -0.677906 -0.979065
17 -0.038668 0.070009 -0.786311
18 -0.208116 0.387445 1.842626
19 1.459156 -0.088149 -0.323752
20 -1.177997 0.688485 0.330550
21 -1.795943 -1.232878 0.578791
22 -0.208116 0.387445 1.842626
23 0.498413 1.031432 0.488941
24 -0.696711 0.565470 -2.482638
25 -0.038048 0.070302 -0.786435
26 0.816747 1.534291 2.120137
27 0.007203 -0.630497 0.544181
28 -0.652821 1.647997 -0.892679
29 -2.701664 1.635665 1.174690
30 -2.464505 -0.247865 1.925179
31 0.007199 -0.630499 0.544184
32 -3.194668 0.036494 0.070497
33 1.278835 1.736143 -0.942269
34 1.267974 0.014774 1.453188
35 0.008025 -0.630078 0.543662
36 -1.634921 2.479003 0.173369
37 -1.795925 -1.232831 0.579136
38 -1.736432 0.386855 2.132513
39 0.416888 0.949662 0.498848
40 -1.895469 0.203035 -1.325255
41 -1.016018 -0.825305 -0.920874
42 -0.708318 1.842195 1.467613
43 -0.399416 -2.501148 0.631083
44 0.219887 2.838002 0.423668
45 -2.674953 1.657650 1.213644
46 -0.967479 -1.363562 2.186278
47 -1.209727 0.649130 0.335918
48 -1.900459 0.232370 -1.331185
49 -0.652839 1.647978 -0.892720
50 -0.709553 1.838647 1.470650
51 1.461816 -0.085507 -0.323124
52 -1.180169 0.685903 0.330514
53 -0.741574 -1.813909 -0.901066
54 -0.480638 1.185081 3.265896
55 0.526196 1.063440 0.486899
56 -0.091757 0.572678 -0.853243
57 0.616113 -0.712101 -1.968532
58 0.843599 1.653794 2.044748
59 0.182747 -0.414114 0.497160
60 -1.644206 1.547391 -1.204977
61 -3.198293 0.029333 0.081314
62 -2.116140 0.007106 1.984382
63 -0.932867 -1.392298 2.149804
64 -2.651389 -1.433716 -0.917129
