# Supplementary material for: Cellular organization in lab-evolved and extant multicellular species obeys a maximum entropy law
Source: eLife. 2022 Feb 21;11:e72707. doi: 10.7554/eLife.72707 (PMC8860445; doi:10.7554/eLife.72707)
Supplement: Figure 2—source data 1. — Each subdirectory contains an explanatory README file. [file elife-72707-fig2-data1.zip › Simulation_Data/Agg_simulations/cid=018.txt]

1 -0.112682 0.830655 -1.024005
2 1.974248 -0.639136 0.909353
3 1.209069 -2.021252 0.119548
4 0.967032 2.098625 1.787611
5 1.130078 -0.737539 -0.728825
6 -0.286457 0.339635 3.560653
7 -0.796307 -2.103635 2.309890
8 -1.920636 1.406094 1.096023
9 -1.829177 0.930030 -1.089046
10 0.410662 -1.123715 3.029345
11 -0.378057 -0.715877 -1.291570
12 -0.120211 1.318713 0.986378
13 1.884928 1.179718 0.933666
14 -1.152374 -0.093206 2.370380
15 -1.179865 0.100664 -0.241903
16 -2.704327 -0.097786 1.421008
17 0.654295 2.192591 0.053412
18 1.079174 0.269031 2.121427
19 -0.484731 -1.687836 -0.460299
20 -0.663500 2.681151 1.241581
21 1.130823 -0.737312 -0.728521
22 -1.209491 1.471734 2.495586
23 -1.179865 0.100664 -0.241903
24 -1.920624 1.406098 1.095913
25 -1.069199 1.908899 -0.213339
26 0.522533 -1.082873 0.837725
27 -2.675085 -0.562140 -0.318836
28 -0.120614 1.318676 0.986601
29 0.823340 0.405471 0.303212
30 -1.152634 -0.093434 2.370727
31 0.522533 -1.082873 0.837725
32 -1.799578 -1.608900 0.839331
33 -0.117567 0.832813 -1.016102
34 1.950387 -0.664540 1.049400
35 -0.293176 -2.585619 0.463320
36 -0.120616 1.318676 0.986604
37 0.889374 0.324224 0.251947
38 0.664119 0.703323 2.137828
39 -1.646522 -1.624185 0.621029
40 -1.179865 0.100656 -0.241898
41 -2.657325 0.950210 -0.197422
42 0.706774 -0.998564 2.865057
43 -1.456076 -0.292451 -1.539058
44 0.174003 -1.062189 0.981562
45 1.854337 0.987894 -0.913951
46 -0.872405 0.017362 2.127795
47 0.185033 -1.065921 0.980541
48 -2.124538 -1.413522 1.143450
49 0.654293 2.192591 0.053411
50 1.840574 1.262124 1.167272
51 -1.030883 -0.032564 0.033995
52 -0.368133 2.570580 1.387463
53 -0.112759 0.830694 -1.023918
54 -1.336360 1.456504 2.449824
55 -0.079951 -1.056705 -0.692253
56 -2.513053 0.342924 1.422635
57 -1.069189 1.908906 -0.213353
58 1.128210 -2.127259 1.720556
59 -1.680241 -1.659349 -0.698577
60 0.212035 1.476484 2.725336
61 0.892676 0.317917 0.247747
62 -0.872371 0.017370 2.127757
63 1.081696 0.267342 2.120102
64 -0.710273 -2.193738 2.195360
