# Supplementary material for: Cellular organization in lab-evolved and extant multicellular species obeys a maximum entropy law
Source: eLife. 2022 Feb 21;11:e72707. doi: 10.7554/eLife.72707 (PMC8860445; doi:10.7554/eLife.72707)
Supplement: Figure 2—source data 1. — Each subdirectory contains an explanatory README file. [file elife-72707-fig2-data1.zip › Simulation_Data/Agg_simulations/cid=019.txt]

1 -0.197010 -0.436154 -1.928982
2 1.815604 1.102860 1.928031
3 0.584296 1.793672 1.376885
4 -3.298045 -0.077161 1.443062
5 1.167528 -0.405595 1.198747
6 -2.238482 -0.452563 0.298857
7 -1.938470 2.190763 -0.215946
8 0.374519 0.825506 0.305564
9 1.206886 -0.646041 -0.576911
10 -2.099116 -1.285406 2.083450
11 -0.239797 2.175444 -0.186468
12 -0.959459 2.487523 1.421665
13 -0.255634 -0.813319 1.640458
14 0.540465 -1.806862 0.650330
15 -2.171482 -0.451295 0.296515
16 -2.057617 0.303144 2.392354
17 -0.102031 -1.935655 -1.052774
18 -0.788170 -0.540635 3.288700
19 -0.239797 2.175438 -0.186476
20 -1.078253 1.039274 0.959178
21 1.542932 1.917105 -0.017623
22 -1.242550 -2.118064 0.390016
23 -1.215115 0.821742 -0.840454
24 -0.547512 1.387641 2.824468
25 -0.192082 -0.575326 -0.230806
26 -0.255634 -0.813319 1.640457
27 0.504827 0.910461 -1.189541
28 -1.078822 1.039868 0.959041
29 -0.192068 -0.575319 -0.230807
30 0.696714 -1.445796 2.399360
31 -2.943273 0.287733 -0.847677
32 -2.515822 1.951502 1.711055
33 -1.213254 0.752974 -0.843066
34 0.165187 0.833397 2.323058
35 0.578626 2.191482 1.400604
36 -2.892765 1.096007 0.899970
37 1.163394 -0.379843 1.194720
38 -1.242553 -2.118064 0.390016
39 -1.187943 0.973159 -0.781453
40 -1.250446 1.230159 0.687479
41 -0.192208 -0.575385 -0.230802
42 -2.198708 -1.551476 1.837864
43 0.343919 0.788900 0.237487
44 -0.240085 2.183247 -0.175297
45 -0.562444 -0.460787 1.456879
46 0.540466 -1.806862 0.650330
47 -2.238651 -0.452545 0.298880
48 -1.649990 1.113136 2.715786
49 -1.738628 -1.152830 -1.247859
50 0.165189 0.833378 2.323076
51 0.344097 0.789006 0.237740
52 -1.250375 1.229792 0.687811
53 2.055148 0.809632 0.061005
54 -0.571473 -2.216421 2.092760
55 -1.209299 0.861514 -0.833474
56 -0.859267 2.433435 1.586332
57 0.504781 0.910435 -1.189607
58 -0.434936 -0.616659 1.612092
59 1.212319 -0.644142 -0.572915
60 -2.063577 0.305364 2.385846
61 1.167452 -0.404913 1.198651
62 0.715681 -0.181849 2.913161
63 -2.762724 1.048609 0.113937
64 -1.880952 2.370568 0.113555
