# Supplementary material for: Cellular organization in lab-evolved and extant multicellular species obeys a maximum entropy law
Source: eLife. 2022 Feb 21;11:e72707. doi: 10.7554/eLife.72707 (PMC8860445; doi:10.7554/eLife.72707)
Supplement: Figure 2—source data 1. — Each subdirectory contains an explanatory README file. [file elife-72707-fig2-data1.zip › Simulation_Data/Agg_simulations/cid=020.txt]

1 0.381998 -0.058381 -1.475316
2 1.775982 -1.819430 0.559152
3 0.407961 -1.733590 -0.591377
4 0.149770 1.009180 3.054891
5 -0.746207 -0.639137 -0.296789
6 -0.081176 -0.646718 2.806850
7 -0.137047 -0.660604 2.794441
8 -0.859226 2.638836 0.416272
9 0.083378 0.527620 1.888202
10 2.663350 -0.071799 0.919171
11 0.170627 -1.697823 1.232378
12 -1.634884 1.206172 0.808406
13 -1.125067 2.395315 -0.422796
14 0.083378 0.527620 1.888202
15 -1.613635 -0.840564 1.632023
16 1.653831 1.348915 0.816671
17 1.403418 -0.249266 0.172632
18 1.403450 -0.249316 0.172740
19 -0.746169 -0.640530 -0.292073
20 -2.508965 1.814196 1.746968
21 -2.495246 -0.379461 -0.090563
22 0.156249 1.025475 3.046992
23 -1.818727 -0.787229 3.167170
24 0.954208 2.722552 -0.160312
25 -1.634871 1.206270 0.808633
26 1.505572 0.548305 2.171756
27 0.170599 -1.697823 1.232372
28 0.083378 0.527620 1.888202
29 -1.370781 0.792501 -1.236914
30 1.449676 -0.751789 1.989604
31 -1.356155 -2.084863 0.179740
32 1.687294 1.370635 0.750005
33 0.389196 -0.061630 -1.473483
34 1.376316 -0.221968 0.404651
35 -0.567826 -0.287176 0.144474
36 -0.967478 1.915051 2.125875
37 -1.368491 0.791249 -1.238544
38 -0.187782 -0.692206 2.791526
39 -1.378333 0.574992 2.487267
40 -0.052094 2.131986 1.222165
41 -1.578846 1.214853 0.894472
42 1.788760 0.974124 -0.893835
43 0.169473 -1.697817 1.232133
44 -1.633969 1.206986 0.809589
45 0.204014 1.391844 -0.396190
46 -0.044178 0.235037 1.554659
47 -1.611716 -0.843016 1.630325
48 0.342641 1.572035 1.067003
49 1.363234 -0.212185 0.420681
50 0.428941 -1.722216 -0.600030
51 -2.475476 -0.463911 -0.092404
52 -1.378376 0.574997 2.487256
53 -1.178803 -1.066419 -1.363385
54 1.503801 0.543307 2.174631
55 -1.617614 -0.834874 1.636091
56 0.401966 2.060337 1.405768
57 -2.894810 0.241584 1.567749
58 1.195875 2.286584 2.320420
59 -0.566121 -0.284783 0.148833
60 -0.865962 2.015669 2.092853
61 0.204013 1.391844 -0.396190
62 1.449159 -0.996023 1.947272
63 -1.019437 -2.271091 2.169682
64 0.204012 1.391845 -0.396190
