# Supplementary material for: Cellular organization in lab-evolved and extant multicellular species obeys a maximum entropy law
Source: eLife. 2022 Feb 21;11:e72707. doi: 10.7554/eLife.72707 (PMC8860445; doi:10.7554/eLife.72707)
Supplement: Figure 2—source data 1. — Each subdirectory contains an explanatory README file. [file elife-72707-fig2-data1.zip › Simulation_Data/Agg_simulations/cid=021.txt]

1 1.140916 -0.806309 -1.218379
2 1.428525 -0.310900 1.840268
3 0.119940 -1.095288 1.941888
4 -0.144227 2.226978 1.548017
5 0.584028 -0.161814 0.443074
6 -1.499803 1.298578 1.504347
7 -3.086285 1.826225 0.505928
8 -0.945064 1.890591 -1.539393
9 -0.866309 -2.223469 0.760162
10 -0.095182 1.072257 0.659021
11 -1.912853 -1.495639 1.950975
12 -1.423977 2.727762 0.217229
13 -1.076761 -0.355376 0.908025
14 -0.010386 0.645888 2.043318
15 -1.771556 0.239818 -1.995608
16 1.222250 1.052597 -0.743760
17 1.014130 -2.078790 0.351860
18 -0.009859 0.646637 2.042954
19 -0.056860 -1.148780 1.626815
20 1.450798 1.109433 -0.470186
21 0.584028 -0.161814 0.443074
22 -1.499803 1.298579 1.504347
23 -2.091482 0.951978 -0.347857
24 -0.062045 0.314405 -1.400053
25 -2.475973 -0.835939 -0.654089
26 -1.076761 -0.355376 0.908025
27 -2.943364 -0.000019 1.193734
28 -0.211890 1.112083 0.425343
29 -2.091482 0.951978 -0.347857
30 -1.205844 -0.508630 2.583200
31 -0.577020 -0.498868 -0.717440
32 0.573945 2.615364 -0.163801
33 1.142912 -0.806871 -1.216354
34 1.525307 -0.111303 1.804524
35 -0.142227 -1.357479 1.464008
36 -0.143454 2.227017 1.547846
37 0.443384 -0.001705 0.654970
38 -1.042497 -0.358589 0.956058
39 -2.943842 -0.000688 1.192087
40 -0.780088 1.812951 -1.572732
41 -1.818947 -2.047368 0.495735
42 -0.314904 1.146467 0.222909
43 -1.020406 -0.351368 1.023351
44 -1.423984 2.727755 0.217165
45 -0.554585 -0.169005 -0.965081
46 -0.014407 0.639274 2.046216
47 -0.202424 -0.993558 -2.214583
48 0.738558 0.913248 -1.342088
49 -0.302916 -1.670357 -0.246372
50 1.235206 1.355801 1.065264
51 1.502937 -1.740514 0.675574
52 1.234787 1.356006 1.065774
53 2.386714 -0.024956 0.266507
54 -0.168070 0.457985 1.402708
55 -0.315413 1.146435 0.222697
56 -0.554575 -0.168995 -0.965090
57 -1.414526 -1.661089 -1.437504
58 0.584072 -0.162009 0.443187
59 -2.371591 -0.943604 -0.531895
60 -1.500341 1.298491 1.503006
61 -2.043509 0.918120 -0.330690
62 -1.668121 0.144484 2.547899
63 -0.329243 -1.639833 -0.316390
64 0.573191 2.616552 -0.159295
