# Supplementary material for: Cellular organization in lab-evolved and extant multicellular species obeys a maximum entropy law
Source: eLife. 2022 Feb 21;11:e72707. doi: 10.7554/eLife.72707 (PMC8860445; doi:10.7554/eLife.72707)
Supplement: Figure 2—source data 1. — Each subdirectory contains an explanatory README file. [file elife-72707-fig2-data1.zip › Simulation_Data/Agg_simulations/cid=022.txt]

1 0.859455 -0.345078 -1.673924
2 1.313778 0.611484 0.980498
3 0.724639 -2.366339 0.694930
4 -1.086252 2.728304 1.239892
5 0.603685 -1.755830 -1.106946
6 0.762895 2.705482 0.416157
7 -2.548921 -1.189106 -0.620698
8 -2.594792 0.172764 -0.886555
9 2.014183 0.129335 -0.252821
10 1.275964 0.380069 2.840288
11 -1.253690 -0.183275 0.349372
12 -1.778119 -0.502725 2.196975
13 1.491109 -0.911771 1.497869
14 -0.893795 2.569441 -0.644651
15 -1.994718 1.443284 0.227018
16 -0.256873 1.166649 0.410199
17 -0.974318 0.699979 -0.753285
18 0.863364 1.755707 1.923191
19 -2.338187 -1.703919 1.052736
20 -0.256873 1.166649 0.410199
21 1.463272 -0.941162 1.510596
22 -1.082109 2.729125 1.239031
23 -3.020714 0.297747 1.111538
24 -0.912963 -0.769672 -1.231533
25 0.586020 1.584371 -1.222335
26 -0.621727 0.894311 3.353607
27 0.264587 0.292198 -0.654014
28 -0.983133 0.062519 0.429621
29 0.524703 -1.381246 2.688835
30 -1.207271 0.933113 -1.091405
31 -1.994718 1.443284 0.227018
32 -1.422844 1.015969 1.679389
33 0.236863 0.261366 -0.688100
34 1.313780 0.611485 0.980524
35 -0.920595 -1.990977 -0.068273
36 -1.422921 1.016058 1.679451
37 -0.888886 -1.937618 -0.142114
38 1.479871 1.986808 0.161368
39 -1.260007 -0.186331 0.346255
40 -1.260106 -0.186385 0.346209
41 1.409385 0.796948 -0.306767
42 -0.101823 0.028377 1.596685
43 0.132090 -0.534955 0.359202
44 -0.860403 -0.496087 3.199103
45 0.132425 -0.535409 0.358550
46 0.411951 1.866274 -1.304238
47 -0.486804 0.751154 0.365462
48 0.222987 1.791554 2.107378
49 -1.207843 0.932627 -1.091262
50 0.107719 1.776965 2.177181
51 -1.778050 -0.501746 2.197441
52 -0.101826 0.028397 1.596748
53 0.131722 -0.534458 0.359916
54 -0.893636 2.570059 -0.643623
55 -3.016481 0.183325 0.938354
56 -0.912957 -0.769675 -1.231531
57 -0.256890 1.166640 0.410208
58 -0.101820 0.028362 1.596637
59 1.911530 -0.925945 -0.219899
60 -0.596957 -1.519616 1.515332
61 -0.596809 -1.519579 1.515328
62 -0.185364 0.503969 -2.486286
63 -1.994718 1.443284 0.227020
64 -1.804166 1.341063 2.051727
