# Supplementary material for: Cellular organization in lab-evolved and extant multicellular species obeys a maximum entropy law
Source: eLife. 2022 Feb 21;11:e72707. doi: 10.7554/eLife.72707 (PMC8860445; doi:10.7554/eLife.72707)
Supplement: Figure 2—source data 1. — Each subdirectory contains an explanatory README file. [file elife-72707-fig2-data1.zip › Simulation_Data/Agg_simulations/cid=023.txt]

1 -0.149788 0.071840 -2.364438
2 0.131719 -0.056018 1.853790
3 0.302020 -1.386866 0.608437
4 -1.271023 1.163320 1.793043
5 -0.640081 -1.099498 -0.924039
6 -0.672865 2.814425 1.989457
7 -0.578332 -1.672240 1.872830
8 -0.060955 2.429719 -0.507394
9 2.224174 -1.186435 0.139992
10 -0.764291 0.224222 3.458435
11 -0.845907 -0.049166 0.603093
12 -1.297659 2.706374 0.967399
13 -2.201549 1.286939 0.259748
14 2.067354 1.161331 1.470469
15 -2.737060 0.495489 1.164990
16 1.891560 0.475999 -1.126657
17 0.979597 0.173816 0.554700
18 0.131719 -0.056018 1.853789
19 -0.845907 -0.049166 0.603093
20 -1.271023 1.163320 1.793043
21 -1.662999 0.196205 -1.147931
22 1.416093 1.814665 -0.077842
23 -1.669972 -0.573112 2.243449
24 0.074204 0.724949 -0.589955
25 0.958057 -0.859723 -1.073340
26 0.125586 1.141635 0.979908
27 0.125535 1.141648 0.979843
28 0.074204 0.724949 -0.589955
29 -0.956125 1.786503 -1.756219
30 1.442033 0.371441 3.049531
31 -1.561464 -1.821385 0.524102
32 0.480838 3.321685 0.733277
33 0.076721 0.716769 -0.578444
34 0.132175 -0.055746 1.852957
35 0.302020 -1.386866 0.608438
36 -1.365305 1.352729 0.174230
37 -0.640273 -1.099473 -0.924008
38 1.394393 2.650540 1.808179
39 -1.597492 -0.725990 2.125981
40 0.946525 1.669378 -1.787735
41 0.979597 0.173816 0.554700
42 0.188819 1.515743 2.818505
43 0.979562 0.173833 0.554674
44 -1.009950 1.963068 0.302973
45 -1.337268 1.881786 -1.468767
46 1.918174 -0.605627 1.807183
47 -2.496658 -0.042623 0.742050
48 1.854785 0.920887 -0.326838
49 0.030585 0.826940 -0.177477
50 1.344807 -1.246066 1.944609
51 -0.845907 -0.049166 0.603093
52 -1.270874 1.163096 1.793253
53 -2.433029 -0.493176 -0.407271
54 1.416169 1.814553 -0.077808
55 -0.530344 0.295483 0.662871
56 -1.454315 1.327472 0.083777
57 0.997014 -0.838539 -1.090068
58 1.727527 1.026205 1.732658
59 0.014820 1.481986 0.957070
60 0.061055 1.504195 0.978525
61 -1.663760 0.201057 -1.148467
62 0.219925 1.498218 2.815562
63 0.301935 -1.386934 0.608485
64 -0.117359 2.455077 -0.477565
