# Supplementary material for: Cellular organization in lab-evolved and extant multicellular species obeys a maximum entropy law
Source: eLife. 2022 Feb 21;11:e72707. doi: 10.7554/eLife.72707 (PMC8860445; doi:10.7554/eLife.72707)
Supplement: Figure 2—source data 1. — Each subdirectory contains an explanatory README file. [file elife-72707-fig2-data1.zip › Simulation_Data/Agg_simulations/cid=024.txt]

1 0.218211 0.311249 -1.715770
2 0.295786 -0.732856 2.579231
3 0.883590 -0.568101 1.018722
4 -1.898343 1.403475 1.852805
5 -2.606049 0.462514 0.584474
6 0.705757 0.885152 3.555879
7 1.879186 0.121793 2.287774
8 1.426412 1.770313 -0.954274
9 -0.236478 -1.056892 -0.206491
10 -1.909921 -1.388378 0.265694
11 1.730589 1.048649 0.677598
12 -0.306597 2.420888 -0.605552
13 -2.238600 2.027833 -0.219550
14 -1.977366 1.129187 2.163875
15 1.641979 2.042412 2.198478
16 0.225177 0.914589 0.185376
17 0.225178 0.914588 0.185370
18 -0.809074 -0.137251 1.129192
19 0.883590 -0.568101 1.018722
20 -1.073752 3.182219 0.891699
21 -1.477433 0.308304 -0.420857
22 -0.711120 2.285749 2.409062
23 0.418921 0.898479 1.801364
24 0.682695 2.236261 0.681838
25 -0.236479 -1.056892 -0.206490
26 -0.254849 -1.936690 1.220621
27 1.662288 -0.255597 -0.675532
28 0.225178 0.914588 0.185370
29 -0.397325 1.383919 -1.800602
30 -1.494659 -1.509737 2.280735
31 0.420197 0.903204 1.799300
32 -0.809074 -0.137251 1.129192
33 1.656694 -0.284342 -0.673903
34 0.295786 -0.732855 2.579231
35 0.755427 -0.143195 1.039552
36 -0.914305 1.492468 0.718863
37 -2.607413 0.460650 0.587690
38 -1.053273 0.531073 2.939438
39 0.881514 -0.571443 1.020501
40 0.276878 0.813108 -0.103363
41 -1.477608 0.307611 -0.420061
42 -1.909863 -1.388424 0.265668
43 1.686280 1.081266 0.514623
44 0.652025 2.233021 0.720159
45 -1.364738 1.481380 -1.114546
46 -2.625357 -0.323509 1.973420
47 -0.462226 2.359934 2.269102
48 -0.914051 1.492327 0.718845
49 -0.311523 2.422736 -0.602602
50 -0.612744 0.089457 1.053043
51 -0.224178 -1.070826 -0.209520
52 -0.914034 1.492318 0.718844
53 -1.474680 0.284849 -0.410694
54 -1.050592 0.504579 2.945381
55 1.720319 1.049307 0.768528
56 0.430812 2.311607 0.989789
57 -1.541115 -1.112804 -1.487903
58 -0.254782 -1.936658 1.220773
59 2.662072 -0.581404 0.817497
60 0.115042 0.991657 1.497578
61 -0.016891 -0.305790 -1.921554
62 -1.393772 -1.093121 2.806992
63 0.422106 0.895992 1.784347
64 -0.612192 0.089702 1.052951
