# Supplementary material for: Cellular organization in lab-evolved and extant multicellular species obeys a maximum entropy law
Source: eLife. 2022 Feb 21;11:e72707. doi: 10.7554/eLife.72707 (PMC8860445; doi:10.7554/eLife.72707)
Supplement: Figure 2—source data 1. — Each subdirectory contains an explanatory README file. [file elife-72707-fig2-data1.zip › Simulation_Data/Agg_simulations/cid=025.txt]

1 -0.045509 0.531791 -1.663878
2 0.671650 -1.713547 0.882122
3 -0.199304 1.016794 1.696409
4 -2.196758 2.270266 0.428006
5 1.929900 -1.112287 0.168800
6 0.119642 2.648826 1.271768
7 -2.409751 1.006649 -0.798778
8 1.256957 1.581534 0.973881
9 0.256922 -1.278916 -0.803527
10 0.187036 -0.277264 2.931458
11 -2.019183 0.697134 1.153350
12 -0.527678 1.830173 0.034137
13 0.901941 -0.128580 -0.059201
14 -1.268723 0.679581 2.664951
15 -1.349816 -1.720641 -0.123649
16 0.894439 1.037669 2.806272
17 1.573617 -0.111028 -1.309057
18 -0.771085 -0.820679 1.457877
19 -1.096628 -0.183247 -0.393802
20 -1.959793 0.745861 1.322902
21 1.350924 -0.438829 1.770854
22 -0.199322 1.016815 1.696420
23 -2.187978 1.066727 -1.004694
24 2.301318 0.417265 0.189041
25 0.074201 -1.025477 -1.334828
26 -1.947468 -0.764465 2.240237
27 -2.816256 -0.545813 -0.028951
28 -0.526895 1.823888 0.032246
29 0.901941 -0.128580 -0.059201
30 -1.136116 2.083967 1.719314
31 -0.771085 -0.820679 1.457877
32 1.350924 -0.438829 1.770854
33 1.111057 1.624105 -0.751177
34 -0.773030 -0.822772 1.458047
35 -0.529272 1.716235 -0.005071
36 -1.906462 2.438060 0.168712
37 0.556518 -1.762543 0.728915
38 -1.135738 2.081498 1.731275
39 -0.959546 1.657019 -1.644186
40 1.259070 1.577998 0.973943
41 -0.328677 -1.693361 -0.110160
42 -0.202803 -0.450238 2.927076
43 -2.203142 -0.681780 1.968707
44 -0.531433 1.682595 -0.010690
45 -1.096966 -0.173872 -0.391608
46 -1.268727 0.679651 2.664942
47 -1.137955 -0.537543 -0.500361
48 0.283718 1.687114 2.648790
49 1.122766 1.623650 -0.738537
50 -0.795567 -0.861071 1.433589
51 -1.096435 -0.188198 -0.395112
52 -2.008254 0.707111 1.203692
53 0.894913 -0.101119 -0.024381
54 -0.190311 1.006068 1.690564
55 -1.633991 -0.516367 -1.622162
56 1.814907 0.745772 1.522504
57 0.000932 0.442693 -1.652898
58 -1.162955 -2.284965 1.390625
59 -2.258233 -1.098718 0.572764
60 0.304290 2.692980 0.699060
61 0.597374 0.085538 0.259502
62 -2.694999 1.470575 2.144694
63 -2.031195 0.685855 1.092833
64 0.213279 -1.833493 2.365427
