# Supplementary material for: Cellular organization in lab-evolved and extant multicellular species obeys a maximum entropy law
Source: eLife. 2022 Feb 21;11:e72707. doi: 10.7554/eLife.72707 (PMC8860445; doi:10.7554/eLife.72707)
Supplement: Figure 2—source data 1. — Each subdirectory contains an explanatory README file. [file elife-72707-fig2-data1.zip › Simulation_Data/Agg_simulations/cid=026.txt]

1 1.293030 -1.630584 -0.946969
2 2.141445 -0.831823 1.276740
3 1.089174 -0.358275 -0.006347
4 0.185625 -1.219075 2.380411
5 -2.237723 1.618489 -0.129195
6 -2.418313 -0.172661 0.768539
7 -0.189728 2.363965 0.959827
8 -1.664881 1.061472 1.673439
9 -0.926124 0.628175 -0.344731
10 -1.008528 -0.913871 0.665031
11 0.048399 0.555910 1.433538
12 -0.711972 0.398935 3.055315
13 -2.418318 -0.172634 0.768537
14 -1.991070 -0.157812 -0.882365
15 0.465678 0.858073 -1.412394
16 1.048527 2.203278 1.590981
17 1.089174 -0.358274 -0.006347
18 -1.008525 -0.913871 0.665033
19 1.165626 2.496752 -0.127605
20 -1.427247 -0.408202 2.346151
21 -1.320042 0.891456 -1.649390
22 -2.012723 -0.199361 -0.774724
23 -0.605373 2.271235 -0.891416
24 -0.080209 1.820036 2.565336
25 -0.926124 0.628175 -0.344731
26 -0.895245 -2.443306 1.304053
27 0.263662 0.725962 1.862371
28 -1.645560 1.012193 1.610906
29 -0.611385 2.392575 0.832635
30 -0.116974 -2.232508 -0.394105
31 -0.442801 -0.646280 -1.042659
32 1.906438 0.944920 1.093854
33 1.090849 -0.359747 -0.005185
34 1.459602 -0.595459 1.946118
35 0.753746 1.368006 -0.168431
36 -0.064771 -1.293800 2.358106
37 -2.237398 1.618280 -0.130390
38 -1.764272 -1.563710 -0.186803
39 0.753844 1.368094 -0.167670
40 0.021187 0.601065 1.383841
41 -0.944710 0.634906 -0.274412
42 0.699894 -2.038920 0.802143
43 0.263336 0.729827 1.860289
44 0.267149 0.084570 3.204738
45 -1.665067 1.061639 1.673837
46 -0.442886 -0.645940 -1.042757
47 1.268938 0.035275 -1.534686
48 1.904943 0.950284 1.094223
49 0.656444 1.269445 -0.269776
50 0.697207 -2.039576 0.798700
51 2.183463 0.651754 -0.597869
52 -1.011229 -0.921663 0.660762
53 -0.220535 0.862870 -1.655787
54 -1.017198 -0.917568 0.660903
55 -0.604823 2.270947 -0.891865
56 -0.607446 1.999621 2.580454
57 0.741439 -0.469485 -0.253414
58 -2.116434 -1.610906 1.503263
59 0.523315 -0.066440 1.655703
60 -1.427393 -0.407591 2.346319
61 -0.608592 2.393225 0.832911
62 -1.462561 -1.772514 -0.288540
63 -0.442881 -0.645963 -1.042757
64 1.438409 0.850189 2.691384
