# Supplementary material for: Cellular organization in lab-evolved and extant multicellular species obeys a maximum entropy law
Source: eLife. 2022 Feb 21;11:e72707. doi: 10.7554/eLife.72707 (PMC8860445; doi:10.7554/eLife.72707)
Supplement: Figure 2—source data 1. — Each subdirectory contains an explanatory README file. [file elife-72707-fig2-data1.zip › Simulation_Data/Agg_simulations/cid=027.txt]

1 -0.155449 -0.269186 -2.006325
2 0.985169 -1.896019 0.836710
3 2.575132 1.112193 -0.224707
4 -0.116156 0.225712 2.994266
5 -0.723199 0.050137 -0.506786
6 -0.811547 1.300756 1.407769
7 -2.238682 1.095528 1.876525
8 -1.570139 -0.159222 2.338472
9 -0.738665 -1.391934 0.601471
10 2.249917 0.736682 1.296580
11 0.340955 3.061126 -0.424686
12 -0.875043 1.613856 2.673103
13 -2.036150 0.785485 0.304660
14 1.425809 0.313392 -1.009253
15 0.120255 2.898570 1.292022
16 0.050179 -1.333940 2.210406
17 0.711750 -1.231102 -0.618824
18 0.985919 -0.459554 1.131661
19 1.915118 2.515866 1.024486
20 1.000050 1.483402 2.141228
21 -1.631673 1.453628 -0.917040
22 -0.723896 0.049318 -0.507308
23 -1.544114 2.480464 0.550853
24 -1.174380 -0.185759 1.554371
25 -0.738666 -1.391933 0.601471
26 0.985920 -0.459553 1.131660
27 0.186695 1.484189 -1.599051
28 -0.811532 1.300757 1.407769
29 -1.485658 0.876010 -1.520813
30 2.215327 -0.590723 0.225422
31 1.173677 1.612518 0.264197
32 1.783500 -0.917029 1.966403
33 0.685108 -1.253897 -0.595935
34 0.968703 -1.901300 0.828316
35 1.104250 1.637374 0.263441
36 0.847250 1.095155 2.243341
37 -0.801693 2.123394 -0.324065
38 -0.643083 1.394778 0.904594
39 -1.686118 2.381419 1.219507
40 -1.204356 -0.313947 1.493457
41 -2.052930 -0.618984 0.523170
42 0.979742 -0.372324 1.024749
43 1.645826 2.192809 -1.033880
44 -0.741270 1.859970 2.642868
45 -2.036150 0.785485 0.304660
46 1.335520 -0.007117 -0.931225
47 0.120244 2.898829 1.291464
48 0.050266 -1.333871 2.210463
49 -0.722473 0.050987 -0.506239
50 -0.698179 0.284248 1.454410
51 1.103131 1.637650 0.263501
52 2.249261 0.737172 1.299206
53 0.156297 1.518224 -1.583424
54 -0.722685 0.050739 -0.506399
55 -0.745176 2.127712 -0.330595
56 0.271141 0.155430 2.702114
57 -0.674317 -1.593272 -0.917611
58 0.604988 -0.144603 0.896088
59 1.425726 0.313421 -1.009360
60 0.997060 1.464643 2.149305
61 -1.784071 -0.627212 -0.817304
62 2.204152 -0.733393 0.286653
63 1.104622 1.637334 0.263430
64 1.576221 -0.202834 2.576318
