# Supplementary material for: Cellular organization in lab-evolved and extant multicellular species obeys a maximum entropy law
Source: eLife. 2022 Feb 21;11:e72707. doi: 10.7554/eLife.72707 (PMC8860445; doi:10.7554/eLife.72707)
Supplement: Figure 2—source data 1. — Each subdirectory contains an explanatory README file. [file elife-72707-fig2-data1.zip › Simulation_Data/Agg_simulations/cid=028.txt]

1 0.524185 -0.281212 -1.485766
2 0.302658 -1.268482 1.364659
3 1.324498 -1.190267 0.075113
4 0.027689 2.156734 3.231477
5 -0.620464 -1.374446 -0.325633
6 -1.489837 0.998786 2.405960
7 1.440579 1.180391 -0.732690
8 -2.687352 1.991556 1.667896
9 0.437016 0.669050 0.510924
10 1.224340 0.801431 3.012604
11 1.516439 0.105483 1.375908
12 -0.820179 3.247072 1.024059
13 -1.175808 -0.051011 0.991356
14 -1.785747 -1.642999 1.232516
15 0.169481 2.147866 -0.115729
16 -2.286014 -0.629501 -0.405717
17 -1.078107 0.833701 -0.799734
18 0.302647 -1.268474 1.364675
19 0.437016 0.669050 0.510923
20 0.010660 1.428581 1.614957
21 -0.629146 -1.373501 -0.334572
22 -2.693798 0.503301 1.588060
23 0.073609 1.312702 1.499503
24 -1.435173 1.708282 0.761933
25 0.169481 2.147866 -0.115729
26 -0.431933 0.733486 3.562020
27 1.641375 1.665042 2.318348
28 0.632044 3.062479 1.408395
29 -1.323721 0.254325 1.227571
30 -1.543751 -0.621536 2.620108
31 -1.433424 1.715276 0.757268
32 -1.313880 0.109869 1.158164
33 0.514104 -0.349912 -1.494389
34 0.006505 -0.083958 2.225302
35 1.350725 -1.154293 0.045126
36 -1.130713 2.721148 2.285309
37 -0.620312 -1.374380 -0.325101
38 -2.772566 -0.027432 1.644051
39 0.461616 0.688919 0.574646
40 -1.489855 0.998798 2.405933
41 0.368442 0.321021 0.280440
42 0.014087 -0.116530 2.204076
43 1.514678 0.150522 1.350423
44 0.169714 2.147890 -0.115112
45 -1.323615 0.254534 1.227796
46 -0.975742 -1.841921 1.522278
47 -1.070850 0.834187 -0.795808
48 -2.473802 -0.995193 0.226990
49 -1.070606 0.834196 -0.795722
50 1.522045 0.064799 1.393286
51 1.927834 0.369206 -0.310608
52 0.073676 1.313006 1.499307
53 -1.436228 -0.060969 -1.086480
54 -2.584266 0.797925 -0.038015
55 0.070122 1.343224 1.507465
56 -1.286825 1.477241 0.758073
57 0.569930 1.284001 -1.414209
58 0.038070 -0.180830 2.148307
59 1.476942 1.653672 0.574957
60 1.585691 1.811611 0.877234
61 -2.584623 0.801374 -0.038436
62 -1.458963 -0.678930 2.624363
63 -1.704251 2.281359 -0.940581
64 -1.287617 1.459984 0.774027
