# Supplementary material for: Cellular organization in lab-evolved and extant multicellular species obeys a maximum entropy law
Source: eLife. 2022 Feb 21;11:e72707. doi: 10.7554/eLife.72707 (PMC8860445; doi:10.7554/eLife.72707)
Supplement: Figure 2—source data 1. — Each subdirectory contains an explanatory README file. [file elife-72707-fig2-data1.zip › Simulation_Data/Agg_simulations/cid=029.txt]

1 0.361965 0.642435 -1.226098
2 0.824839 -0.832883 -0.135233
3 0.670946 1.050224 2.131687
4 2.169602 0.421681 0.978003
5 0.532285 1.033814 0.405921
6 0.786340 -2.489213 0.758766
7 -2.193744 0.862142 1.464003
8 -2.086768 0.117213 2.859525
9 -0.747066 0.163929 1.426845
10 0.533401 -1.320405 1.834326
11 -1.863880 1.707801 1.399830
12 0.144665 -0.142112 3.092557
13 -1.106307 1.289398 -0.184567
14 -2.102450 -1.670953 -0.279824
15 -2.274146 0.193710 -1.334971
16 -2.319705 -1.012417 1.617353
17 -0.747409 -0.430583 -0.605744
18 0.824839 -0.832883 -0.135233
19 -0.747066 0.163929 1.426845
20 0.836734 -0.673571 1.782590
21 0.532285 1.033814 0.405921
22 -0.802306 -1.717611 0.884047
23 -2.361874 -0.348362 0.234625
24 -0.919975 -1.062097 2.636338
25 -1.106307 1.289398 -0.184567
26 -0.747066 0.163929 1.426845
27 -0.543827 1.884754 1.234726
28 -0.874773 1.311160 2.797917
29 0.114138 2.148678 -0.465947
30 0.572757 -0.951375 -1.671490
31 -0.750099 -0.424187 -0.585484
32 -0.802306 -1.717611 0.884047
33 0.361959 0.642448 -1.226088
34 0.836075 -0.673971 1.782423
35 -0.099082 1.904563 1.540055
36 2.116790 0.341901 0.729507
37 0.532287 1.033807 0.405919
38 2.250222 -1.508287 0.901349
39 -2.913434 1.403131 -0.173640
40 -0.946734 -1.056008 2.636889
41 -2.193653 0.862102 1.464919
42 0.201792 -0.146161 3.099559
43 -0.543812 1.884743 1.234758
44 -0.978716 0.871459 2.649493
45 0.015392 2.350041 -0.215552
46 -0.669825 -2.018211 -0.824456
47 -0.917892 1.174724 -1.730485
48 -2.312960 -1.007703 1.639822
49 -1.068426 -0.507970 -1.593731
50 0.840177 -0.910924 -0.184928
51 0.833749 -0.672622 1.775602
52 1.396582 0.858882 2.144746
53 1.919234 0.022142 -0.847545
54 -0.802557 -1.717677 0.884025
55 -2.359586 -0.365432 0.219173
56 0.179330 -2.094002 2.423229
57 -1.106309 1.289419 -0.184549
58 -0.689860 0.379209 1.725691
59 1.333633 2.142570 0.935298
60 0.670521 1.050451 2.131816
61 1.776162 1.576467 -0.522069
62 -0.023545 -2.164023 -0.643497
63 -0.697586 -0.341126 -0.371383
64 -1.426467 -2.654505 1.836856
