# Supplementary material for: Cellular organization in lab-evolved and extant multicellular species obeys a maximum entropy law
Source: eLife. 2022 Feb 21;11:e72707. doi: 10.7554/eLife.72707 (PMC8860445; doi:10.7554/eLife.72707)
Supplement: Figure 2—source data 1. — Each subdirectory contains an explanatory README file. [file elife-72707-fig2-data1.zip › Simulation_Data/Agg_simulations/cid=030.txt]

1 -0.295377 -0.062223 -1.495005
2 1.432488 -1.638230 0.769538
3 1.577977 1.289902 1.429164
4 -2.023243 0.578839 1.475898
5 2.175889 -0.111664 0.334414
6 1.565763 -0.329714 2.189547
7 -2.432411 0.393755 -0.166341
8 -0.171697 0.323342 2.291006
9 -0.420476 -1.758843 0.289023
10 -1.221922 -0.966577 1.772337
11 -0.954796 3.186290 1.470909
12 0.730734 -0.354725 0.699001
13 0.119302 1.474096 -2.019574
14 -0.162206 0.289952 2.321223
15 -1.136664 1.464179 -0.813197
16 -2.029059 1.992800 0.623406
17 1.585301 0.082599 -1.380843
18 0.244214 -1.264065 1.741080
19 -0.480588 1.955858 0.628527
20 -1.425795 0.380065 0.675110
21 0.788889 1.036490 -0.545904
22 1.577977 1.289902 1.429164
23 -0.543340 -0.332156 -1.053498
24 -1.239305 1.954956 2.452750
25 -2.247317 -0.993121 0.627863
26 -0.947431 -0.295267 0.289945
27 1.267446 2.497420 0.198047
28 -1.136664 1.464179 -0.813197
29 2.361769 1.183301 -0.129760
30 0.370354 2.228066 2.630307
31 0.148017 2.549215 -0.637059
32 -0.481321 1.955549 0.628687
33 0.808837 -1.013363 -0.634778
34 0.805772 -1.017888 -0.630592
35 1.577977 1.289902 1.429164
36 -2.023168 0.579426 1.475567
37 0.736978 -0.364369 0.706744
38 1.570763 -0.327605 2.186741
39 -2.249345 0.433834 -0.449249
40 -1.541523 0.178478 3.167338
41 -0.420499 -1.758850 0.289047
42 -1.237455 -0.962007 1.764855
43 0.216590 2.393690 1.204278
44 -0.370825 1.702489 0.805562
45 1.588953 1.799324 -1.535313
46 -0.174234 0.332503 2.282919
47 0.091529 2.504446 -0.719857
48 -1.999911 2.030680 0.505598
49 0.788890 1.036491 -0.545905
50 0.216438 -1.286666 1.883219
51 -0.595394 1.472670 0.695016
52 -0.947363 -0.295742 0.290159
53 0.788890 1.036491 -0.545905
54 2.175061 -0.115284 0.336106
55 -0.947702 -0.293514 0.289157
56 -1.367655 1.922061 2.338220
57 -1.637099 -1.139729 -0.800355
58 0.728588 -0.350475 0.695942
59 0.773944 3.028909 1.405512
60 -0.521358 0.067408 -1.464666
61 1.644018 2.280113 0.102844
62 1.100904 1.098877 3.194184
63 -1.005134 3.012066 -0.130058
64 -0.162132 0.289441 2.321636
