# Supplementary material for: Cellular organization in lab-evolved and extant multicellular species obeys a maximum entropy law
Source: eLife. 2022 Feb 21;11:e72707. doi: 10.7554/eLife.72707 (PMC8860445; doi:10.7554/eLife.72707)
Supplement: Figure 2—source data 1. — Each subdirectory contains an explanatory README file. [file elife-72707-fig2-data1.zip › Simulation_Data/Agg_simulations/cid=031.txt]

1 -0.371447 -0.726909 -2.062585
2 -0.173513 -0.214992 2.132706
3 0.719160 -1.674172 1.258689
4 -1.186407 1.007174 1.920529
5 1.757482 -1.529894 -0.179686
6 -0.490211 2.477030 1.119463
7 -2.729261 -0.172598 -0.282235
8 -1.112686 0.227572 -0.797971
9 0.459731 0.751606 -1.121373
10 0.528925 1.417238 2.368851
11 -1.527167 -1.337873 -0.787034
12 -2.235880 2.399787 1.015835
13 1.496157 -0.083222 1.743723
14 1.056379 2.147473 -0.065557
15 -0.696657 -1.823158 2.278305
16 -1.183754 -0.364654 0.818372
17 -0.061501 -0.682851 -0.315533
18 -0.173513 -0.214992 2.132706
19 -0.187778 -0.485820 -0.049012
20 -1.183754 -0.364654 0.818372
21 1.622933 0.235531 -0.300657
22 -0.028544 0.681917 0.673466
23 -2.720392 -1.974076 0.305544
24 -1.112686 0.227572 -0.797971
25 -0.571593 2.062539 -0.524633
26 -1.186407 1.007176 1.920530
27 -0.825149 -2.243243 0.501709
28 -2.796068 0.622915 1.335975
29 -0.283649 0.381473 0.623702
30 2.014569 1.313299 1.153048
31 -1.818541 -0.347814 2.697619
32 -0.026941 0.682828 0.674012
33 -0.060380 -0.690098 -0.327905
34 -0.187024 -0.224439 2.100566
35 0.267980 -1.128134 0.996375
36 -1.442584 0.897299 0.429970
37 0.926804 -0.706253 -1.659609
38 -0.579828 2.064359 -0.515643
39 -2.729282 -0.172534 -0.282200
40 -1.693965 0.280676 -1.710055
41 0.108300 0.911625 -1.131834
42 -0.489992 2.476952 1.119883
43 -1.527164 -1.337869 -0.787038
44 -1.667438 1.271407 0.368547
45 1.582692 -0.027461 -0.025348
46 1.129257 2.022597 0.079927
47 -1.905448 -2.057136 1.950213
48 -1.186438 1.007106 1.920477
49 -1.051149 0.166127 -0.418719
50 0.268629 -1.128025 0.997841
51 0.131759 -2.245569 -0.808372
52 -1.359905 -0.534039 0.863385
53 0.449067 0.755483 -1.125195
54 -0.016762 0.687521 0.676601
55 -3.219395 -0.948901 1.376950
56 -2.797526 1.411668 -0.624115
57 -1.614528 1.885288 -1.519089
58 -1.195262 -0.376180 0.818796
59 -0.825116 -2.243244 0.501774
60 -2.807291 0.603826 1.413335
61 1.433231 -0.292445 1.215764
62 0.629334 1.429587 2.232801
63 -1.889700 -0.351929 2.657614
64 -1.467180 0.936458 0.420213
