# Supplementary material for: Cellular organization in lab-evolved and extant multicellular species obeys a maximum entropy law
Source: eLife. 2022 Feb 21;11:e72707. doi: 10.7554/eLife.72707 (PMC8860445; doi:10.7554/eLife.72707)
Supplement: Figure 2—source data 1. — Each subdirectory contains an explanatory README file. [file elife-72707-fig2-data1.zip › Simulation_Data/Agg_simulations/cid=032.txt]

1 1.191666 0.039871 -1.275011
2 0.449031 -1.066710 2.032291
3 1.263865 -1.401537 0.528458
4 0.677552 2.425575 1.949994
5 0.023721 -1.211725 -0.719650
6 -1.232369 -0.929789 2.452776
7 2.001606 -0.161209 1.835259
8 -2.036528 2.332622 1.371379
9 -0.406520 -0.550746 1.016016
10 -0.999050 -1.977778 1.503930
11 2.542915 0.345008 0.037368
12 -0.646388 -0.531517 0.780674
13 -1.943424 0.839292 0.159462
14 -3.166333 0.814832 1.265785
15 -0.023498 1.552832 0.965703
16 -1.295569 2.563078 -0.392967
17 -0.088778 0.531172 -0.798977
18 0.363166 0.608304 2.020920
19 -0.406361 -0.550604 1.016117
20 -2.314616 0.900584 2.735573
21 -1.722658 -0.708207 -0.952834
22 -1.383883 0.602441 1.952420
23 1.576251 1.454683 1.202091
24 -1.943362 0.839284 0.159465
25 -0.024660 1.553492 0.964751
26 0.022780 -1.211735 -0.719789
27 0.238239 1.462140 1.051742
28 0.363165 0.608303 2.020920
29 -3.118337 0.205938 -0.572409
30 -2.403803 -0.769407 0.729297
31 0.666574 2.894554 0.236845
32 -0.069456 0.540291 -0.879780
33 1.115567 -0.235991 -1.028821
34 0.448915 -1.066675 2.032421
35 0.885418 0.140110 0.607427
36 -0.670697 1.943097 2.559685
37 -0.348480 0.459225 -0.637938
38 -1.383873 0.602419 1.952433
39 0.371011 0.616415 2.023459
40 -2.346772 1.145892 -0.097238
41 -0.146390 0.512542 -0.773176
42 -1.319764 -2.021666 0.203518
43 1.099243 1.475365 -0.367830
44 -0.406634 -0.550848 1.015943
45 -1.759106 1.122678 -1.724233
46 -2.485752 -0.720983 0.830337
47 -0.017485 1.549659 0.970605
48 -1.102430 2.537677 -0.454378
49 -0.426061 2.295244 -0.935187
50 -0.669013 1.937547 2.565911
51 0.885612 0.139640 0.607457
52 -2.033316 2.334501 1.371907
53 -0.412636 -0.152286 -2.160426
54 -1.383676 0.601741 1.952329
55 1.576653 1.452744 1.204412
56 -1.913361 0.835469 0.161149
57 -0.539003 3.239608 1.216521
58 0.494521 -1.839842 0.655929
59 0.885418 0.140111 0.607427
60 -0.685368 0.057821 3.248746
61 -1.722659 -0.708223 -0.952822
62 -2.219077 -0.803043 1.892956
63 1.099236 1.475374 -0.367820
64 0.064943 1.803906 -1.687224
