# Supplementary material for: Cellular organization in lab-evolved and extant multicellular species obeys a maximum entropy law
Source: eLife. 2022 Feb 21;11:e72707. doi: 10.7554/eLife.72707 (PMC8860445; doi:10.7554/eLife.72707)
Supplement: Figure 2—source data 1. — Each subdirectory contains an explanatory README file. [file elife-72707-fig2-data1.zip › Simulation_Data/Agg_simulations/cid=033.txt]

1 0.191076 1.500026 -1.254498
2 0.517299 -0.161337 2.631491
3 0.832657 -0.896358 1.241724
4 -2.459192 -0.096067 0.559831
5 1.068299 0.711126 1.108513
6 -1.434315 1.481317 1.459527
7 -0.471959 -1.360117 2.434911
8 -0.868925 2.203356 -1.441498
9 1.898724 -0.459698 0.008769
10 -1.978154 -0.013937 2.528384
11 -0.363988 0.052457 0.687826
12 -2.249644 1.522774 -1.717525
13 1.585780 2.328120 1.051987
14 0.202614 2.065769 2.185970
15 -1.187466 -0.838730 -0.513257
16 1.544348 1.257060 -0.342758
17 1.191339 0.226578 -1.838143
18 -0.410096 -0.015011 0.770982
19 -0.557342 -0.023551 1.009841
20 -2.536464 -0.073440 -1.159726
21 1.067958 0.712138 1.107626
22 -2.992252 1.530670 -0.003064
23 -1.605290 -1.626227 1.151293
24 -1.274694 0.777326 -0.452518
25 1.947866 -0.415051 0.128164
26 -1.434315 1.481317 1.459527
27 0.083421 1.648712 0.256443
28 -1.274575 0.777096 -0.452516
29 -0.709906 3.221155 1.432985
30 -0.133037 0.526451 2.555548
31 0.645285 -1.634175 -0.607176
32 0.083421 1.648712 0.256443
33 0.198094 1.499574 -1.255957
34 -0.133419 0.515481 2.554709
35 0.853146 -0.845931 1.358933
36 -2.465959 -0.105864 0.519722
37 0.034957 1.436226 0.595957
38 -1.597931 2.670401 -0.132834
39 -1.486314 -1.576661 1.254751
40 -1.658984 2.806030 0.052426
41 0.237502 0.081704 -0.401611
42 -2.042567 0.017194 2.497031
43 0.236426 0.082251 -0.400520
44 -0.819660 0.277754 -1.695350
45 1.265408 2.646865 0.742822
46 0.211945 1.855788 2.208403
47 0.052743 -1.135441 -1.753156
48 1.544370 1.257035 -0.342724
49 -0.815985 0.281299 -1.697281
50 -0.557977 -0.023023 1.010666
51 -1.186929 -0.845833 -0.509870
52 -1.186927 -0.845862 -0.509855
53 1.066814 0.713016 1.106089
54 -2.579271 1.594879 1.300995
55 -0.029037 -1.670881 0.370757
56 -1.274737 0.777414 -0.452522
57 0.130651 0.204144 -0.247983
58 -1.434315 1.481317 1.459527
59 0.038833 0.348774 -0.105526
60 -2.465926 -0.105553 0.519326
61 0.177723 3.259022 -0.548955
62 -1.372060 1.669738 2.987085
63 0.067368 -1.567552 0.538659
64 0.083370 1.648763 0.256441
