# Supplementary material for: Cellular organization in lab-evolved and extant multicellular species obeys a maximum entropy law
Source: eLife. 2022 Feb 21;11:e72707. doi: 10.7554/eLife.72707 (PMC8860445; doi:10.7554/eLife.72707)
Supplement: Figure 2—source data 1. — Each subdirectory contains an explanatory README file. [file elife-72707-fig2-data1.zip › Simulation_Data/Agg_simulations/cid=034.txt]

1 -0.692159 0.500572 -1.843563
2 -0.184075 -2.142031 -0.260672
3 0.862561 -1.192598 1.517026
4 -1.191742 0.252748 2.104948
5 1.176582 0.628141 -1.253853
6 -0.516025 -1.055871 2.628416
7 -0.335409 0.937557 2.715127
8 -2.646248 1.266937 1.184878
9 0.623394 0.601276 0.976087
10 0.185992 -0.389420 -0.556013
11 0.502266 0.380263 1.140185
12 -0.816791 1.993678 1.214069
13 0.570123 2.462612 0.385859
14 -2.753281 -0.695084 0.979884
15 0.577707 2.122873 1.519250
16 -1.391932 -0.012052 -1.802938
17 -1.614138 0.555179 -0.292166
18 -0.730113 -1.308473 0.997636
19 0.586946 0.216533 2.456279
20 -1.901941 1.904000 2.485970
21 0.616470 0.624266 0.945233
22 -1.192275 0.252604 2.105129
23 0.623394 0.601276 0.976089
24 -3.106848 0.540632 -0.491952
25 -1.614138 0.555179 -0.292166
26 0.185997 -0.389430 -0.556013
27 1.599844 -0.452181 0.103578
28 -0.816791 1.993678 1.214069
29 -1.920115 2.158902 -0.286513
30 -1.927448 -1.511771 2.163968
31 1.454631 1.175947 -0.304536
32 -1.720010 -1.366463 -0.654216
33 -0.139391 1.608562 -0.771989
34 -0.928331 -0.924906 0.771731
35 -0.585957 -1.222531 1.078703
36 -2.378716 0.120078 2.770010
37 -0.091600 1.652265 -0.661915
38 -0.552921 -1.054451 2.634101
39 0.829918 1.721157 1.977719
40 -2.666241 1.279467 1.148495
41 -1.191295 0.253284 2.099451
42 0.238519 -0.527631 -0.873160
43 1.601906 -0.446903 0.099654
44 -0.794663 1.554783 1.083004
45 -1.468533 2.412799 0.144462
46 -2.760459 -0.698985 0.939787
47 1.837737 1.165575 0.840709
48 -1.321976 -1.342522 -1.010316
49 -1.613844 0.554239 -0.291792
50 -1.903420 -2.235624 0.547578
51 0.460980 -0.024239 2.374360
52 -2.725221 -0.698531 1.056160
53 -0.125272 1.624977 -0.741266
54 -0.674289 -1.288507 1.026638
55 0.710085 -1.164511 1.204741
56 -2.729172 1.354610 1.022832
57 -1.609220 0.549112 -0.286269
58 0.238059 -0.528470 -0.872920
59 0.525351 -1.922180 -0.013706
60 -0.548140 1.524224 2.804108
61 -1.852194 1.500188 -1.320147
62 -0.413335 -2.461442 1.525594
63 1.943072 -0.008471 1.731504
64 -2.603077 -0.878781 -0.678389
