# Supplementary material for: Cellular organization in lab-evolved and extant multicellular species obeys a maximum entropy law
Source: eLife. 2022 Feb 21;11:e72707. doi: 10.7554/eLife.72707 (PMC8860445; doi:10.7554/eLife.72707)
Supplement: Figure 2—source data 1. — Each subdirectory contains an explanatory README file. [file elife-72707-fig2-data1.zip › Simulation_Data/Agg_simulations/cid=035.txt]

1 1.045894 -0.213112 -1.308280
2 0.394174 -1.706979 -0.425998
3 -1.057813 -1.878331 0.919187
4 0.984546 1.485909 2.863119
5 1.885628 1.077307 0.332314
6 0.418068 -1.089048 1.565104
7 -2.455091 1.061967 1.497444
8 -2.458417 0.255689 2.654493
9 -1.073129 -0.395489 1.815446
10 1.707077 0.128177 1.803658
11 -2.619370 -0.416559 0.814826
12 -1.073588 2.394170 1.820629
13 -1.171711 1.622231 0.310975
14 0.352877 -0.290352 2.896030
15 -1.719905 0.017815 -0.190609
16 -2.276032 -1.254211 1.773740
17 0.658807 0.214698 0.169189
18 0.658807 0.214697 0.169189
19 -1.056431 -1.879816 0.918712
20 0.474027 0.998881 1.788056
21 0.166781 2.591288 1.304264
22 0.418068 -1.089047 1.565104
23 -2.107750 0.326064 -0.935674
24 -1.040757 -0.296590 1.824439
25 -1.073129 -0.395489 1.815446
26 1.934174 -0.675756 0.164333
27 -2.413354 -1.455094 -0.302768
28 0.474026 0.998879 1.788056
29 -0.370162 0.876991 -1.379795
30 -0.942580 1.266995 2.852101
31 -0.640817 -0.641773 -1.599941
32 -0.496672 -1.742355 2.481856
33 0.664303 0.221325 0.174145
34 0.394179 -1.706943 -0.426051
35 -1.135704 -1.778655 0.937164
36 1.593141 1.663732 1.034113
37 0.549242 2.121955 -0.004545
38 0.410677 -1.067208 1.541618
39 -2.772485 1.304745 0.015731
40 -1.363459 -0.396314 3.333597
41 -1.039401 1.401433 0.628423
42 1.707083 0.128062 1.803744
43 -2.621990 -0.418170 0.819626
44 -0.899365 1.451114 0.470168
45 -1.430202 2.114749 -0.890230
46 0.352832 -0.290299 2.896069
47 -0.917024 -0.546704 0.111900
48 -2.124934 -1.284536 2.163763
49 -1.177479 1.616900 0.306845
50 -0.645903 -0.761081 -0.232382
51 -1.073450 -0.396688 1.815308
52 0.662406 0.219210 0.172732
53 0.562815 1.967120 -0.473600
54 0.412825 -1.227101 1.483323
55 -1.680530 -0.296176 0.050634
56 -0.701151 0.818542 3.288386
57 -2.448400 1.060583 1.518407
58 1.876794 -0.957799 0.240967
59 -1.338550 -1.741111 -0.941082
60 0.476916 1.003752 1.787927
61 -0.374349 0.868451 -1.382235
62 -1.258704 1.767492 2.346289
63 -0.996830 -0.704730 -0.045809
64 -0.603130 -1.567063 2.490938
