# Supplementary material for: Cellular organization in lab-evolved and extant multicellular species obeys a maximum entropy law
Source: eLife. 2022 Feb 21;11:e72707. doi: 10.7554/eLife.72707 (PMC8860445; doi:10.7554/eLife.72707)
Supplement: Figure 2—source data 1. — Each subdirectory contains an explanatory README file. [file elife-72707-fig2-data1.zip › Simulation_Data/Agg_simulations/cid=036.txt]

1 -0.953601 0.670577 -1.791089
2 0.975081 -1.172682 0.455335
3 1.705386 -0.289021 1.771159
4 -1.364804 -1.472696 2.414276
5 1.835178 0.404826 0.059707
6 0.228214 -2.673147 0.575008
7 -1.148944 1.837092 0.981269
8 -2.472755 -0.676339 1.196897
9 1.036776 1.025952 -1.478815
10 0.306903 0.019856 1.063724
11 -0.122206 1.340106 2.555552
12 -1.844197 1.551414 2.269811
13 1.643447 1.525038 1.765832
14 0.062933 -0.247278 -0.378837
15 -2.938686 0.814314 0.751373
16 -1.241537 -0.969089 -1.228721
17 -1.207399 0.264210 -0.009404
18 0.830438 -1.799603 2.155307
19 0.667781 -0.207690 3.137367
20 -0.979457 -0.255178 3.268754
21 -0.109587 -0.362988 -0.155326
22 0.148558 -1.812793 -0.811319
23 -2.024024 1.911037 -0.750529
24 -2.528296 -0.960571 -0.172103
25 0.188068 1.068189 0.698683
26 -0.788296 -1.205467 0.386880
27 -0.220645 -0.301707 1.428879
28 -1.150770 0.298939 1.413071
29 0.195401 1.061838 0.703997
30 0.269928 -0.641229 -2.241206
31 -1.207399 0.264210 -0.009404
32 -0.788296 -1.205467 0.386880
33 -0.953581 0.670599 -1.791087
34 0.974775 -1.172788 0.455362
35 1.495782 0.039567 1.831153
36 -1.578144 -1.444041 2.231893
37 1.835178 0.404826 0.059707
38 -1.435784 -2.553429 -0.497608
39 -1.388771 2.044306 0.774252
40 -2.199319 -0.578581 1.421620
41 -0.285546 1.739345 -0.573742
42 0.974929 -1.172736 0.455349
43 -0.190190 2.152382 1.397895
44 -1.150769 0.298938 1.413069
45 0.297013 0.673410 0.786761
46 0.162388 -0.089033 -0.485221
47 -2.906125 0.914722 0.737399
48 -1.241417 -0.969182 -1.228864
49 -2.617232 0.365441 -1.168300
50 0.269775 -1.710241 1.982114
51 0.010641 1.098659 2.655670
52 -1.816449 0.477571 2.377512
53 0.068968 -0.237813 -0.383439
54 0.149043 -1.812425 -0.811929
55 -1.207399 0.264210 -0.009404
56 -2.306428 -2.448954 0.939439
57 -0.285685 1.739386 -0.573732
58 -0.640177 -2.779644 1.431472
59 0.014405 -0.937857 1.906430
60 -0.223510 -0.298142 1.429703
61 1.298694 2.166675 0.060247
62 1.663511 -0.871653 -1.146559
63 -2.510856 -0.968977 -0.214294
64 -0.788091 -1.205164 0.386552
