# Supplementary material for: Cellular organization in lab-evolved and extant multicellular species obeys a maximum entropy law
Source: eLife. 2022 Feb 21;11:e72707. doi: 10.7554/eLife.72707 (PMC8860445; doi:10.7554/eLife.72707)
Supplement: Figure 2—source data 1. — Each subdirectory contains an explanatory README file. [file elife-72707-fig2-data1.zip › Simulation_Data/Agg_simulations/cid=037.txt]

1 -0.462226 1.783654 -0.994540
2 0.535415 -0.738571 3.044519
3 2.247280 0.520717 0.648936
4 -2.232998 0.908984 1.955340
5 1.385974 -1.065320 0.256216
6 -1.677246 -0.214637 1.465966
7 1.223141 2.136017 -0.544940
8 -0.409278 1.180756 1.582419
9 -0.596965 0.102992 -1.294016
10 -0.851009 0.192424 2.956885
11 0.687620 1.151607 2.887957
12 0.216206 3.376595 -0.887620
13 -0.026681 0.838526 0.124353
14 -0.026680 0.838526 0.124353
15 1.156478 0.073974 -1.154215
16 0.251221 2.834497 2.296500
17 0.548773 1.217542 -1.758055
18 0.550759 0.111814 1.782956
19 1.082634 1.821571 1.533154
20 -1.799811 2.335966 -0.134890
21 1.386922 -1.065069 0.255784
22 -0.886640 -0.332970 1.384965
23 1.234515 2.135190 -0.530711
24 -1.953389 2.160407 1.111579
25 -2.981822 0.750688 0.440216
26 -0.409278 1.180756 1.582419
27 1.082634 1.821571 1.533154
28 -0.210391 2.382090 0.393237
29 -0.494385 -0.789296 -0.278148
30 0.310704 -1.771358 1.658664
31 2.243580 0.514112 0.545204
32 1.208081 3.460284 0.742485
33 -1.222997 0.813770 0.189817
34 0.548903 0.112924 1.784727
35 0.550646 0.111887 1.783074
36 -1.227631 0.794688 0.199456
37 -0.199401 -0.869204 0.079051
38 -1.971617 -0.703475 -0.308329
39 1.185245 2.128141 -0.585593
40 -1.180379 1.980791 3.150186
41 -0.607259 0.098765 -1.287058
42 -0.778436 0.085135 2.917523
43 0.675080 1.156487 2.900098
44 -0.210409 2.382078 0.393205
45 -0.090446 0.895424 0.147273
46 0.010098 0.803504 0.114419
47 1.162852 0.057358 -1.140412
48 0.269793 2.823415 2.301528
49 -0.501481 1.793931 -0.994903
50 2.058375 -0.838639 1.925486
51 1.082627 1.821568 1.533168
52 -1.164634 0.824662 0.115174
53 0.579042 -1.403070 -1.342788
54 -0.886272 -0.333024 1.385059
55 2.585112 1.014559 -1.134370
56 -1.469477 3.032427 1.628399
57 -2.090518 0.975135 -1.327592
58 -0.409265 1.180756 1.582413
59 2.258193 0.813630 2.367234
60 -0.210382 2.382112 0.393249
61 -0.295678 -0.865131 0.173849
62 -1.353369 -1.981671 0.844250
63 2.228570 0.514078 0.536119
64 2.755633 2.353831 0.698076
