# Supplementary material for: Cellular organization in lab-evolved and extant multicellular species obeys a maximum entropy law
Source: eLife. 2022 Feb 21;11:e72707. doi: 10.7554/eLife.72707 (PMC8860445; doi:10.7554/eLife.72707)
Supplement: Figure 2—source data 1. — Each subdirectory contains an explanatory README file. [file elife-72707-fig2-data1.zip › Simulation_Data/Agg_simulations/cid=038.txt]

1 -0.378330 -0.660022 -1.912017
2 -0.539069 -1.451489 -0.474314
3 1.049161 -1.093068 -0.592959
4 -2.150563 -0.890970 2.287069
5 -1.514154 -0.211307 -0.013142
6 -0.163358 -1.235930 2.612199
7 -0.269493 1.850968 2.567844
8 -1.694079 1.996525 1.596203
9 0.061815 0.291296 -0.254234
10 0.672350 -2.133636 0.919020
11 2.091124 1.168797 1.558282
12 -1.680769 1.994420 1.614346
13 -2.625781 0.684249 1.996493
14 0.830020 0.417338 2.305637
15 1.278947 1.553917 -0.767005
16 0.407216 1.178987 0.698470
17 0.070202 0.294915 -0.238154
18 0.318405 -0.372248 0.500250
19 1.754172 -0.253985 0.866753
20 -1.078315 0.368304 1.218978
21 -1.514355 -0.212292 -0.015888
22 -1.033965 0.495307 3.248919
23 0.407216 1.178990 0.698472
24 0.229128 2.164987 -0.795653
25 -1.441359 1.066904 -1.541031
26 0.830017 0.417340 2.305642
27 1.607183 2.665196 0.421995
28 -1.078317 0.368307 1.218968
29 -1.285277 1.418196 0.030532
30 0.301705 -0.469924 0.506925
31 1.714636 0.155592 0.135395
32 -0.000398 3.008726 1.257129
33 -0.518717 -1.469015 -0.460104
34 -1.288723 -1.600268 1.071319
35 1.030085 -1.005808 -0.665171
36 -1.078604 0.367278 1.220022
37 -1.882988 0.105039 -1.188387
38 -1.286119 -1.601604 1.071209
39 1.212550 2.249305 2.412311
40 0.226763 2.167286 -0.793951
41 -1.283286 1.422560 0.028669
42 0.356527 -0.738209 0.893716
43 2.086316 1.199233 1.555465
44 -0.286088 1.856732 2.560262
45 -2.603095 0.960453 0.560263
46 1.867467 -0.865100 1.842540
47 1.251225 0.368792 -1.582882
48 -0.333731 2.898327 0.805113
49 -1.283309 1.422513 0.028687
50 -0.101467 0.205417 -0.435432
51 1.712924 0.160942 0.137958
52 -1.075422 0.363787 1.233478
53 -2.464406 -0.292124 0.598358
54 -1.055219 0.505876 3.239205
55 0.407656 1.179145 0.698714
56 0.407255 1.177949 0.697601
57 -0.408842 1.266543 -1.941770
58 -0.154849 -1.237606 2.610175
59 1.702643 1.199553 -0.376293
60 0.830022 0.417338 2.305636
61 -0.797638 1.102402 1.116795
62 0.332241 -0.734969 0.866407
63 0.044735 0.283345 -0.283825
64 -0.804794 2.853246 0.307407
