# Supplementary material for: Cellular organization in lab-evolved and extant multicellular species obeys a maximum entropy law
Source: eLife. 2022 Feb 21;11:e72707. doi: 10.7554/eLife.72707 (PMC8860445; doi:10.7554/eLife.72707)
Supplement: Figure 2—source data 1. — Each subdirectory contains an explanatory README file. [file elife-72707-fig2-data1.zip › Simulation_Data/Agg_simulations/cid=039.txt]

1 0.209031 -0.663961 -0.755960
2 -0.671616 0.521381 1.956258
3 1.618494 -0.892970 -0.424946
4 -2.514964 1.475908 0.052421
5 1.058473 0.886282 2.483562
6 -2.036422 0.029773 1.124602
7 -1.138092 -1.336456 2.103336
8 -1.789987 -0.152734 -0.808946
9 1.149178 1.163875 -0.623596
10 -1.593930 1.692789 1.639848
11 0.452288 -0.965570 2.304630
12 -0.380564 1.169576 -1.764737
13 -1.264774 2.726075 0.389263
14 -3.287071 -0.047041 -0.492956
15 -1.065939 -1.833079 -0.735587
16 -0.879245 1.292988 0.623131
17 0.209031 -0.663961 -0.755960
18 -0.671614 0.521379 1.956261
19 -0.724880 -0.937959 0.933185
20 -2.017989 1.712517 -0.991120
21 0.174340 1.914077 1.334095
22 -2.036422 0.029773 1.124602
23 -0.724944 -0.937967 0.933153
24 -1.789986 -0.152734 -0.808946
25 1.142367 1.187600 -0.613915
26 0.047986 1.930658 1.400759
27 0.837149 0.331759 1.148725
28 -0.387885 1.104459 -1.773865
29 0.251323 2.434592 -0.400342
30 -1.158719 -2.432621 0.932521
31 0.125409 -2.149640 -0.380859
32 -0.879245 1.292988 0.623131
33 0.083098 -0.417901 -0.548193
34 -0.671652 0.521453 1.956178
35 0.852657 0.258700 1.147255
36 -2.205184 1.472195 -1.057856
37 1.726655 1.685949 0.754395
38 -2.556844 -1.412348 1.246481
39 -0.724535 -0.937907 0.933354
40 -1.570256 -1.510425 -0.225956
41 0.240344 0.941626 0.389145
42 -1.504569 1.734906 1.702046
43 1.169491 -1.287948 0.791944
44 -0.373803 1.044712 -1.784859
45 -1.201449 2.728352 0.437207
46 -2.476037 -1.375617 -0.017337
47 -0.987247 -1.338538 -1.753700
48 -2.576549 1.698802 0.687037
49 -0.557864 -0.606587 -2.223484
50 -1.476718 -0.911107 2.469331
51 -0.873512 1.297530 0.628518
52 -1.239416 2.270040 -1.140051
53 -0.869072 0.984948 0.123300
54 -2.428775 0.483235 2.459310
55 0.155406 -0.645060 -0.745816
56 -2.748703 0.782007 0.486096
57 1.128142 0.017957 -2.023286
58 0.834965 0.345325 1.149018
59 1.998879 0.047856 -0.232003
60 -2.032437 0.279962 -2.225149
61 0.313896 2.408216 -0.350380
62 -1.972303 -0.021726 1.098457
63 0.584649 -1.747365 0.793120
64 -1.789682 -0.153027 -0.808250
