# Supplementary material for: Cellular organization in lab-evolved and extant multicellular species obeys a maximum entropy law
Source: eLife. 2022 Feb 21;11:e72707. doi: 10.7554/eLife.72707 (PMC8860445; doi:10.7554/eLife.72707)
Supplement: Figure 2—source data 1. — Each subdirectory contains an explanatory README file. [file elife-72707-fig2-data1.zip › Simulation_Data/Agg_simulations/cid=040.txt]

1 1.152500 -0.044998 -1.259231
2 1.967655 -0.781870 1.679489
3 1.451115 -1.617435 -0.057516
4 -1.837387 2.168557 0.670120
5 -2.267617 0.626141 0.920787
6 -0.834168 -0.552961 2.719452
7 0.349607 -0.144287 2.283024
8 0.631039 1.517687 -0.924236
9 -0.722803 0.750778 -0.112989
10 0.687128 0.253766 2.173215
11 2.486439 -0.184674 0.138690
12 0.284045 2.084628 0.548377
13 -2.299896 1.278622 -0.912969
14 -2.209198 1.904377 2.317470
15 -1.990283 -0.629948 -0.330934
16 2.036585 0.962381 1.509781
17 -0.287072 -1.071547 -0.518382
18 0.647690 0.408067 0.658133
19 -0.964875 -0.253693 1.084753
20 -0.531093 2.612824 -0.302306
21 -2.273608 0.636086 0.916260
22 -0.767602 0.990876 1.515708
23 -0.964876 -0.253693 1.084752
24 1.856182 1.344267 -0.261796
25 -0.722544 0.751357 -0.114495
26 -0.624404 1.174847 3.380491
27 0.671667 0.388699 0.656477
28 0.565611 1.595775 0.694937
29 -0.671357 2.062557 -1.756730
30 -0.767722 0.990803 1.515397
31 -0.287070 -1.071546 -0.518380
32 0.810094 1.950668 2.532042
33 0.702236 0.272301 0.590873
34 2.031484 0.958684 1.520301
35 0.384979 -1.481061 1.381069
36 -0.531207 2.612925 -0.302117
37 -2.209490 0.465628 0.567204
38 -2.018179 0.015632 2.357525
39 0.340370 -1.462502 1.460456
40 2.020184 1.244451 -0.159073
41 -0.844240 1.479730 0.358945
42 0.690230 0.256485 2.173817
43 1.153213 -0.046782 -1.258669
44 0.563684 1.588061 0.691159
45 -2.006044 1.657778 -1.068770
46 -0.631356 2.992756 1.620103
47 -1.983017 -0.483054 -0.673631
48 1.915154 2.764114 1.071209
49 -0.722748 0.749435 -0.110217
50 0.702266 0.272537 0.591027
51 -0.965194 -0.253680 1.084417
52 0.631036 1.517690 -0.924238
53 -1.839374 2.167313 0.673893
54 -0.769700 0.989798 1.510246
55 -1.350704 -2.062692 0.612115
56 1.115649 3.018664 -0.524542
57 -0.635946 0.189823 -1.937660
58 0.778447 1.966275 2.531889
59 -0.326159 0.811330 -0.318214
60 -0.626259 2.997120 1.611761
61 -0.512860 0.161987 -1.967780
62 -0.776055 0.982189 1.488360
63 -0.287067 -1.071545 -0.518377
64 0.564919 1.593223 0.693586
