# Supplementary material for: Cellular organization in lab-evolved and extant multicellular species obeys a maximum entropy law
Source: eLife. 2022 Feb 21;11:e72707. doi: 10.7554/eLife.72707 (PMC8860445; doi:10.7554/eLife.72707)
Supplement: Figure 2—source data 1. — Each subdirectory contains an explanatory README file. [file elife-72707-fig2-data1.zip › Simulation_Data/Agg_simulations/cid=041.txt]

1 0.717338 -1.237371 -1.200210
2 -1.787042 -1.929987 0.618579
3 2.123721 0.534595 1.098883
4 0.129566 1.430720 2.522023
5 -0.102069 0.063670 -0.732335
6 -0.583735 -1.391967 2.156581
7 0.364795 -0.210455 3.298565
8 -2.016395 2.593193 1.141475
9 0.781948 0.739142 -0.068690
10 -2.301616 -0.509765 -0.638509
11 -0.193487 3.023316 1.425759
12 -1.298196 -0.165647 0.651371
13 -2.309191 0.894936 0.129039
14 -1.029875 0.368424 2.352087
15 0.066164 -1.834583 0.612559
16 -2.294629 0.864043 0.252609
17 -0.969578 -1.261427 -0.803583
18 -1.298196 -0.165642 0.651368
19 1.067296 1.702091 1.229922
20 -0.626336 0.902962 0.719087
21 -1.010142 0.628072 -0.623787
22 -2.830783 -0.199911 1.717620
23 -0.583714 -1.391977 2.156575
24 -0.626338 0.902961 0.719086
25 0.784356 0.749670 -0.063349
26 -1.161056 -0.331764 -2.237308
27 0.171801 2.028877 -0.615063
28 0.387770 0.201035 1.532909
29 -1.561038 2.328338 -0.367080
30 -1.029874 0.368423 2.352088
31 1.931009 -0.006561 -1.064990
32 -2.305622 0.894019 0.144836
33 -0.197404 -0.610207 0.160135
34 -1.790972 -1.924752 0.625769
35 0.387761 0.201101 1.532854
36 -1.117457 2.274117 2.186352
37 -1.010141 0.628067 -0.623777
38 -2.266821 -1.103119 2.360926
39 0.387191 0.201220 1.532130
40 -2.275690 1.275910 1.627288
41 0.488853 0.540703 -1.944114
42 -2.243620 -0.529131 -0.646811
43 0.057808 2.921990 0.308518
44 0.048586 -1.697823 0.608856
45 -2.328281 1.104398 -1.596667
46 -1.027852 0.349265 2.375542
47 1.734140 -0.809995 0.551566
48 -2.270677 0.926986 1.687683
49 -1.010293 0.630533 -0.628134
50 0.111490 -0.288695 -0.167498
51 1.068031 1.713031 1.213737
52 -0.641054 1.213358 0.807823
53 -0.103248 1.982172 -1.179190
54 -3.147690 -0.569618 0.779628
55 1.235597 -1.481564 2.117094
56 0.085824 0.165759 0.995401
57 -0.641053 1.213371 0.807818
58 -0.978145 -1.261997 -0.803762
59 0.784192 1.252981 -0.089870
60 0.165546 1.417971 2.513742
61 -1.557840 2.326959 -0.375744
62 -1.697996 1.711552 3.243289
63 1.562693 -1.013432 0.268104
64 -1.298196 -0.165632 0.651360
