# Supplementary material for: Cellular organization in lab-evolved and extant multicellular species obeys a maximum entropy law
Source: eLife. 2022 Feb 21;11:e72707. doi: 10.7554/eLife.72707 (PMC8860445; doi:10.7554/eLife.72707)
Supplement: Figure 2—source data 1. — Each subdirectory contains an explanatory README file. [file elife-72707-fig2-data1.zip › Simulation_Data/Agg_simulations/cid=042.txt]

1 0.204059 -0.985241 -1.520068
2 0.894595 0.837472 1.652822
3 1.244253 -0.723923 1.248776
4 -0.890214 1.639233 1.594625
5 0.619441 -0.131873 -0.055897
6 0.292655 2.573375 1.756392
7 -1.499536 -1.531793 1.350656
8 -2.432228 1.953389 0.402104
9 -0.121573 0.849737 -1.581588
10 -0.278713 1.150328 2.899183
11 -0.074997 -1.565570 0.241104
12 -2.444939 0.157161 0.858416
13 -1.039462 2.754217 0.503293
14 0.678685 3.142924 0.168351
15 -0.416811 0.011344 1.161385
16 -2.695091 -0.082294 -0.930673
17 -0.924299 -0.570269 -0.644549
18 0.130589 1.628607 0.307677
19 0.255919 -0.593929 2.591478
20 -0.890307 1.639217 1.594637
21 1.543410 1.772344 -0.950868
22 0.130595 1.628605 0.307680
23 -0.416811 0.011344 1.161385
24 -1.116992 1.272821 -0.325447
25 -1.670010 1.447845 -1.676298
26 -1.671709 -0.147815 2.624816
27 0.094126 -1.035671 -1.448599
28 -2.006873 -1.504844 -0.273710
29 -0.476001 2.369379 -1.015594
30 2.242406 0.425586 0.386232
31 0.619441 -0.131873 -0.055897
32 -0.924299 -0.570269 -0.644549
33 -0.121480 0.849731 -1.581598
34 0.894690 0.840671 1.650818
35 1.265055 -0.707802 1.269135
36 -2.526311 1.494157 1.989609
37 -0.120948 0.849700 -1.581656
38 0.894699 0.842446 1.649587
39 -0.074390 -0.201141 1.141973
40 -1.072747 1.306232 -0.348724
41 -0.377580 2.405073 -1.039070
42 -0.037801 0.435027 2.854256
43 0.221333 -1.680205 0.828764
44 -2.468073 0.138501 0.871295
45 -1.048912 2.750763 0.496748
46 2.181447 0.740921 0.376953
47 -0.074069 -0.201519 1.141849
48 -2.757702 0.805017 -0.822503
49 -0.881726 -0.161476 -0.627498
50 0.130589 1.628607 0.307677
51 -0.183386 -1.370299 2.140571
52 -0.889056 1.639407 1.594491
53 1.855849 0.034311 -1.539655
54 0.619347 -0.131882 -0.055869
55 0.447924 0.010780 0.005505
56 -2.437443 0.161352 0.854615
57 -1.383034 -0.050444 -1.989807
58 -1.671314 -0.150469 2.624178
59 -0.178850 -1.616573 -0.015526
60 -1.606562 -1.500648 0.989346
61 1.378967 1.946191 -0.992107
62 1.857845 2.282716 0.839353
63 1.534045 -1.346150 -0.354782
64 -1.071002 1.307826 -0.349120
