# Supplementary material for: Cellular organization in lab-evolved and extant multicellular species obeys a maximum entropy law
Source: eLife. 2022 Feb 21;11:e72707. doi: 10.7554/eLife.72707 (PMC8860445; doi:10.7554/eLife.72707)
Supplement: Figure 2—source data 1. — Each subdirectory contains an explanatory README file. [file elife-72707-fig2-data1.zip › Simulation_Data/Agg_simulations/cid=043.txt]

1 0.006856 -0.343379 -1.581120
2 -0.904502 -0.983928 1.489713
3 1.290576 0.817686 1.244610
4 -2.420995 1.581576 1.070828
5 -1.077530 -1.253837 -0.512972
6 -0.089082 -0.176330 2.594594
7 0.571271 2.554448 1.349949
8 0.488074 -0.369504 2.044029
9 0.295487 -0.252776 0.327006
10 -1.878316 0.158301 2.248800
11 -0.703010 0.862696 -0.191634
12 -0.445443 0.812566 1.239780
13 -2.337793 1.598515 -0.816938
14 -1.173604 2.810778 1.941477
15 -1.002783 2.420994 0.102011
16 0.850939 1.366715 2.659316
17 -0.702941 0.862716 -0.191473
18 -0.904604 -0.983834 1.489756
19 0.384640 1.481753 -0.098092
20 -2.278922 1.368032 0.816469
21 -1.867604 0.113175 0.570070
22 -2.331048 1.619108 2.552619
23 -1.002782 2.420995 0.102012
24 1.387169 0.754747 1.112606
25 0.295508 -0.252726 0.327059
26 -1.887300 0.092318 0.568791
27 1.130433 0.592955 -0.847368
28 -0.445443 0.812566 1.239780
29 -1.481572 0.166860 -1.930772
30 -0.755210 1.390184 3.285760
31 -0.527128 2.012893 -1.470232
32 -0.445443 0.812566 1.239780
33 -0.781234 0.663062 -0.505180
34 -0.958319 -0.942959 1.450332
35 0.387257 1.482891 -0.101279
36 -2.274330 1.414639 0.844808
37 -1.101391 -1.222776 -0.559543
38 -1.164529 -0.126759 2.790642
39 0.571271 2.554448 1.349948
40 1.664554 -0.836699 1.242115
41 0.188191 0.154916 0.620371
42 -3.225933 0.036917 1.341598
43 0.447543 0.569670 -1.575121
44 0.360634 -0.220625 2.135917
45 -2.692356 -0.182314 -0.660922
46 -1.118252 2.804475 1.954088
47 0.364683 3.210309 -0.400768
48 0.845022 1.381036 2.657021
49 -2.336962 1.599404 -0.817321
50 0.403853 -1.988055 0.798195
51 2.024401 2.173167 0.078488
52 -1.003432 2.420540 0.100335
53 -2.547794 -1.586172 0.668379
54 -1.877894 0.167472 2.251984
55 0.387258 1.482893 -0.101278
56 1.294726 0.811806 1.237109
57 0.772317 -1.287467 -0.991036
58 -1.516516 -0.065111 0.892541
59 1.777329 0.200037 -0.323268
60 -0.475155 0.892403 1.293672
61 -0.802647 0.641899 -0.513868
62 -0.601340 1.554358 3.105701
63 -0.498674 1.957487 -1.515449
64 0.294631 -0.255148 0.324367
