# Supplementary material for: Cellular organization in lab-evolved and extant multicellular species obeys a maximum entropy law
Source: eLife. 2022 Feb 21;11:e72707. doi: 10.7554/eLife.72707 (PMC8860445; doi:10.7554/eLife.72707)
Supplement: Figure 2—source data 1. — Each subdirectory contains an explanatory README file. [file elife-72707-fig2-data1.zip › Simulation_Data/Agg_simulations/cid=044.txt]

1 -0.678233 -0.326583 -2.001445
2 1.184209 -0.085380 2.056918
3 1.399421 -0.540342 0.521433
4 -0.015909 2.628797 1.300860
5 0.274761 0.543321 -0.612465
6 0.022974 1.042854 2.052960
7 -2.043093 -0.114337 1.056272
8 -2.601243 0.988651 -0.020612
9 -1.218637 -0.290228 -0.318881
10 1.034555 2.577004 1.667078
11 -0.199058 -0.315106 0.911123
12 -1.613578 0.358897 1.924397
13 0.252801 2.367286 -0.139289
14 -1.576147 -1.541419 2.152990
15 -0.946247 -1.919503 0.301122
16 -0.954221 1.145459 0.554660
17 -1.214172 -0.289859 -0.317169
18 0.941812 0.941170 0.804136
19 0.154531 -1.083170 -0.651400
20 -1.652786 2.766248 -0.085184
21 0.274761 0.543321 -0.612465
22 0.023553 1.042552 2.053101
23 -2.050785 -0.120777 1.045895
24 -1.248688 1.276234 -1.220445
25 -2.573712 0.100964 -1.583248
26 1.633980 1.861241 -0.802180
27 -0.586045 0.708902 0.457327
28 -1.788021 2.087309 1.854426
29 -0.381181 2.123641 -1.215424
30 1.144786 -0.228533 2.096766
31 0.791198 -1.999426 0.882932
32 -0.954201 1.145513 0.554534
33 -0.513204 -0.183450 -2.053391
34 0.941840 0.938471 0.809860
35 1.399902 -0.543647 0.524568
36 -0.741055 2.718909 1.687294
37 0.257782 0.649281 -0.788725
38 -0.297390 -0.422213 2.987616
39 -1.181411 -0.299880 -0.311515
40 -2.604549 0.976432 -0.006192
41 -1.057834 -0.317462 -0.274011
42 0.941725 0.941108 0.803941
43 -0.195494 -0.304482 0.887844
44 -2.533687 1.672762 1.438537
45 0.242446 2.357724 -0.176380
46 0.191399 -1.901494 1.908789
47 -0.810810 -1.950966 0.132055
48 -1.668858 0.332611 1.815024
49 -1.249214 1.275973 -1.220434
50 0.941695 0.941075 0.803903
51 0.278050 -1.047597 -0.672547
52 -1.694435 2.740244 -0.096374
53 0.413824 -1.002037 -0.545348
54 0.031564 1.039927 2.055281
55 -1.783267 -1.367234 1.115276
56 -0.586588 0.703627 0.454143
57 -2.663643 -1.480261 -0.317177
58 1.943554 0.142432 -0.665333
59 -0.954212 1.145485 0.554596
60 -1.466266 1.354850 3.019233
61 0.261626 0.614388 -0.715547
62 -0.782514 -0.416378 2.717858
63 -0.199473 -0.314013 0.909055
64 -0.199626 -0.314386 0.909893
