# Supplementary material for: Cellular organization in lab-evolved and extant multicellular species obeys a maximum entropy law
Source: eLife. 2022 Feb 21;11:e72707. doi: 10.7554/eLife.72707 (PMC8860445; doi:10.7554/eLife.72707)
Supplement: Figure 2—source data 1. — Each subdirectory contains an explanatory README file. [file elife-72707-fig2-data1.zip › Simulation_Data/Agg_simulations/cid=045.txt]

1 -1.220449 -0.000110 -1.826634
2 -0.636178 2.350349 1.743250
3 0.468849 -0.632316 0.530515
4 -1.843086 2.768180 -0.674064
5 -0.421037 -2.093335 0.075802
6 -3.114484 1.661903 0.232501
7 0.284235 -1.261290 2.212791
8 1.812791 0.694168 0.720862
9 1.377539 0.038131 -0.727117
10 -2.310427 1.453724 1.950966
11 1.004616 0.065988 2.099941
12 1.231949 1.764453 -0.869208
13 -0.194867 0.282268 1.452251
14 -2.924446 0.172900 0.741502
15 -0.920464 1.121148 3.096035
16 -0.190488 0.288787 1.448822
17 -1.080770 -0.747145 -0.006647
18 -0.767069 2.395708 1.751017
19 0.468850 -0.632318 0.530515
20 -0.639662 1.785792 -1.539975
21 -1.081034 -0.747105 -0.006499
22 -2.715726 0.077872 -0.723373
23 -0.867369 -1.313668 1.560690
24 1.110012 1.776207 2.012604
25 1.377539 0.038131 -0.727117
26 -1.947750 2.824362 0.757476
27 0.380305 1.287084 2.683987
28 1.231949 1.764453 -0.869208
29 -1.544117 1.305486 0.030627
30 -2.150259 -0.397467 2.431666
31 -0.931324 0.160486 1.552405
32 -1.544117 1.305485 0.030627
33 0.017876 -0.913945 -1.125529
34 -0.295239 2.667080 -0.137559
35 0.417334 -0.536352 0.504392
36 -0.639681 1.785952 -1.539967
37 -1.749434 -1.570457 -1.040742
38 -2.255672 1.483005 -1.321316
39 -0.865191 0.094259 1.695441
40 1.817881 0.631250 0.750730
41 -0.008669 0.459507 -0.634933
42 -1.582589 1.383321 -0.024181
43 1.003699 0.067498 2.100183
44 -0.296389 2.667229 -0.139593
45 0.587953 1.038970 0.482862
46 -2.666060 -0.051902 0.954503
47 -0.540776 -0.290335 3.015220
48 0.628339 1.206313 0.763616
49 -1.083789 -0.748233 -0.003776
50 0.628720 1.205695 0.763552
51 0.422524 -0.551007 0.505650
52 0.513217 0.550486 -2.153270
53 -2.372141 -1.309449 0.837370
54 -1.731527 0.231401 -1.425448
55 -0.918117 -1.352788 1.489528
56 1.351172 2.694994 0.883497
57 0.047708 -0.929681 -1.107488
58 -1.580485 1.378320 -0.020534
59 -0.580269 2.309208 1.762049
60 -0.296392 2.667176 -0.139845
61 -0.008856 0.459613 -0.635084
62 -2.309675 1.452545 1.952628
63 -0.866003 0.094771 1.694958
64 -0.008695 0.459524 -0.634957
