# Supplementary material for: Cellular organization in lab-evolved and extant multicellular species obeys a maximum entropy law
Source: eLife. 2022 Feb 21;11:e72707. doi: 10.7554/eLife.72707 (PMC8860445; doi:10.7554/eLife.72707)
Supplement: Figure 2—source data 1. — Each subdirectory contains an explanatory README file. [file elife-72707-fig2-data1.zip › Simulation_Data/Agg_simulations/cid=046.txt]

1 0.443926 0.858564 -1.417360
2 0.858670 -0.899477 -1.198098
3 1.998124 -1.560659 0.111094
4 -0.011182 -1.671367 1.623157
5 -1.694056 -1.903439 0.375157
6 0.849005 -1.577359 1.858031
7 0.867690 1.191293 3.122104
8 -2.498995 -0.526587 1.532938
9 -0.871792 -0.894726 1.384263
10 0.177819 -2.103165 0.174448
11 1.722470 1.260954 1.355557
12 -1.541815 2.191317 2.279446
13 -1.196463 0.908759 -0.642410
14 0.047223 0.121425 1.903926
15 -0.802196 2.448360 0.404840
16 -2.607423 1.710371 0.236865
17 -1.287974 0.915943 1.079251
18 0.930777 -0.586989 0.605427
19 1.742890 1.257750 1.369098
20 -1.480006 -0.730088 1.602168
21 -2.394704 0.093215 0.015951
22 0.038865 0.067077 1.884139
23 0.856860 2.907550 1.088504
24 -2.888872 0.925132 1.771205
25 -1.287974 0.915943 1.079251
26 0.930543 -0.586555 0.604662
27 0.439807 0.560727 -1.193513
28 -1.027791 0.778190 3.013554
29 -1.367566 -0.290722 -1.446831
30 1.601493 -0.333867 2.446275
31 1.325180 2.282513 -0.380068
32 -0.050312 2.222048 -1.256644
33 -0.180555 1.141030 0.052378
34 0.857722 -0.899079 -1.198194
35 2.097232 0.351867 -0.385943
36 -0.288353 -0.875114 3.002305
37 -2.047861 -1.393907 -0.140702
38 0.941696 -0.598356 0.627359
39 -0.075990 2.105890 1.972912
40 -1.216269 0.740564 0.730515
41 -0.659771 -0.257360 -0.003415
42 0.179092 -2.103723 0.174888
43 0.059493 0.830506 -0.164294
44 -0.081087 2.100783 1.979045
45 -0.523657 0.033482 -1.742407
46 0.003304 -0.122227 1.740040
47 -0.438143 2.430970 0.151140
48 -1.268101 1.268312 -0.685116
49 -1.410263 2.509930 0.711165
50 -0.701919 -0.207299 0.012800
51 0.171148 1.211287 0.329686
52 -0.875167 -0.909225 1.435959
53 -2.251114 -0.061881 -0.006906
54 0.067488 0.194593 1.898874
55 1.764068 1.247339 1.395150
56 -1.217312 0.741224 0.733245
57 0.157658 1.231611 0.342334
58 -0.675430 -0.240148 0.007903
59 2.095846 0.353302 -0.389164
60 -1.405997 0.181419 2.748570
61 -0.803767 -1.669970 -1.287735
62 2.213494 -0.401929 1.516137
63 1.592408 2.090496 -0.512643
64 -1.253328 1.276641 -0.694031
