# Supplementary material for: Cellular organization in lab-evolved and extant multicellular species obeys a maximum entropy law
Source: eLife. 2022 Feb 21;11:e72707. doi: 10.7554/eLife.72707 (PMC8860445; doi:10.7554/eLife.72707)
Supplement: Figure 2—source data 1. — Each subdirectory contains an explanatory README file. [file elife-72707-fig2-data1.zip › Simulation_Data/Agg_simulations/cid=047.txt]

1 -0.572464 0.184838 -1.298211
2 0.181235 0.123728 3.000839
3 0.942449 -0.851138 1.724640
4 -0.539832 1.381298 2.085293
5 0.020020 -1.659065 -1.061365
6 -2.444092 -0.130730 0.810631
7 -1.019649 0.878535 0.400573
8 -2.841611 1.565848 0.399983
9 -1.815701 -1.027950 -1.794136
10 -1.354382 0.530549 3.301914
11 1.615092 0.722267 2.511272
12 -1.574330 2.521789 1.318869
13 -0.857930 -0.160754 1.483235
14 -1.965541 -1.709561 1.311184
15 0.120548 2.418048 0.685811
16 0.084013 1.897287 -1.142619
17 0.253836 -0.366651 0.163855
18 -0.857930 -0.160754 1.483235
19 0.253838 -0.366637 0.163851
20 -0.539862 1.381288 2.085283
21 -1.250306 -0.837503 0.021957
22 -1.965998 -1.709172 1.311636
23 -1.489211 2.419736 -0.618616
24 -1.019649 0.878535 0.400572
25 -2.332096 0.421243 -0.847673
26 -0.552953 -1.774293 2.609323
27 0.583417 1.287680 -0.454608
28 -2.018513 0.940152 1.901911
29 -2.445317 -0.130582 0.807132
30 -0.273577 -1.868962 0.759348
31 1.703702 1.329947 0.170047
32 -0.572464 0.184838 -1.298211
33 -0.929804 0.548093 0.665978
34 0.180985 0.123674 3.001008
35 0.417874 -1.294823 0.798929
36 -1.580096 2.517949 1.321337
37 -1.250310 -0.837523 0.021939
38 -2.888140 -1.523252 -0.264350
39 0.451063 1.371093 -0.483565
40 -2.841522 1.566258 0.402795
41 -2.332112 0.421205 -0.847668
42 -1.802042 -0.568392 2.964689
43 0.503727 0.685574 1.227428
44 -2.018509 0.940157 1.901902
45 -1.019683 0.878347 0.400821
46 -0.273935 -1.869170 0.759462
47 1.206400 2.309561 1.907192
48 0.120551 2.418045 0.685804
49 0.253868 -0.366465 0.163800
50 -0.858165 -0.153428 1.473506
51 2.071808 -0.274218 0.541102
52 0.503726 0.685573 1.227431
53 -2.445471 -0.130587 0.806748
54 -2.559099 -0.546408 2.451230
55 -1.357685 2.580463 -0.512562
56 0.502714 0.684904 1.227962
57 -1.408584 1.566756 -1.730408
58 -0.338979 -1.759985 2.635275
59 1.334012 0.057284 -1.274967
60 -0.803574 -0.000081 1.163731
61 -1.250306 -0.837503 0.021957
62 0.942457 -0.851145 1.724599
63 -0.535949 1.380399 2.083951
64 -0.562275 0.172590 -1.296605
