# Supplementary material for: Cellular organization in lab-evolved and extant multicellular species obeys a maximum entropy law
Source: eLife. 2022 Feb 21;11:e72707. doi: 10.7554/eLife.72707 (PMC8860445; doi:10.7554/eLife.72707)
Supplement: Figure 2—source data 1. — Each subdirectory contains an explanatory README file. [file elife-72707-fig2-data1.zip › Simulation_Data/Agg_simulations/cid=048.txt]

1 -0.401587 -1.063518 -0.736445
2 0.862695 -1.916536 1.737497
3 1.530974 0.790792 0.417256
4 -1.759873 -0.398838 1.939222
5 -1.639630 0.046210 -0.269596
6 -1.311194 -1.104005 3.262246
7 -0.430259 1.500473 1.320524
8 0.543464 -2.095281 0.359967
9 1.333525 -0.580333 -0.331404
10 0.624812 -0.490817 0.902452
11 0.246236 0.866500 -0.623711
12 -1.178899 -1.676517 0.658269
13 -1.238690 2.112369 -0.299184
14 0.946058 1.163181 2.006582
15 -2.425278 1.444256 1.033701
16 -0.940999 -1.832823 0.934884
17 -0.401624 -1.063591 -0.736377
18 1.882960 -0.244089 1.657895
19 0.951951 1.160681 2.002296
20 -3.089876 0.092066 0.996760
21 -1.639630 0.046211 -0.269596
22 -1.215823 1.417676 2.785102
23 -0.437144 1.502954 1.322812
24 -1.162525 -2.598213 -0.475848
25 1.121430 -0.584797 -0.603323
26 0.624812 -0.490817 0.902452
27 0.246235 0.866499 -0.623711
28 -1.999738 -1.253159 -0.973051
29 0.511694 2.277963 0.495377
30 -0.325382 -1.608211 2.342692
31 -1.760195 -0.398386 1.938952
32 -1.962029 -2.125652 1.936965
33 -0.414427 -1.076750 -0.698803
34 -0.166609 -1.732661 2.111643
35 1.391905 0.867421 0.553654
36 -1.730061 -0.362151 1.879172
37 -1.452645 0.960345 -1.583685
38 -0.174972 0.265336 2.901883
39 -1.684778 -0.265743 1.754836
40 -1.151439 -1.686894 0.684533
41 0.159103 -0.374559 0.940318
42 -0.368410 1.485998 1.303171
43 -0.407301 0.049597 -1.858393
44 -2.485828 -1.085837 0.351610
45 -1.238504 2.112410 -0.299257
46 1.255274 -0.615760 2.487538
47 -1.563248 0.150771 -0.180602
48 0.056703 -0.330270 0.953618
49 -1.377731 0.241905 0.100607
50 1.833027 -1.054046 0.848673
51 0.485684 2.290718 0.546904
52 -2.437171 -1.109733 0.332901
53 -2.920144 0.508214 -0.508195
54 -0.174967 0.265331 2.901881
55 -2.421565 1.447957 1.036935
56 0.540910 -2.097432 0.371136
57 1.154703 -0.365849 -0.655306
58 0.624811 -0.490819 0.902452
59 0.246728 0.866779 -0.623288
60 -1.926460 -0.644404 -1.403924
61 -1.103145 2.714690 1.466290
62 0.260317 -0.358012 2.716417
63 -1.896275 1.298097 2.660276
64 -2.690121 -1.320052 1.998103
