# Supplementary material for: Cellular organization in lab-evolved and extant multicellular species obeys a maximum entropy law
Source: eLife. 2022 Feb 21;11:e72707. doi: 10.7554/eLife.72707 (PMC8860445; doi:10.7554/eLife.72707)
Supplement: Figure 2—source data 1. — Each subdirectory contains an explanatory README file. [file elife-72707-fig2-data1.zip › Simulation_Data/Agg_simulations/cid=049.txt]

1 0.276042 0.641252 -2.087774
2 0.742939 -1.884022 0.933398
3 -1.686377 1.465597 1.990334
4 -0.239950 0.356546 2.360291
5 1.956969 -0.233045 0.284442
6 -0.914706 -2.667153 0.313490
7 -0.875624 1.728570 -1.080911
8 0.286196 2.465014 0.306369
9 0.795018 -0.178580 0.568255
10 -0.799382 -2.435376 2.033002
11 -2.992774 0.471183 0.986175
12 -2.066203 -0.431603 2.421888
13 0.543810 -1.817512 0.923593
14 0.799590 -0.181511 0.568202
15 -1.298743 0.219317 -2.093918
16 1.328920 -0.534435 1.938709
17 0.901116 -0.497552 -1.089912
18 -0.295065 -1.063176 2.926514
19 -1.923625 1.791450 0.105246
20 -1.686377 1.465597 1.990334
21 1.028254 1.175128 -0.558099
22 -2.458062 -1.145743 0.164547
23 -0.612595 1.873186 -1.086154
24 1.537382 1.158462 1.034446
25 0.796520 -0.179448 0.568186
26 -0.922620 -1.206510 1.322498
27 -2.269046 0.319466 -0.838782
28 -0.922616 -1.206505 1.322497
29 0.911086 -1.103799 -0.753457
30 -2.269046 0.319466 -0.838781
31 -0.772757 -1.433161 -0.375382
32 -0.034641 2.219152 2.221476
33 0.893914 -0.485612 -1.101139
34 0.295608 -1.358850 2.521819
35 -0.222588 1.713732 0.670178
36 -0.236489 0.359128 2.348867
37 1.935714 -0.940037 0.340367
38 -0.768424 -1.437332 -0.370639
39 0.952653 1.200685 -0.635806
40 -0.245395 1.657371 0.662181
41 -1.785657 0.165517 0.665555
42 -0.800581 -1.047106 1.260428
43 -2.462778 -1.120851 0.238330
44 -2.037676 -0.409987 2.456565
45 0.727874 -1.882684 0.874539
46 -1.784936 0.165885 0.665861
47 -0.421877 -0.995002 -2.081084
48 1.336342 -0.520023 1.936013
49 0.519135 -0.138014 0.593602
50 -0.241256 0.361484 2.308385
51 -1.923600 1.791483 0.105271
52 0.731362 0.978366 2.219785
53 1.210854 1.012018 -0.396163
54 -2.006648 -1.315303 -1.555880
55 -0.598782 0.450787 -0.786335
56 1.300452 1.163556 1.368792
57 -0.599138 0.451091 -0.786421
58 -0.977400 -1.115470 -0.590461
59 -1.785882 0.165400 0.665458
60 -1.967144 -1.713249 1.097834
61 0.600702 -2.164460 -0.676362
62 -0.977459 -1.115501 -0.590452
63 -0.586664 0.438834 -0.763242
64 -0.313339 1.389535 0.676403
