# Supplementary material for: Cellular organization in lab-evolved and extant multicellular species obeys a maximum entropy law
Source: eLife. 2022 Feb 21;11:e72707. doi: 10.7554/eLife.72707 (PMC8860445; doi:10.7554/eLife.72707)
Supplement: Figure 2—source data 1. — Each subdirectory contains an explanatory README file. [file elife-72707-fig2-data1.zip › Simulation_Data/Agg_simulations/cid=050.txt]

1 -0.087019 1.163340 -0.243123
2 1.120117 0.275244 2.442681
3 1.427121 -1.536856 0.221705
4 -2.420026 1.225647 1.294951
5 0.988327 0.298998 0.623291
6 -1.418383 1.696078 2.776138
7 -1.164239 -1.083642 1.303652
8 -1.927453 2.067943 -0.167990
9 1.087260 -1.198672 -1.280526
10 -0.270111 1.519513 2.932885
11 -0.728431 -1.965322 2.684495
12 -1.477876 1.314273 -1.622968
13 0.566848 0.390215 0.613009
14 -2.847877 -0.536115 0.885495
15 -1.794562 -1.458533 -0.211601
16 -0.197343 -0.492760 -0.014236
17 -0.087110 1.163038 -0.241884
18 0.617637 1.910419 1.347490
19 0.374906 -1.127670 1.492635
20 -3.112592 0.633093 -0.557212
21 1.146221 0.390651 -0.928099
22 -2.106297 -0.141269 2.544340
23 -0.253672 -2.331742 0.398953
24 -0.711215 0.448588 1.253086
25 -0.197343 -0.492760 -0.014236
26 -0.865673 2.304491 1.165136
27 -0.477061 0.416940 1.414427
28 -0.413767 0.223513 -1.540760
29 1.453234 1.963752 -0.093879
30 -1.152559 -1.077550 1.286987
31 -1.733311 -0.457275 -1.331818
32 -0.711894 0.448702 1.251721
33 -0.088048 1.138947 -0.192194
34 0.999799 0.280633 2.521660
35 0.374906 -1.127670 1.492635
36 -2.561672 -0.280816 0.983396
37 0.566744 0.389979 0.612673
38 -2.095250 -0.035641 2.584922
39 0.374894 -1.127640 1.492657
40 -0.957257 2.235978 1.128666
41 -0.049287 -0.516904 0.083947
42 0.559790 1.557394 2.399688
43 -0.352683 -0.443167 3.011217
44 -1.310011 0.227857 0.043386
45 1.729301 1.588959 -0.051925
46 -1.152557 -1.077549 1.286984
47 -1.794348 -1.461537 -0.207643
48 -1.309263 0.227884 0.045736
49 -0.212631 3.066771 -0.353006
50 2.270540 1.251104 1.517715
51 -0.184565 -0.485263 0.009139
52 -1.309696 0.227833 0.044296
53 1.723246 -0.537146 0.259402
54 -0.363403 -0.444608 3.012644
55 -0.322532 -2.432439 0.623833
56 -2.382000 1.275897 1.333144
57 -0.086774 1.164135 -0.246545
58 0.499726 2.064836 1.243055
59 2.288800 -0.704150 1.596846
60 -0.414432 0.223411 -1.540560
61 1.123378 0.413914 -0.950770
62 -0.612761 0.445631 1.393249
63 -0.612550 -1.726015 -1.499457
64 -1.917932 2.039254 -0.207105
