# Supplementary material for: Cellular organization in lab-evolved and extant multicellular species obeys a maximum entropy law
Source: eLife. 2022 Feb 21;11:e72707. doi: 10.7554/eLife.72707 (PMC8860445; doi:10.7554/eLife.72707)
Supplement: Figure 2—source data 1. — Each subdirectory contains an explanatory README file. [file elife-72707-fig2-data1.zip › Simulation_Data/Agg_simulations/README.txt]

Thomas Day
Last modified: 2021_05_27
This folder contains files that list the xyz coordinates of simulated spherical cells. Each file contains the coordinates of cell centers for one aggregate. The format is as follows:
1st column: Index of cell number
2nd column: X coord
3rd column: Y coord
4th column: Z coord
