# Supplementary material for: Cellular organization in lab-evolved and extant multicellular species obeys a maximum entropy law
Source: eLife. 2022 Feb 21;11:e72707. doi: 10.7554/eLife.72707 (PMC8860445; doi:10.7554/eLife.72707)
Supplement: Figure 2—source data 1. — Each subdirectory contains an explanatory README file. [file elife-72707-fig2-data1.zip › Simulation_Data/Planned_apoptosis/README.txt]

Thomas Day
Last modified: 2021_05_28
This folder contains simulations of choanoflagellate-like rosette groups undergoing planned apoptosis. There are a series of folders designating the "localization length" R of the coordinated apoptosis. Smaller R values corresponds to highly localized areas of cell death. In each folder is a .mat file containing the centers of all simulated cells.
