# Supplementary material for: Cellular organization in lab-evolved and extant multicellular species obeys a maximum entropy law
Source: eLife. 2022 Feb 21;11:e72707. doi: 10.7554/eLife.72707 (PMC8860445; doi:10.7554/eLife.72707)
Supplement: Figure 2—source data 1. — Each subdirectory contains an explanatory README file. [file elife-72707-fig2-data1.zip › Simulation_Data/Size_polydispersity/README.txt]

Thomas Day
Last Modified: 2021_05_27
There are several folders, each labeled with a different p-value. Each value corresponds to the chance that a daughter cell is the same size as the mother cell. In each p-value folder, there is a .mat file named "cneters.mat" which contains a list of the xyz coordinates for each separate cluster simulated.
