# Supplementary material for: Cellular organization in lab-evolved and extant multicellular species obeys a maximum entropy law
Source: eLife. 2022 Feb 21;11:e72707. doi: 10.7554/eLife.72707 (PMC8860445; doi:10.7554/eLife.72707)
Supplement: Figure 2—source data 1. — Each subdirectory contains an explanatory README file. [file elife-72707-fig2-data1.zip › Simulation_Data/Snowflake_Simulations/elyes-sim_AspRat=1-2_pole-theta=10_theta=45-3_dtheta=0_back-prob=0-8_include-forces=0_N=10000_cid=00001.txt]

1 0.000000 0.000000 0.000000
2 2.838867 2.390588 2.451032
3 2.838867 -3.276341 -0.994014
4 6.060903 5.125911 4.425235
5 2.838867 3.313512 -0.862039
6 7.270975 2.612857 2.748782
7 5.404172 -7.157272 -1.420863
8 9.354651 7.891417 6.274668
9 2.838867 0.959341 -3.286660
10 2.133728 3.784217 6.615431
11 2.580397 -6.024769 -4.481272
12 9.566309 4.046334 6.940842
13 5.889031 6.456031 -2.469965
14 11.942215 2.563048 3.037436
15 7.117546 -9.155723 -5.005857
16 12.019337 11.180255 8.244998
17 9.669662 6.889486 2.515183
18 3.889974 5.110142 -4.792551
19 10.148582 5.515505 0.995031
20 9.636727 12.329950 6.313314
21 4.974074 2.362781 -7.199288
22 0.911596 5.855138 10.614945
23 4.678738 -5.893764 -8.400640
24 13.924771 4.823886 6.515576
25 9.991773 7.425211 -1.052277
26 14.556772 3.671179 6.460559
27 8.897337 -10.965986 -8.938928
28 14.693585 14.492935 10.191364
29 5.907951 5.413962 1.345784
30 1.739648 7.198079 -2.728451
31 10.128710 5.862975 3.774316
32 9.261464 -7.879512 -3.514020
33 12.577509 6.919047 9.181440
34 4.324148 4.921498 -4.656657
35 -1.583185 3.060337 8.948282
36 1.010393 -10.173274 -4.807807
37 12.570372 0.877309 6.095550
38 6.196183 10.851246 -1.862194
39 14.995992 1.547347 -0.032488
40 4.911862 -10.724776 -8.534974
41 10.822123 15.271557 9.513685
42 14.004897 6.605628 3.467444
43 5.159355 6.528913 -9.065829
44 13.117416 8.932372 -0.141622
45 9.349346 16.976164 5.845235
46 7.191560 3.709832 -11.095080
47 -0.091109 8.458597 14.368644
48 6.752968 -4.617834 -12.381013
49 18.436334 6.013176 6.179367
50 14.192779 7.780738 0.973061
51 17.612353 5.251412 9.610444
52 10.734027 -12.849780 -12.811086
53 17.247159 18.163886 11.545356
54 2.838867 -2.966533 1.709430
55 6.668740 -3.415793 -3.251061
56 7.220936 9.284130 3.355109
57 8.428610 -8.805444 1.393021
58 6.908402 -0.482648 -4.354924
59 4.482842 6.179023 9.535740
60 4.961289 -9.511723 -5.879179
61 9.657628 0.887544 10.070593
62 14.955244 5.204888 1.107677
63 10.842617 -8.195918 -7.238401
64 14.815719 10.963951 11.696823
65 11.896339 5.137813 -0.913401
66 1.851669 8.321608 -7.097641
67 14.532798 5.478268 0.247433
68 12.152497 15.263871 8.514370
69 4.684147 0.715385 -11.320412
70 -2.148882 9.020059 11.246122
71 6.752239 -2.340037 -10.089798
72 17.082680 2.437188 4.487542
73 13.989599 6.688181 -2.856664
74 14.879271 7.636904 8.448187
75 8.110291 -14.890004 -10.879103
76 14.663023 18.899193 9.586722
77 8.709552 8.726650 -0.402611
78 0.258001 11.141319 -4.771034
79 13.329591 8.950086 5.198731
80 13.259456 -8.285113 -5.915482
81 15.970614 5.749402 12.185445
82 5.487518 9.386433 -5.426585
83 -5.798763 3.019608 10.946340
84 -0.925632 -14.374944 -4.149157
85 14.967927 -3.017117 5.155671
86 5.715174 15.349718 -0.683848
87 17.626885 0.144356 -3.637597
88 2.641355 -12.258734 -12.325945
89 9.086885 19.472951 10.632001
90 18.519971 6.039528 4.563324
91 6.762609 7.869194 -13.253492
92 15.812849 12.566334 -1.331393
93 9.919743 21.595067 5.514746
94 9.217022 4.542119 -15.225442
95 -0.820591 10.944769 18.265221
96 10.337804 -6.213384 -14.475007
97 23.078786 6.391144 5.869812
98 16.298876 4.820326 3.538593
99 20.557116 6.440702 13.039828
100 14.866071 -14.314349 -13.561348
101 19.578387 21.892883 13.142078
