# Supplementary material for: Cellular organization in lab-evolved and extant multicellular species obeys a maximum entropy law
Source: eLife. 2022 Feb 21;11:e72707. doi: 10.7554/eLife.72707 (PMC8860445; doi:10.7554/eLife.72707)
Supplement: Figure 2—source data 1. — Each subdirectory contains an explanatory README file. [file elife-72707-fig2-data1.zip › Simulation_Data/Snowflake_Simulations/elyes-sim_AspRat=1-2_pole-theta=10_theta=45-3_dtheta=0_back-prob=0-8_include-forces=0_N=10000_cid=00002.txt]

1 0.000000 0.000000 0.000000
2 4.577606 0.891265 -0.154161
3 2.838867 -3.380285 -0.544193
4 9.036812 2.259054 -0.522527
5 2.838867 3.291120 0.943929
6 7.505387 0.265190 -3.443199
7 5.197425 -7.381957 -1.105189
8 13.490239 3.523194 -1.206400
9 2.838867 -2.457163 2.384286
10 7.212923 2.649859 2.967392
11 4.969155 -5.865553 2.466946
12 12.768681 0.384185 1.007067
13 5.623017 6.570685 2.754978
14 10.366018 0.179955 -7.135456
15 7.572923 -11.382041 -1.627043
16 17.918054 4.733976 -2.122754
17 2.838867 1.927636 -2.829610
18 8.111877 -1.808788 -0.137649
19 2.107526 -7.598233 0.662327
20 11.257475 5.323381 1.814178
21 4.980579 4.254185 4.721126
22 11.901369 0.811602 -3.841205
23 3.998093 -11.511499 0.030645
24 15.449835 5.013609 -4.910490
25 5.495238 -4.962539 5.310345
26 9.592073 4.687648 6.445500
27 6.901551 -8.457181 5.851196
28 16.621396 -1.480174 2.895052
29 4.631881 10.580657 4.404043
30 13.405627 -0.119655 -10.679302
31 10.066054 -15.302425 -2.200478
32 21.981432 6.767338 -3.184587
33 7.888372 -0.371689 2.533852
34 5.956943 -4.188673 -3.611072
35 2.122419 7.620612 0.220165
36 6.769854 -2.183460 -7.082531
37 5.313219 -10.128401 -4.601655
38 17.242193 1.399788 -0.112949
39 2.925154 -2.904208 6.808576
40 8.618574 6.828927 3.551490
41 3.270059 -8.824013 5.320404
42 15.453423 1.521903 4.365549
43 5.775784 8.041302 6.949687
44 11.567424 -3.144499 -9.834766
45 11.800253 -12.313891 -0.605779
46 19.736179 8.773677 -2.518823
47 5.543979 4.650979 -5.490782
48 12.148475 -1.555081 1.712525
49 1.033284 -11.937700 2.052293
50 13.829620 8.199362 4.449711
51 7.285307 5.231428 8.673830
52 16.534036 1.087041 -3.304910
53 3.236417 -15.946950 1.268290
54 17.177007 6.631074 -8.949886
55 8.576042 -6.861202 8.265559
56 12.184718 6.171436 10.040200
57 9.405049 -10.716299 9.084692
58 20.506567 -3.511417 4.530194
59 3.148083 14.774692 5.859566
60 16.503732 -1.004301 -14.068255
61 13.129177 -18.732981 -3.014987
62 25.986314 8.896954 -4.342862
63 12.259404 0.783994 -3.209670
64 7.010554 4.217160 -0.289406
65 9.229748 -3.565850 -4.903112
66 16.767471 1.276126 -3.204419
67 2.552659 -6.831764 3.134344
68 11.308911 1.666656 4.394917
69 6.793128 -4.380540 6.241797
70 8.966133 6.046600 5.641246
71 9.845223 -1.648669 -11.156220
72 6.089152 -15.487816 -2.477145
73 21.677222 3.619519 -0.023165
74 6.971256 0.980118 -4.173935
75 12.282488 -1.447396 -1.639992
76 4.040096 -10.157617 3.743944
77 11.215309 9.749655 1.380638
78 6.651496 1.285983 7.581099
79 14.194824 4.617682 -4.029516
80 -0.186410 -12.924248 0.555727
81 14.097908 4.167024 -9.062264
82 9.915778 -5.009665 5.798448
83 13.975122 5.241567 6.959006
84 10.201701 -11.429381 5.613135
85 17.959152 -1.478553 7.136755
86 2.983258 14.085297 2.217453
87 14.709279 2.939038 -13.633372
88 12.024231 -17.898178 0.834196
89 23.314062 10.900752 -2.225093
90 11.447476 -1.410905 5.380255
91 5.676384 -3.270460 -7.953860
92 0.506184 11.838627 -0.980560
93 5.912688 -5.120273 -10.621973
94 2.660032 -9.841324 -8.159720
95 20.709886 2.567574 2.415492
96 2.785654 -3.177838 11.479950
97 10.178872 11.213613 4.038151
98 1.934275 -11.921143 8.545730
99 18.125067 2.455500 8.086269
100 5.216379 9.435195 11.379911
101 13.044470 -6.912845 -12.177135
102 16.235328 -12.041395 0.817760
103 20.900739 13.274239 -2.100049
104 8.382060 7.454656 -7.939538
105 13.088916 -0.520152 5.934625
106 2.850490 -15.821722 0.871709
107 15.964168 11.365758 7.144349
108 9.462141 5.926033 12.756417
109 21.072144 0.996042 -2.183703
110 -0.407129 -17.999570 2.782544
111 16.517352 5.196927 -13.107977
112 11.932005 -8.654084 10.990300
113 15.382350 7.705906 13.076492
114 11.756393 -13.489474 12.019755
115 24.208530 -5.986161 5.961914
116 2.081381 16.174666 9.944154
117 19.540199 -2.036958 -17.478415
118 16.261475 -22.098111 -3.899099
119 30.151183 10.747354 -5.404801
