# Supplementary material for: Cellular organization in lab-evolved and extant multicellular species obeys a maximum entropy law
Source: eLife. 2022 Feb 21;11:e72707. doi: 10.7554/eLife.72707 (PMC8860445; doi:10.7554/eLife.72707)
Supplement: Figure 2—source data 1. — Each subdirectory contains an explanatory README file. [file elife-72707-fig2-data1.zip › Simulation_Data/Snowflake_Simulations/elyes-sim_AspRat=1-2_pole-theta=10_theta=45-3_dtheta=0_back-prob=0-8_include-forces=0_N=10000_cid=00003.txt]

1 0.000000 0.000000 0.000000
2 4.663087 0.361079 0.129015
3 2.838867 -3.409905 0.308249
4 9.284930 0.353026 -0.513450
5 2.838867 -2.073273 -2.724703
6 7.801798 -2.790088 0.145667
7 5.073609 -7.329063 1.493334
8 13.729474 -0.195684 -1.842454
9 7.636375 -1.848238 2.590745
10 5.806977 -5.065192 -2.560894
11 12.140012 -3.050383 -0.296776
12 5.885238 -4.605654 -5.201442
13 10.552268 -6.573501 0.022081
14 3.575461 -11.516688 1.524691
15 18.182060 -1.410136 -2.520548
16 2.838867 2.471292 2.369639
17 7.715478 -0.751461 -2.908550
18 6.458701 -4.124549 2.791740
19 11.526820 0.769001 -4.332158
20 7.156196 -3.116895 -2.494127
21 12.098862 -2.880592 -0.998311
22 8.976042 -7.868458 3.557724
23 17.358501 2.233442 -0.999158
24 10.668513 -4.826180 4.512855
25 9.039395 -6.851103 -5.429027
26 14.686711 -6.934661 0.275896
27 8.935578 -6.625748 -8.104876
28 13.199889 -10.407852 -0.413599
29 0.544512 -13.200981 -1.260654
30 20.624478 -1.685635 -6.227344
31 6.633514 -0.836677 -4.687640
32 8.630935 -9.346105 -0.255556
33 15.519730 -3.559262 -4.136569
34 7.420925 -2.595427 6.969892
35 7.102062 -9.190357 -3.603684
36 16.432605 -3.396066 0.814884
37 5.660816 -8.855187 -6.494788
38 10.725976 -9.814196 -3.019194
39 -0.381544 -12.894515 3.016449
40 20.706904 -4.025101 0.042411
41 5.237797 5.406981 5.112676
42 10.327895 -2.038957 -6.570253
43 10.409778 -4.684455 5.234211
44 13.602411 1.094747 -8.515291
45 11.729546 -3.962545 -1.960119
46 13.862963 -2.062271 -4.998303
47 12.972166 -7.928217 5.992100
48 19.459608 5.266708 -3.482359
49 13.748535 -8.121240 5.741625
50 12.432002 -8.476872 -8.213461
51 16.703117 -11.145752 0.352178
52 11.530339 -8.006342 -11.727523
53 15.810658 -14.160625 -1.399842
54 -2.764087 -14.228985 -4.404357
55 22.735519 -1.511748 -10.399306
56 1.922377 -3.399220 -6.870008
57 7.276872 -2.973823 -6.200567
58 11.306950 -7.239665 -1.536760
59 9.072374 -7.316239 -3.692625
60 14.679680 -7.190534 1.560058
61 2.479675 -14.222013 4.880597
62 21.868161 1.069886 -2.729814
63 6.703016 4.452661 1.408300
64 10.139621 -4.457377 -3.322505
65 8.710496 -0.978459 4.985635
66 12.936579 4.443076 -6.404689
67 9.539631 -3.378432 1.251868
68 15.171295 -6.081936 -1.303589
69 12.246731 -4.857316 3.689060
70 17.954455 4.823726 2.566918
71 15.007192 -5.315110 3.665244
72 9.302200 -6.850047 -9.868911
73 18.199629 -8.434347 -2.002697
74 13.156074 -5.520153 -8.969002
75 11.974359 -14.624372 -1.121184
76 -1.352418 -10.971898 -4.609456
77 22.156865 1.632395 -8.761925
78 10.311968 1.198146 -6.736505
79 12.189638 -11.368827 -2.523585
80 17.299695 -7.211137 -6.460368
81 10.285473 -1.823411 10.283499
82 8.558172 -13.549503 -4.482812
83 20.772469 -3.672171 2.529741
84 4.366906 -13.145899 -7.812222
85 10.509015 -13.036498 -6.408071
86 -4.580537 -14.165073 4.648876
87 23.050203 -6.820284 2.977247
88 3.934662 7.455759 8.839067
89 13.407586 0.244586 -8.824709
90 14.288745 -5.931026 7.522807
91 16.071411 1.028009 -12.485150
92 16.327700 -4.805846 -2.018307
93 15.037248 -2.010575 -9.513938
94 17.050978 -7.678312 8.271208
95 21.422023 8.364673 -6.392496
96 17.076805 -11.068794 7.189759
97 16.291855 -9.473766 -10.644088
98 19.265579 -15.051146 0.278361
99 14.189200 -9.251550 -15.373372
100 14.605701 -18.412737 -1.899102
101 -6.274475 -15.782384 -7.063581
102 25.251488 -1.230726 -14.331733
