# Supplementary material for: Cellular organization in lab-evolved and extant multicellular species obeys a maximum entropy law
Source: eLife. 2022 Feb 21;11:e72707. doi: 10.7554/eLife.72707 (PMC8860445; doi:10.7554/eLife.72707)
Supplement: Figure 2—source data 1. — Each subdirectory contains an explanatory README file. [file elife-72707-fig2-data1.zip › Simulation_Data/Snowflake_Simulations/elyes-sim_AspRat=1-2_pole-theta=10_theta=45-3_dtheta=0_back-prob=0-8_include-forces=0_N=10000_cid=00004.txt]

1 0.000000 0.000000 0.000000
2 2.838867 2.161782 -2.655027
3 2.838867 2.639986 2.180125
4 4.813656 5.217960 -5.573985
5 3.978148 6.460611 -2.593841
6 5.026288 5.838105 4.796769
7 6.472032 8.651749 -8.285065
8 1.878483 3.735740 -6.702490
9 7.259262 3.131643 2.176076
10 3.704681 9.477233 -6.214614
11 4.202153 11.060994 -1.834297
12 6.603992 9.181239 7.659187
13 8.877416 11.560844 -11.024494
14 3.471636 6.482755 -9.621319
15 4.794897 8.888407 1.042141
16 9.010361 7.754243 4.309727
17 8.756801 12.289592 -7.132864
18 0.000091 4.783669 -10.850649
19 9.867721 3.864234 -1.351089
20 2.107801 13.828354 -6.862168
21 4.357567 15.571477 -0.602604
22 6.426338 13.602459 7.208750
23 11.897235 13.946869 -13.676123
24 4.459555 2.257055 6.304246
25 9.064420 5.902999 -6.689047
26 4.540009 9.524351 -5.768656
27 4.169671 3.983105 -10.506554
28 10.287078 3.246261 5.431968
29 -0.304828 11.240221 -5.441727
30 3.598277 14.459004 -4.639738
31 7.615967 8.955999 11.984324
32 10.319788 15.703670 -10.290881
33 1.651264 7.371111 -13.841002
34 6.184038 11.206597 4.855894
35 13.168282 9.834050 3.788588
36 10.596794 16.224920 -5.406807
37 1.909919 5.855674 -14.721696
38 12.223939 4.592519 -5.330174
39 0.532336 18.145628 -7.750442
40 5.260564 20.061543 0.302177
41 5.936498 18.185197 6.388451
42 16.225003 13.149924 -14.321838
43 2.838867 -1.203820 -3.205197
44 5.699776 0.702953 -5.732145
45 1.723704 5.434704 5.455427
46 7.540861 8.451908 -0.826512
47 3.240967 9.006368 7.357311
48 5.357181 12.957203 -8.327558
49 -1.182707 2.060561 -9.460121
50 10.236754 11.736071 7.419377
51 7.829009 13.416929 -14.928009
52 4.530191 4.834261 -13.614259
53 7.720603 7.962110 4.261436
54 10.668693 11.734162 5.401431
55 12.816489 13.732138 -8.237235
56 -0.461277 2.208399 -14.447420
57 10.661431 7.693423 -3.469808
58 2.020266 17.302328 -4.086294
59 5.794061 17.372381 3.201982
60 5.157013 16.879698 9.934581
61 6.240429 1.445524 10.555510
62 13.728354 5.973329 -6.895482
63 5.102550 12.447258 -9.382126
64 6.371046 4.822262 -14.534131
65 14.501934 4.642534 5.690898
66 -4.738796 11.916675 -4.155242
67 3.225062 17.747895 -7.947736
68 4.859917 8.591683 15.456081
69 10.875164 20.293331 -9.673596
70 -0.421465 7.823780 -18.009679
71 8.352164 13.627383 8.209024
72 16.944485 12.542390 3.298780
73 12.467274 19.680091 -2.891154
74 4.687916 7.118475 -18.263861
75 14.598225 5.385717 -9.286131
76 -1.039540 22.485555 -8.530089
77 2.881256 23.724285 -0.537377
78 5.605535 22.843173 6.322978
79 20.781399 12.088900 -14.404766
