# Supplementary material for: Cellular organization in lab-evolved and extant multicellular species obeys a maximum entropy law
Source: eLife. 2022 Feb 21;11:e72707. doi: 10.7554/eLife.72707 (PMC8860445; doi:10.7554/eLife.72707)
Supplement: Figure 2—source data 1. — Each subdirectory contains an explanatory README file. [file elife-72707-fig2-data1.zip › Simulation_Data/Snowflake_Simulations/elyes-sim_AspRat=1-2_pole-theta=10_theta=45-3_dtheta=0_back-prob=0-8_include-forces=0_N=10000_cid=00005.txt]

1 0.000000 0.000000 0.000000
2 4.633441 0.614774 -0.057191
3 2.838867 -2.198438 -2.624756
4 9.218920 0.757659 -0.898095
5 7.185418 2.377608 -3.244897
6 5.376336 -5.076695 -5.298308
7 13.601861 0.698507 -2.517385
8 2.838867 -0.544766 3.380193
9 5.219737 -0.826517 -6.122030
10 12.652828 -0.679697 1.535816
11 9.661523 3.848995 -6.930602
12 7.433127 -8.010898 -8.300971
13 18.043921 0.895814 -3.972821
14 2.838867 -3.420690 -0.146122
15 7.918780 -1.865396 1.627130
16 7.247535 -2.104956 -3.204878
17 11.362271 2.488601 -4.389731
18 6.222577 5.956472 -5.703821
19 9.788342 -5.450375 -5.718065
20 15.882782 3.894837 -4.606047
21 5.980963 -0.884939 6.823646
22 8.119426 0.601572 -9.496728
23 12.308938 -2.667362 5.499723
24 11.620817 5.807118 -10.690667
25 9.972773 -11.137784 -10.654474
26 20.504611 4.455436 -5.000312
27 2.838867 3.066475 1.522892
28 7.235645 2.630755 2.933793
29 10.278993 0.572344 -5.881647
30 5.855763 -9.484521 -4.947806
31 17.319759 -1.015583 -0.779350
32 3.189958 1.955623 7.041672
33 5.037314 -1.856880 -10.444843
34 14.579179 -4.686680 1.657846
35 13.953342 4.984852 -7.198486
36 11.069111 -7.471287 -10.804983
37 21.451719 3.157422 -2.225342
38 5.153877 -7.464693 0.208748
39 11.155125 -4.681615 3.501036
40 11.920517 -1.919172 -3.395822
41 12.593817 4.517931 -8.413662
42 4.981919 9.820578 -8.037160
43 12.673850 -7.853597 -3.334789
44 17.668220 7.207595 -7.373653
45 9.753223 -1.319235 9.537369
46 11.228460 2.362454 -12.513754
47 13.337168 -1.263042 9.592676
48 13.003015 8.254030 -14.425811
49 12.463652 -14.460663 -12.813660
50 21.182102 8.054941 -2.477178
51 12.398005 3.523964 0.524089
52 6.773753 -4.651790 -9.499298
53 17.065537 3.337348 -1.611239
54 7.224069 0.008567 3.875633
55 9.588556 -0.887810 -6.953472
56 16.715354 0.943402 2.337732
57 9.336152 2.628469 -11.195117
58 5.705263 -11.553941 -10.360818
59 20.707254 -2.304020 -5.537864
60 7.270832 -3.791349 -0.102172
61 8.385137 -6.269172 1.213721
62 10.286766 -1.535494 -0.007938
63 9.987757 5.963750 -6.801304
64 2.365301 6.826260 -7.740124
65 12.519561 -4.360651 -9.054917
66 19.405170 3.915875 -7.321553
67 9.210747 1.968647 7.922364
68 9.382337 -1.498828 -13.208199
69 11.006881 9.915594 -12.279738
70 14.398795 -11.554305 -10.790400
71 22.359107 5.776947 -8.820795
72 6.446454 2.833640 4.113789
73 9.500782 4.355450 6.641847
74 12.903579 -1.949674 -8.809138
75 5.970953 -14.155119 -4.967715
76 20.814264 -2.383578 1.996108
77 3.091222 4.207220 11.132722
78 1.483736 -1.674848 -13.113286
79 16.227857 -9.062212 1.828719
80 17.078271 4.448825 -10.317641
81 14.972838 -6.616733 -13.243574
82 25.061515 5.627532 -0.571348
83 3.958761 -11.529034 -1.145677
84 11.221794 -9.116490 3.831305
85 16.575825 -1.527888 -3.162730
86 13.765478 7.047103 -12.167263
87 3.428225 13.747821 -10.047889
88 15.444946 -10.356690 -0.512740
89 18.656390 10.845977 -10.126668
90 13.765481 -1.477837 11.938958
91 14.348097 4.196626 -15.483775
92 14.631231 -0.032920 13.913239
93 14.291616 10.767908 -18.159079
94 15.604093 -17.429544 -14.577108
95 21.838339 12.110545 -0.261408
