# Supplementary material for: Cellular organization in lab-evolved and extant multicellular species obeys a maximum entropy law
Source: eLife. 2022 Feb 21;11:e72707. doi: 10.7554/eLife.72707 (PMC8860445; doi:10.7554/eLife.72707)
Supplement: Figure 2—source data 1. — Each subdirectory contains an explanatory README file. [file elife-72707-fig2-data1.zip › Simulation_Data/Snowflake_Simulations/elyes-sim_AspRat=1-2_pole-theta=10_theta=45-3_dtheta=0_back-prob=0-8_include-forces=0_N=10000_cid=00006.txt]

1 0.000000 0.000000 0.000000
2 4.630977 -0.578279 0.257311
3 2.838867 2.138597 -2.673738
4 9.223390 -1.246513 -0.256372
5 7.537891 -1.765228 -2.892711
6 5.466112 4.910234 -5.374170
7 13.789464 -1.789027 -1.129781
8 2.838867 1.500584 3.077453
9 7.974733 2.224328 -0.606588
10 6.676492 0.982231 -4.601715
11 12.670589 0.131336 2.193116
12 10.405780 -3.495815 -6.154660
13 8.172384 7.525805 -8.156088
14 18.325982 -2.814289 -1.581778
15 1.723325 5.368362 -5.520810
16 12.060620 -3.849035 1.970427
17 10.598848 -4.984477 -3.113211
18 8.327256 3.914852 -8.630657
19 17.044618 1.241690 -1.148907
20 6.254496 4.343153 2.890585
21 11.196143 5.581448 -1.070470
22 10.488523 -0.711616 -6.721190
23 15.884748 1.448474 5.325842
24 14.032651 -6.012346 -5.611960
25 7.086756 9.936897 -11.732354
26 22.978138 -3.214428 -1.590443
27 7.398810 0.199994 3.650691
28 7.184423 -5.214634 -5.678083
29 7.537817 8.693919 -4.290931
30 11.331004 3.739669 1.887570
31 10.420878 3.197242 -5.526343
32 13.170905 4.165814 3.997084
33 12.450540 8.655381 -7.705440
34 20.758723 -5.653360 0.827180
35 0.093174 8.662670 -8.419957
36 14.845967 -6.595031 4.542445
37 13.912468 -8.242726 -3.601913
38 10.590174 2.014027 -12.243902
39 20.390845 4.505975 -0.928832
40 9.764941 7.244783 1.826863
41 14.494748 8.883414 -1.432762
42 12.101562 -4.856310 -6.756610
43 18.999287 2.262019 8.718642
44 17.769959 -8.689527 -4.728086
45 5.635767 12.447067 -15.407815
46 25.897575 -2.587539 -4.886734
47 5.222665 5.835947 -2.018950
48 7.171265 -0.847786 -7.229244
49 15.954625 -5.249436 -2.895929
50 1.698174 2.837154 7.163287
51 8.484598 4.703252 -4.263993
52 8.178253 -3.182233 -5.030183
53 16.416341 2.305009 1.180140
54 13.442201 -1.480281 -8.704053
55 8.356706 11.941006 -8.659736
56 20.464953 -4.956620 -4.840130
57 -2.063484 5.607217 -7.841299
58 12.014829 -8.285947 2.275972
59 13.567237 -6.007998 0.036823
60 7.669636 0.988562 -11.914861
61 16.434228 5.647211 -1.127924
62 7.098078 8.174817 4.985426
63 15.460466 5.594301 0.193261
64 14.801872 -0.077401 -5.841172
65 20.287485 0.818227 5.344095
66 18.265938 -5.473386 -6.865133
67 2.990785 10.264022 -13.434602
68 25.640942 -6.533142 -2.885529
69 9.718378 1.344771 7.549684
70 5.926682 -9.030637 -8.064401
71 9.776380 12.577775 -2.945444
72 14.738025 5.571709 4.514233
73 13.993552 5.795317 -7.047725
74 13.419353 8.508714 5.727519
75 16.812670 9.206244 -6.140750
76 22.628524 -8.302455 4.186140
77 -4.105414 9.628150 -9.525101
78 18.093641 -8.808408 7.070149
79 16.345194 -10.405333 -0.570971
80 13.062343 -0.013016 -15.659726
81 23.782989 7.729626 -0.801055
82 13.225649 10.216591 0.775272
83 17.781971 12.202428 -1.740826
84 13.140071 -9.416317 -6.839036
85 21.992850 3.250623 12.177687
86 20.203211 -11.158943 -7.514285
87 3.929459 14.228515 -19.371170
88 28.912466 -1.714012 -8.356791
