# Supplementary material for: Cellular organization in lab-evolved and extant multicellular species obeys a maximum entropy law
Source: eLife. 2022 Feb 21;11:e72707. doi: 10.7554/eLife.72707 (PMC8860445; doi:10.7554/eLife.72707)
Supplement: Figure 2—source data 1. — Each subdirectory contains an explanatory README file. [file elife-72707-fig2-data1.zip › Simulation_Data/Snowflake_Simulations/elyes-sim_AspRat=1-2_pole-theta=10_theta=45-3_dtheta=0_back-prob=0-8_include-forces=0_N=10000_cid=00007.txt]

1 0.000000 0.000000 0.000000
2 4.572866 -0.044297 -0.923577
3 2.838867 0.192954 -3.418368
4 9.104121 -0.045972 -2.099601
5 2.838867 2.311595 2.525668
6 7.646003 3.131910 -0.424402
7 2.817079 3.157549 -6.733837
8 13.686874 0.059427 -3.043812
9 2.838867 -3.416529 0.223154
10 7.712528 -3.006076 0.149749
11 3.909557 -3.005159 -6.317908
12 12.543375 -2.130731 -0.200404
13 5.878377 4.936198 4.920166
14 10.539502 6.789261 -0.034183
15 2.322076 6.678135 -9.775414
16 18.228371 0.112200 -4.174614
17 6.902063 -3.029248 -3.257362
18 11.930919 -3.452215 -2.533608
19 7.187756 1.988096 3.399825
20 11.910902 3.084494 0.836560
21 5.384013 6.720484 -7.439519
22 16.663213 3.251811 -2.188407
23 5.545011 -7.231088 0.430046
24 10.267296 -6.257505 2.307547
25 4.405227 -6.413772 -9.479730
26 15.638160 -4.050410 2.720830
27 6.209023 5.758061 9.278703
28 12.955974 10.789578 -0.017137
29 1.740685 10.677184 -12.115817
30 22.847711 0.144739 -4.911819
31 2.838867 -1.953697 2.811679
32 12.298530 2.882781 -1.099702
33 3.213032 2.211495 6.956426
34 6.787644 7.379717 0.576096
35 3.710460 2.912553 -11.083950
36 15.837798 -0.452464 -6.902974
37 2.238116 -7.425703 -1.606398
38 8.084316 -7.220849 -1.221053
39 4.647820 -7.278342 -5.329723
40 16.365888 -3.798579 -1.745823
41 6.207964 9.363486 5.188734
42 13.426784 8.416125 -3.000419
43 -1.158551 7.747368 -12.329549
44 20.737587 3.454454 -5.696065
45 9.357781 -6.280933 -5.556313
46 10.799495 -7.747470 -2.304912
47 11.709945 1.067477 4.176569
48 14.097286 -0.500993 2.301362
49 8.579640 10.108455 -7.120121
50 19.396600 6.981481 -1.475704
51 8.102401 -11.131814 0.102682
52 8.867243 -9.835951 4.547237
53 7.149072 -9.912721 -9.581268
54 18.724300 -6.452159 5.276209
55 5.192242 2.914715 12.544156
56 15.752966 12.484630 2.997042
57 1.217165 14.874677 -14.118842
58 27.296094 0.886789 -6.109321
59 6.546521 0.145930 -4.904800
60 4.522495 6.380685 1.901540
61 8.824002 5.166020 3.351357
62 -0.058806 3.535423 -10.105503
63 17.057937 -1.864853 -0.872472
64 2.206570 -7.178957 2.509194
65 11.917458 -3.681559 -1.132406
66 3.374575 -3.361046 -10.718905
67 12.349998 -4.411021 3.613323
68 9.656849 10.993411 1.118066
69 5.392982 9.311574 -11.623704
70 10.921020 -3.029069 -5.162517
71 9.776706 3.325477 6.759942
72 13.966456 4.705561 4.432179
73 4.482065 11.072163 -7.615638
74 16.045018 7.625478 -2.708516
75 4.649202 -11.269497 2.064186
76 14.441848 -6.089452 3.832838
77 8.068160 -8.133352 -11.325701
78 15.378648 -7.821853 5.064013
79 14.544326 13.117672 -3.457887
80 -1.116434 13.981385 -11.278699
81 25.401849 3.149305 -6.968661
82 4.980171 -4.412023 6.161085
83 15.484862 6.010750 0.304059
84 4.122221 1.536408 11.485431
85 6.175235 11.983785 1.015850
86 4.838366 2.344143 -15.591711
87 18.180159 -0.702832 -10.941533
88 -1.327209 -10.052071 -1.191327
89 8.384033 -11.711629 -2.494318
90 5.252128 -11.740988 -4.052891
91 18.184073 -2.800282 -5.680190
92 5.801962 13.939870 4.385208
93 16.601446 9.705997 -6.187187
94 -5.268332 8.203827 -14.511516
95 21.641458 7.303362 -3.658773
96 11.754317 -9.561869 -7.881388
97 9.726060 -12.220940 -1.490092
98 14.107778 1.558226 7.890219
99 15.282274 -4.524616 4.341941
100 11.924030 13.374724 -7.214584
101 18.258620 11.250366 -0.962622
102 10.548886 -15.118703 -0.044163
103 7.239639 -13.461997 7.017989
104 10.542739 -13.128506 -9.624041
105 21.693248 -9.239072 7.581326
106 6.492770 2.486339 16.775794
107 18.287677 13.260810 6.837558
108 0.896526 19.171686 -15.946269
109 31.797818 1.256909 -7.321524
