# Supplementary material for: Cellular organization in lab-evolved and extant multicellular species obeys a maximum entropy law
Source: eLife. 2022 Feb 21;11:e72707. doi: 10.7554/eLife.72707 (PMC8860445; doi:10.7554/eLife.72707)
Supplement: Figure 2—source data 1. — Each subdirectory contains an explanatory README file. [file elife-72707-fig2-data1.zip › Simulation_Data/Snowflake_Simulations/elyes-sim_AspRat=1-2_pole-theta=10_theta=45-3_dtheta=0_back-prob=0-8_include-forces=0_N=10000_cid=00008.txt]

1 0.000000 0.000000 0.000000
2 2.838867 0.853236 3.315789
3 2.838867 -2.508224 -2.330512
4 5.102815 2.096145 7.214065
5 2.838867 0.152342 -3.420418
6 3.018021 4.527189 5.816112
7 4.867178 -5.868391 -4.857293
8 7.302373 3.423739 11.127701
9 1.973377 0.335737 7.647620
10 6.251542 -5.096282 -1.131661
11 6.134379 -0.307133 10.811532
12 5.548801 -0.050890 -7.229276
13 3.717069 8.690015 4.414738
14 7.500144 -8.847823 -7.302186
15 9.744268 4.476168 14.977649
16 7.240941 1.436236 3.567762
17 2.680448 -3.325511 -6.699560
18 9.054836 0.825561 8.810554
19 1.905651 1.744678 -7.467048
20 6.387818 6.987265 7.356931
21 9.151354 -6.893111 -5.471645
22 11.310853 5.282551 11.636169
23 4.365003 -1.197597 11.069703
24 9.695847 -7.727631 0.636053
25 6.778355 -2.802908 14.713492
26 8.370675 -0.808461 -10.880629
27 3.621873 12.998141 2.623291
28 10.008740 -12.305475 -9.186434
29 10.646663 8.420013 16.825190
30 6.478766 -1.226044 4.802182
31 7.268993 -2.685444 -2.682957
32 1.522884 5.345123 9.924297
33 5.967221 -5.972971 -9.165495
34 -1.271861 -2.201830 9.324170
35 7.390466 -6.035878 3.063771
36 8.086971 -4.302984 10.858377
37 8.840375 -2.889376 -8.172765
38 2.470365 10.364796 0.487592
39 6.627328 -12.889332 -8.941098
40 8.460814 4.613938 19.233869
41 11.836569 2.315549 3.501136
42 2.418781 -3.257084 -11.363771
43 13.544371 -0.164547 9.619177
44 4.353823 2.814687 -11.022772
45 10.048025 9.463836 8.899355
46 12.044476 -8.484140 -2.491694
47 15.275829 7.713069 11.217404
48 6.962402 -4.808008 11.079222
49 13.040205 -10.385441 2.550417
50 7.269308 -5.745551 18.311852
51 11.530510 -1.933516 -14.138158
52 3.252715 17.063690 0.343944
53 12.990310 -15.397993 -11.024717
54 11.249172 12.790238 18.390383
55 2.838867 3.377711 0.559947
56 8.249404 5.179120 7.827152
57 6.197919 -2.487838 -4.656483
58 7.679379 1.323637 15.030145
59 -2.065301 0.452562 9.506939
60 7.881777 0.640744 14.790196
61 4.457924 0.303258 -11.526508
62 1.357257 12.439478 4.807735
63 6.863072 -10.679805 -11.304637
64 14.080553 5.370613 15.399829
65 10.449005 -1.146315 5.247165
66 5.113318 -1.683804 -10.041353
67 11.407186 1.821702 12.451405
68 8.965868 9.880844 5.174615
69 13.167829 7.813824 14.786715
70 4.048217 -4.933236 13.462668
71 13.716007 -8.666924 -1.018541
72 10.534519 -3.985119 16.781160
73 12.645883 0.278012 -11.449668
74 0.210039 15.065048 0.656333
75 8.771134 -15.443624 -12.085052
76 10.075066 10.018840 20.935989
77 10.566528 -2.910907 6.300840
78 11.946911 -2.557890 -2.817175
79 -0.220661 6.576583 14.078304
80 6.896853 -5.253814 -13.692751
81 -4.780528 -4.982852 10.692510
82 8.204358 -7.414630 7.455264
83 10.115457 -8.510909 10.550149
84 12.565747 -3.568812 -5.840040
85 1.155025 11.385879 -3.883514
86 8.898979 -15.798402 -11.422741
87 8.467392 7.882493 22.250182
88 16.498881 2.518437 3.301119
89 1.800637 -3.672736 -15.975837
90 15.465755 -3.147163 12.301325
91 7.589924 2.942203 -14.379237
92 13.700789 12.225438 9.831140
93 16.376204 -9.488352 -2.588293
94 19.133160 10.355482 11.243494
95 9.693389 -8.578927 10.597721
96 16.496570 -12.742143 4.646400
97 10.398778 -8.827916 19.009767
98 14.322687 -3.487871 -17.549877
99 2.624917 20.792761 -2.406752
100 17.321186 -15.924317 -10.159772
101 11.760623 17.333411 19.366224
