# Supplementary material for: Cellular organization in lab-evolved and extant multicellular species obeys a maximum entropy law
Source: eLife. 2022 Feb 21;11:e72707. doi: 10.7554/eLife.72707 (PMC8860445; doi:10.7554/eLife.72707)
Supplement: Figure 2—source data 1. — Each subdirectory contains an explanatory README file. [file elife-72707-fig2-data1.zip › Simulation_Data/Snowflake_Simulations/elyes-sim_AspRat=1-2_pole-theta=10_theta=45-3_dtheta=0_back-prob=0-8_include-forces=0_N=10000_cid=00009.txt]

1 0.000000 0.000000 0.000000
2 4.678901 0.144237 0.025902
3 2.838867 -2.422392 2.419605
4 9.264617 -0.009503 -0.817781
5 2.838867 0.456921 -3.393183
6 7.604337 -2.547514 2.020379
7 5.438031 -5.643356 4.584955
8 13.647238 -1.071858 -2.018121
9 7.529351 0.488015 -3.370918
10 4.217966 -6.601081 1.772854
11 11.365925 0.694622 -4.673991
12 5.001258 1.227230 -7.464654
13 9.914996 -6.031530 4.109119
14 7.970200 -8.578622 7.195220
15 17.997678 -2.281787 -3.253890
16 2.838867 3.141584 1.361220
17 7.409193 2.772791 2.353529
18 4.706200 -1.539081 6.358445
19 3.954557 -2.521888 -6.501811
20 11.426496 -1.839407 4.181702
21 6.305806 -9.803300 3.272146
22 15.835891 -4.883297 -1.336677
23 10.772567 0.430084 -6.728727
24 5.335088 -11.111561 1.246857
25 12.659596 2.059841 -8.948182
26 7.058653 4.887203 -8.932089
27 12.294601 -9.323151 2.296841
28 6.642507 -11.331731 10.426204
29 19.986225 -2.059359 -7.226023
30 12.612197 -1.717464 1.560920
31 5.330043 3.914497 -4.666308
32 6.576748 -5.633746 5.053673
33 8.568937 -5.252633 7.719664
34 17.464489 1.154420 -1.514212
35 7.484293 3.552418 -6.594122
36 1.687291 -10.199522 1.118220
37 9.362758 1.662817 -8.525167
38 3.247703 1.348477 -11.550236
39 8.770189 -10.320631 4.382372
40 11.965826 -10.388966 6.460873
41 21.751706 -2.202895 -0.870051
42 5.885794 6.378172 2.816931
43 10.113653 5.295590 5.216119
44 7.019072 -0.188273 10.190179
45 5.338432 -5.991294 -9.316282
46 14.964929 -0.601688 6.968013
47 7.170722 -14.035233 1.468864
48 17.812552 -9.029750 -0.432745
49 14.162560 0.073737 -9.936228
50 6.394049 -15.662630 1.396472
51 14.952100 -0.041505 -12.127869
52 9.245234 8.993710 -9.325921
53 15.057165 -12.641415 0.502997
54 4.900919 -13.567802 14.141941
55 21.410720 -0.868664 -11.507993
56 2.838867 -3.100283 -1.452831
57 7.635814 -2.771006 -1.567729
58 6.489724 -1.770190 -4.615008
59 11.853488 -3.608423 1.245251
60 4.240440 -8.752077 7.531693
61 11.060338 3.088766 -4.112446
62 13.795319 -6.075187 6.282325
63 7.846658 -9.164911 11.602332
64 20.416892 -5.810113 -2.037356
65 5.670796 3.275467 4.788157
66 7.049845 3.782935 6.670022
67 5.481564 -3.974423 9.998439
68 2.182825 -3.312433 -10.504016
69 13.403928 2.119593 4.626360
70 9.131172 -11.197575 0.132887
71 19.873615 -6.392561 -2.432373
72 13.317395 3.711197 -8.322397
73 7.929787 -13.128186 -1.750208
74 16.639902 3.254349 -10.533095
75 5.308782 8.577018 -10.694148
76 15.326560 -8.915397 -0.931563
77 8.726216 -14.142532 13.171962
78 19.376011 1.124442 -10.271131
79 16.142066 -3.371976 4.147653
80 7.461930 7.765945 -6.235068
81 5.301628 -8.479617 8.539902
82 11.992422 -5.136660 10.896824
83 20.904255 4.305038 -1.521493
84 7.164514 6.970461 -9.777182
85 -0.958972 -14.049608 1.029181
86 7.577086 3.004013 -12.626754
87 0.959166 1.616113 -15.624224
88 7.980624 -14.922165 4.267538
89 15.716976 -10.483832 8.848658
90 24.995623 -1.460619 2.403167
91 8.383699 10.090227 4.151918
92 12.874974 7.706424 8.128144
93 9.376715 1.522075 13.852076
94 6.391368 -9.880832 -11.681408
95 15.870899 3.370534 8.751916
96 8.633491 -18.108503 -0.298973
97 19.468450 -13.246208 0.735946
98 17.340195 -0.183369 -13.361503
99 7.873618 -20.095132 1.256773
100 17.694249 -2.081107 -15.318704
101 9.442283 12.295260 -6.352275
102 17.575964 -16.291308 -0.982588
103 5.277882 -12.487799 18.439979
104 25.245571 0.961883 -12.821250
