# Supplementary material for: Cellular organization in lab-evolved and extant multicellular species obeys a maximum entropy law
Source: eLife. 2022 Feb 21;11:e72707. doi: 10.7554/eLife.72707 (PMC8860445; doi:10.7554/eLife.72707)
Supplement: Figure 2—source data 1. — Each subdirectory contains an explanatory README file. [file elife-72707-fig2-data1.zip › Simulation_Data/Snowflake_Simulations/elyes-sim_AspRat=1-2_pole-theta=10_theta=45-3_dtheta=0_back-prob=0-8_include-forces=0_N=10000_cid=00010.txt]

1 0.000000 0.000000 0.000000
2 4.611667 -0.660672 -0.340224
3 2.838867 -2.318196 -2.519611
4 9.097075 -1.635677 -1.232345
5 7.967183 0.801834 2.186280
6 6.097146 -4.251949 -5.244299
7 13.729210 -2.124253 -1.529985
8 2.838867 -2.648964 2.169208
9 7.566059 1.157573 -3.123601
10 1.836069 -4.249036 -6.398772
11 12.794490 -0.638855 1.029756
12 11.320655 2.315743 5.079481
13 9.645549 -6.420252 -7.374671
14 18.381169 -2.544819 -1.840866
15 2.838867 1.242714 3.190319
16 6.763594 -4.198209 -1.964011
17 10.976955 -2.723075 -5.113744
18 11.822561 2.801907 1.228465
19 8.733463 -2.259658 -8.221251
20 16.827579 -0.463688 1.194767
21 5.646088 -5.571721 4.512220
22 11.030975 3.853434 -2.410629
23 0.943653 -5.538769 -10.794990
24 16.485202 0.507756 3.671740
25 14.638236 3.332200 8.214767
26 13.480420 -7.824771 -5.613214
27 22.966200 -2.152909 -2.609733
28 7.024776 -4.159849 0.969092
29 4.242104 -6.510843 -2.035598
30 9.311776 -0.670206 6.162058
31 7.035750 -3.930659 1.444589
32 6.753041 2.434354 -7.305762
33 3.926295 -4.451179 -10.319452
34 12.887587 1.279733 5.041238
35 11.566529 2.059582 9.512941
36 13.018663 -4.783924 -9.767613
37 21.525753 0.600525 -1.847497
38 5.269131 2.055821 7.096857
39 8.338498 -8.257354 -3.676732
40 12.560965 -4.345536 -9.203383
41 15.990665 4.684081 0.248199
42 11.301714 0.676370 -10.793515
43 16.815249 3.594129 3.015647
44 8.450744 -8.461858 6.899174
45 14.553707 6.745391 -1.342289
46 0.560754 -7.152109 -15.165765
47 20.598756 1.211453 5.765891
48 17.943876 4.274379 11.393196
49 17.307163 -8.950636 -3.166696
50 27.583162 -2.369477 -3.280681
51 2.838867 1.020509 -3.268185
52 12.173728 -0.501583 2.808954
53 8.650513 5.455800 -3.485323
54 3.418900 -7.780588 -8.590672
55 16.950766 -2.222208 1.028698
56 13.442309 0.125790 8.317432
57 10.266624 -10.772843 -8.046129
58 21.482615 -2.382469 1.342891
59 2.560735 0.224221 7.510845
60 10.427607 -4.677696 -4.439237
61 10.984552 -6.642921 -7.215264
62 15.733965 3.118883 3.321807
63 12.518369 -0.016139 -7.571058
64 9.287695 -4.684217 6.906520
65 11.056665 7.619281 -0.044329
66 1.458415 -9.462573 -12.824872
67 18.000260 -1.391437 7.397233
68 14.924102 2.073206 12.470921
69 17.180792 -5.512804 -4.750837
70 25.820769 -4.905107 -4.624299
71 9.887819 -7.411558 2.702134
72 6.189711 -10.722747 -1.504502
73 9.886789 -3.226421 10.020608
74 11.455936 -5.291694 0.743136
75 5.787765 2.921677 -11.849046
76 6.627571 -5.122480 -14.071954
77 13.063276 3.516755 9.144119
78 11.664415 1.189556 14.107772
79 16.432164 -2.709198 -12.209080
80 25.079791 3.624264 -2.031164
81 8.155863 3.266190 10.559234
82 9.879219 -12.364654 -5.311569
83 13.697228 -5.703956 -13.529207
84 19.771243 2.682612 -0.969584
85 13.709644 3.887437 -13.201146
86 16.492207 7.968853 4.650768
87 11.628213 -11.398648 8.659807
88 18.006435 9.879129 -1.176015
89 0.459991 -9.302184 -19.316887
90 24.448368 2.452775 8.100790
91 21.782902 4.761335 14.000679
92 21.505724 -9.981342 -1.403904
93 31.988855 -3.230892 -4.560921
