# Supplementary material for: Cellular organization in lab-evolved and extant multicellular species obeys a maximum entropy law
Source: eLife. 2022 Feb 21;11:e72707. doi: 10.7554/eLife.72707 (PMC8860445; doi:10.7554/eLife.72707)
Supplement: Figure 2—source data 1. — Each subdirectory contains an explanatory README file. [file elife-72707-fig2-data1.zip › Simulation_Data/Snowflake_Simulations/elyes-sim_AspRat=1-2_pole-theta=10_theta=45-3_dtheta=0_back-prob=0-8_include-forces=0_N=10000_cid=00011.txt]

1 0.000000 0.000000 0.000000
2 4.675200 0.225388 0.009796
3 2.838867 0.971378 3.283123
4 9.322151 -0.204423 -0.202150
5 2.838867 3.281246 -0.977700
6 7.437566 1.790016 -3.105154
7 5.621338 2.003607 6.903433
8 11.750316 -2.549423 -3.098117
9 7.683943 -2.748447 1.382897
10 7.084240 -0.065368 4.109927
11 12.566006 2.806707 0.236189
12 5.595618 6.902500 -2.074322
13 10.217704 3.572210 -6.421752
14 8.976162 -0.339517 8.646006
15 13.507849 -5.760097 -5.995019
16 7.557985 -0.610892 3.291841
17 4.495088 6.468849 1.644848
18 11.540800 3.503796 -3.015364
19 14.976540 -1.383067 -5.928794
20 10.488603 -5.883299 3.424820
21 11.561617 -1.268256 4.758062
22 15.887509 6.097388 0.238758
23 4.988748 10.141359 -5.061485
24 13.040213 5.320662 -9.722258
25 9.099427 -3.003054 12.205783
26 15.246864 -9.068274 -8.814304
27 3.228450 4.824686 5.469873
28 12.269383 1.738594 -2.907726
29 7.123370 4.046133 -0.061393
30 11.345235 0.387174 -4.700082
31 10.063186 2.080107 7.117392
32 10.375055 -6.169389 -5.285842
33 7.110765 -7.158479 1.451584
34 10.714374 2.451069 4.630802
35 17.009044 2.632718 0.132387
36 7.961228 9.574326 0.580272
37 12.646986 1.499741 -9.517734
38 13.957811 -10.129761 -5.298453
39 9.787579 -2.026484 7.146402
40 6.003042 9.061968 5.224094
41 15.863430 5.018899 -2.072093
42 18.383659 0.658017 -8.395188
43 12.791676 -9.154189 5.843949
44 13.777482 -1.966669 8.550659
45 18.397909 7.678286 3.552411
46 1.735194 10.237946 -8.092441
47 15.803323 6.754895 -13.215394
48 7.948679 -5.588042 15.915228
49 17.616447 -12.273217 -11.250802
50 6.614386 3.316324 3.451409
51 6.230955 3.570277 -3.839838
52 8.213737 0.124422 -7.155462
53 6.254677 5.876048 8.997405
54 10.252386 -5.559349 -0.915705
55 15.729371 3.320510 3.320141
56 14.517244 2.766314 -7.225569
57 12.079563 0.488207 11.722598
58 10.299844 2.049708 5.568913
59 8.489616 8.403736 1.930491
60 14.329495 3.268745 0.441451
61 14.654794 0.800020 -9.790431
62 9.752334 -8.341909 7.057282
63 15.253401 1.151435 4.212659
64 18.469131 7.425522 -3.130652
65 7.625305 13.233923 -6.868761
66 13.616742 4.022469 -13.936988
67 5.557311 -4.834116 14.176130
68 17.820550 -8.656815 -12.418258
69 3.363271 9.027569 7.527770
70 14.736352 3.656920 -6.382628
71 11.380681 5.109767 1.535650
72 15.661442 -0.562715 -6.203948
73 14.682130 2.279418 7.767162
74 8.742101 -10.257261 -6.857334
75 6.815322 -11.798608 1.003638
76 14.102084 5.627159 5.211541
77 21.545949 1.508510 0.191826
78 10.399479 12.079952 3.693313
79 15.013689 -1.055663 -12.645863
80 14.232065 -14.570778 -3.851265
81 11.745960 -2.712372 11.326879
82 7.965475 11.306943 8.826425
83 20.202861 6.704964 -1.659484
84 21.626819 2.898904 -10.918596
85 17.145562 -9.729769 6.546819
86 15.243332 -3.035490 12.856802
87 20.564223 9.426044 7.312229
88 -1.155339 10.041700 -11.750926
89 17.933530 8.014944 -17.176261
90 6.452693 -7.943495 19.672411
91 21.921204 -13.341933 -10.921326
