# Supplementary material for: Cellular organization in lab-evolved and extant multicellular species obeys a maximum entropy law
Source: eLife. 2022 Feb 21;11:e72707. doi: 10.7554/eLife.72707 (PMC8860445; doi:10.7554/eLife.72707)
Supplement: Figure 2—source data 1. — Each subdirectory contains an explanatory README file. [file elife-72707-fig2-data1.zip › Simulation_Data/Snowflake_Simulations/elyes-sim_AspRat=1-2_pole-theta=10_theta=45-3_dtheta=0_back-prob=0-8_include-forces=0_N=10000_cid=00012.txt]

1 0.000000 0.000000 0.000000
2 4.627618 0.635711 0.151360
3 2.838867 -3.356156 -0.677266
4 9.189721 1.508974 0.710789
5 2.838867 2.792539 -1.980959
6 7.806301 -0.539297 -2.729085
7 5.543220 -7.072624 -1.565134
8 11.159069 5.032517 2.578395
9 7.628252 -0.824059 3.091922
10 3.386388 -7.000593 1.812701
11 12.536346 1.385659 -2.216075
12 5.570217 6.172298 -3.707203
13 10.743572 -1.914111 -6.104553
14 8.271265 -10.770483 -2.460044
15 12.150439 8.785646 5.166709
16 2.838867 -2.563680 2.269365
17 2.168303 4.857489 -5.862706
18 12.249346 -0.337580 -2.711711
19 4.596660 -11.410857 -1.309402
20 9.927188 9.279684 2.103342
21 10.606433 -2.999840 5.963448
22 3.581345 -10.762313 4.591749
23 14.782970 -2.133395 -3.749233
24 8.144895 9.689315 -5.413608
25 10.561576 -5.504093 -8.723816
26 10.938409 -14.514334 -3.346702
27 13.195207 12.800170 7.320914
28 7.186993 1.783336 3.603055
29 5.859729 -5.270452 1.966879
30 3.078140 7.202938 -1.458688
31 10.625685 1.862712 -5.191413
32 4.903002 -10.423622 -4.418653
33 9.023713 8.372133 4.595536
34 8.026781 0.287406 7.379982
35 4.547428 -11.201128 0.924370
36 12.244383 2.389082 -6.539214
37 6.269404 10.262120 -2.105287
38 13.505323 -5.397717 -6.241888
39 11.491388 -11.255361 -5.489457
40 10.354529 12.852534 5.037241
41 5.532425 -5.435110 4.802535
42 1.230927 6.360399 -10.190548
43 14.812950 3.296906 -2.720657
44 3.134933 -15.847755 -1.007383
45 7.526996 10.888357 -1.277913
46 13.633255 -5.131144 8.828694
47 3.968741 -14.428121 7.475536
48 16.701573 -6.129279 -5.250463
49 10.782652 13.009364 -7.392341
50 10.035530 -9.338577 -11.357513
51 13.554396 -18.243605 -4.423594
52 12.415819 14.166946 11.480976
53 4.119991 -5.201057 -4.516106
54 7.109478 -2.737785 -6.532074
55 9.414091 -8.278199 0.263687
56 15.385770 6.239154 3.257114
57 11.913827 -1.975827 2.793736
58 0.755092 -8.208151 5.189049
59 13.649964 4.381198 -5.309332
60 9.191816 -14.300260 0.084537
61 13.475880 8.987658 9.407468
62 1.807067 -4.961536 5.870380
63 -0.314920 8.441045 -6.742117
64 15.426105 -1.434486 -5.624895
65 3.722187 -14.396103 -4.488276
66 6.013989 11.109752 3.161341
67 14.358910 -1.550158 7.860545
68 3.671773 -15.073926 3.503881
69 18.231780 -4.254251 -1.908225
70 10.535297 9.907896 -9.157915
71 6.913035 -7.923005 -9.510358
72 14.060680 -16.440028 -0.831794
73 17.175438 14.483532 8.372429
74 5.860036 1.861418 7.847430
75 10.304330 -5.280708 1.802413
76 2.870609 11.857812 -1.046428
77 13.873984 4.497939 -7.280684
78 4.271932 -14.085092 -7.257553
79 6.035641 10.954978 7.077008
80 8.406975 1.753323 11.808668
81 4.648580 -13.025605 -3.130588
82 11.427905 2.666072 -11.125682
83 7.046434 14.293355 0.137300
84 12.573099 -9.669845 -7.055226
85 14.963758 -11.381197 -8.625547
86 7.976590 16.857488 5.361935
87 8.299328 -8.257584 7.311296
88 3.012507 5.030504 -14.042689
89 19.202772 4.008622 -2.653104
90 2.600459 -20.465661 -0.629314
91 4.732421 11.477777 -4.972459
92 13.085205 -6.494811 13.026514
93 4.285822 -18.022802 10.457402
94 18.813122 -9.795773 -7.237369
95 13.356316 16.575873 -8.981344
96 7.737747 -9.890823 -15.125385
97 12.651689 -22.575971 -3.979339
98 11.189929 15.124514 15.895076
