# Supplementary material for: Cellular organization in lab-evolved and extant multicellular species obeys a maximum entropy law
Source: eLife. 2022 Feb 21;11:e72707. doi: 10.7554/eLife.72707 (PMC8860445; doi:10.7554/eLife.72707)
Supplement: Figure 2—source data 1. — Each subdirectory contains an explanatory README file. [file elife-72707-fig2-data1.zip › Simulation_Data/Snowflake_Simulations/elyes-sim_AspRat=1-2_pole-theta=10_theta=45-3_dtheta=0_back-prob=0-8_include-forces=0_N=10000_cid=00013.txt]

1 0.000000 0.000000 0.000000
2 4.590398 -0.189141 0.826274
3 2.838867 3.349389 -0.709973
4 8.924113 -0.958809 2.382248
5 2.838867 1.993180 2.783829
6 7.386185 -3.637416 0.553128
7 5.196311 7.192725 -1.948732
8 13.215596 -1.824306 4.041002
9 6.640467 -1.384679 4.587862
10 5.220678 4.426096 -4.308489
11 11.502387 -4.544202 1.853951
12 5.602352 4.817590 5.267824
13 10.357595 -7.219281 0.907240
14 7.040372 11.287658 -3.253244
15 17.506741 -2.696145 5.697305
16 8.076296 1.092055 -1.620907
17 3.146693 7.153003 1.574629
18 7.173780 1.519912 3.659150
19 6.226424 -7.922735 0.822639
20 5.960291 8.789524 -6.028953
21 16.564004 -4.102089 2.202113
22 9.195490 -2.859394 8.202958
23 7.809209 5.089460 -8.150867
24 13.060872 -7.533664 4.754965
25 8.261055 8.052068 3.767461
26 13.393115 -10.777191 1.066236
27 8.877451 15.397315 -4.538592
28 22.032810 -3.420900 6.586340
29 2.002176 6.966133 -3.159615
30 10.678196 -0.003684 6.356234
31 4.046802 10.315903 -4.899330
32 14.464180 -3.339845 8.031718
33 10.483011 -0.223204 6.502925
34 7.296998 1.561716 -7.004015
35 10.224479 -8.339241 -0.081577
36 14.776557 -7.262423 0.404693
37 5.062488 14.693581 -5.319471
38 20.070529 -0.238892 8.375091
39 12.045461 2.202913 -3.806749
40 2.791304 10.722104 4.572321
41 9.611299 1.841858 7.365427
42 4.628195 -12.293534 1.327243
43 6.690484 10.207185 -10.430243
44 19.808888 -6.819726 0.207140
45 11.876409 -4.364368 11.733553
46 11.016411 5.906784 -11.444667
47 14.554800 -10.452405 8.096591
48 10.929465 11.288818 1.689981
49 16.586163 -14.160993 1.551856
50 11.157564 19.010783 -6.416054
51 24.791032 -1.364760 9.405230
52 6.947373 1.982298 3.910291
53 12.884440 -0.401893 0.436151
54 1.688244 4.057221 6.551778
55 15.532735 0.317104 7.175785
56 5.114504 -0.698424 8.708800
57 4.614198 8.648130 7.300593
58 9.741278 -11.265119 2.648785
59 11.199916 12.365363 -4.401455
60 21.472151 -2.041843 3.792297
61 8.625826 5.033430 -3.607163
62 3.778776 7.581833 5.956206
63 7.264537 -11.513648 -1.587609
64 9.254790 7.850373 -8.865485
65 19.105671 -7.441920 3.674217
66 13.322972 -1.655702 9.341667
67 9.370478 8.856968 -9.925681
68 10.864111 -9.224871 8.232851
69 7.910904 10.025950 -0.202781
70 13.526860 -14.318256 3.754099
71 12.989524 16.975115 -3.919687
72 25.173929 -4.911472 3.812678
73 1.012625 10.890917 -5.503439
74 11.712651 0.449944 10.884328
75 2.350285 13.453439 -7.930309
76 14.785602 -1.133317 11.880037
77 14.201007 1.515662 8.734258
78 9.328827 -1.306241 -10.084624
79 6.719698 -8.786509 -2.783077
80 19.208143 -6.703423 -0.956486
81 2.166463 17.439034 -7.742559
82 22.552620 2.890019 10.809240
83 15.692685 3.788963 -6.255008
84 1.489632 14.225917 7.365251
85 11.660396 2.049845 11.567406
86 3.163334 -16.681450 2.040446
87 7.425325 11.595349 -14.840465
88 23.212964 -9.399958 -1.706221
89 10.872359 -4.894363 16.033858
90 14.572899 6.663766 -14.389454
91 16.792937 -13.393913 10.945542
92 13.629381 14.733099 0.040781
93 16.747838 -17.482691 4.505130
94 13.406441 22.936124 -7.555698
95 27.911644 0.589763 12.281450
