# Supplementary material for: Cellular organization in lab-evolved and extant multicellular species obeys a maximum entropy law
Source: eLife. 2022 Feb 21;11:e72707. doi: 10.7554/eLife.72707 (PMC8860445; doi:10.7554/eLife.72707)
Supplement: Figure 2—source data 1. — Each subdirectory contains an explanatory README file. [file elife-72707-fig2-data1.zip › Simulation_Data/Snowflake_Simulations/elyes-sim_AspRat=1-2_pole-theta=10_theta=45-3_dtheta=0_back-prob=0-8_include-forces=0_N=10000_cid=00014.txt]

1 0.000000 0.000000 0.000000
2 4.612611 -0.396893 -0.622353
3 2.838867 -1.910529 2.841188
4 9.203271 -0.390302 -1.516310
5 2.838867 2.640532 -2.179463
6 8.028039 0.644600 2.029398
7 5.419320 -4.701967 5.552574
8 13.624354 -0.359523 -3.033784
9 2.838867 -3.381337 0.537616
10 7.747535 2.726916 -1.064741
11 5.996590 -0.232103 5.485675
12 12.661295 -0.953566 1.223478
13 5.265234 1.915603 -5.835808
14 10.676810 2.168037 5.556783
15 7.956420 -7.388955 8.423438
16 18.015350 -0.945491 -4.525628
17 2.838867 -1.658933 -2.995065
18 6.777718 -2.949766 -3.550968
19 7.215317 -2.702105 2.799598
20 11.310641 -0.311576 -5.432230
21 7.090791 2.252812 -3.425438
22 7.956754 0.609317 6.476342
23 4.924766 -9.063017 6.272500
24 16.556897 -3.690337 -3.329609
25 5.626863 -7.059167 1.317455
26 11.188707 5.769796 -1.906479
27 9.289659 1.824625 8.101415
28 16.110264 -1.684280 4.303155
29 7.927357 0.006477 -9.156108
30 12.884310 3.403096 9.488943
31 10.868676 -9.234502 11.567160
32 22.269925 -2.136088 -6.058833
33 2.838867 2.359825 2.480665
34 7.134277 -4.060528 -0.597540
35 5.813104 -5.175440 2.315919
36 12.101861 -3.749061 -1.830237
37 11.389693 -1.760879 3.670919
38 4.111996 -7.740694 8.525566
39 5.330918 -4.571193 4.024099
40 7.119816 6.807119 -2.719901
41 10.407144 -0.802513 5.543017
42 16.950294 0.214245 1.074018
43 9.586788 0.961929 -6.278881
44 14.469655 0.595670 7.266645
45 11.898571 -6.562632 10.309777
46 19.493069 -2.943424 -8.214293
47 5.678527 -3.673780 -6.121709
48 8.898275 -5.625419 -6.752841
49 11.833478 -3.353063 2.391977
50 12.807164 -0.037906 -9.855875
51 11.581606 1.468603 -4.490301
52 4.287644 0.712802 8.988027
53 1.195335 -11.373803 5.542258
54 19.162432 -7.552325 -3.764860
55 8.374946 -10.619013 2.602398
56 11.796872 9.963474 -0.555612
57 13.410361 3.083144 6.997972
58 19.613423 -2.093479 7.378443
59 10.471427 -2.237030 -12.381056
60 15.358760 4.595580 13.276667
61 10.064308 -11.752118 15.144344
62 26.389592 -3.087607 -8.054723
63 6.908579 -0.279729 -4.429772
64 3.279046 -6.246784 3.727059
65 12.332390 1.520368 1.331379
66 5.506138 2.535015 8.933014
67 12.398849 -1.124126 5.660106
68 8.083235 4.378150 -8.239217
69 9.887764 1.866207 9.923469
70 10.214244 -11.135058 7.616854
71 21.809334 -1.003964 -2.205304
72 1.878572 -4.829248 -5.962988
73 9.908618 -2.066975 -6.584083
74 9.865858 -5.562846 4.937923
75 9.948618 -2.320375 -9.159327
76 10.772392 2.854993 -1.003697
77 9.980998 3.032337 9.608920
78 7.505723 -12.547774 5.284187
79 16.580845 -7.336173 -0.782269
80 8.191644 -7.942802 4.842044
81 15.397296 4.905667 -3.056563
82 12.192682 0.010233 10.940795
83 20.486832 -1.029673 3.857310
84 11.813233 1.337814 -10.861731
85 11.233975 3.770772 13.602682
86 12.584067 -7.289091 15.180254
87 26.287429 -1.321093 -4.333411
88 6.166495 1.172731 5.182393
89 11.225217 -4.944663 0.907171
90 8.547448 -8.923836 1.738625
91 15.360802 -7.065824 -1.449580
92 14.806816 -4.547177 5.244517
93 1.900557 -10.721822 11.370064
94 7.964209 -5.552914 7.767652
95 6.325877 10.576205 -5.351006
96 14.827827 -1.899203 4.521022
97 19.134398 3.543907 3.055099
98 12.033456 -0.944508 -9.466505
99 18.811048 -0.579555 8.512244
100 15.999079 -7.361252 8.783449
101 20.510155 -5.265811 -12.148732
102 6.967638 -7.920016 -6.420552
103 9.299146 -10.049633 -6.970254
104 16.322137 -4.239788 1.434039
105 14.019573 -0.489669 -14.342926
106 14.034919 -2.193566 -3.897500
107 0.304294 1.666508 11.228804
108 -1.785244 -13.074478 8.371656
109 22.099456 -11.155925 -4.281957
110 11.292749 -14.183068 3.401552
111 12.380104 14.311493 1.074698
112 17.519447 4.431687 5.211126
113 23.539410 -2.321184 9.901410
114 13.537773 -4.154141 -15.339295
115 17.298418 5.841849 17.341501
116 8.201440 -14.293432 18.594959
117 30.570919 -3.681568 -10.070513
