# Supplementary material for: Cellular organization in lab-evolved and extant multicellular species obeys a maximum entropy law
Source: eLife. 2022 Feb 21;11:e72707. doi: 10.7554/eLife.72707 (PMC8860445; doi:10.7554/eLife.72707)
Supplement: Figure 2—source data 1. — Each subdirectory contains an explanatory README file. [file elife-72707-fig2-data1.zip › Simulation_Data/Snowflake_Simulations/elyes-sim_AspRat=1-2_pole-theta=10_theta=45-3_dtheta=0_back-prob=0-8_include-forces=0_N=10000_cid=00015.txt]

1 0.000000 0.000000 0.000000
2 4.613459 0.273740 -0.680639
3 2.838867 -2.303355 -2.533185
4 7.309255 -2.483270 -2.897217
5 2.838867 3.097864 1.457982
6 8.014739 -1.524429 1.550844
7 5.290968 -4.648413 -5.752038
8 9.672381 -6.029073 -4.816619
9 7.443952 3.558811 0.308429
10 4.717143 -6.273269 -1.830684
11 6.710307 -4.060674 -7.012395
12 5.520390 6.569221 3.093980
13 11.340723 -4.004598 3.704543
14 7.834544 -6.723345 -9.088136
15 12.060865 -9.613190 -6.651258
16 2.838867 -3.362027 0.647493
17 6.984925 -3.800021 -1.940029
18 7.932573 -6.819737 -2.130300
19 2.385064 7.496942 0.984897
20 8.464981 -5.789406 2.729354
21 9.612806 -5.689106 -5.894548
22 8.568340 -10.334727 -4.971790
23 10.155590 7.020276 1.904652
24 6.512286 -10.498743 -0.917487
25 5.910485 -5.285962 -11.458034
26 7.771974 10.231057 4.935795
27 14.144496 -7.065821 5.847315
28 10.823438 -8.949925 -11.905887
29 13.986407 -9.990734 -10.642672
30 11.093741 -4.534062 -1.777597
31 9.774510 -0.257009 5.433948
32 6.369025 -3.398717 -9.882134
33 13.672070 -7.659573 -3.755675
34 11.675081 3.646876 1.676431
35 8.062197 -7.279707 0.922375
36 9.329386 -6.134464 -9.948627
37 4.849063 10.964749 2.992522
38 14.914329 -2.685625 6.000472
39 10.562382 -10.227258 -8.836876
40 13.110215 -13.544850 -4.856112
41 4.887039 -7.549446 0.845059
42 11.001014 -5.252331 -0.065099
43 6.196990 -9.075842 1.287211
44 1.191555 9.627771 -2.732191
45 9.181039 -10.262125 3.886517
46 14.141307 -6.794861 -6.251476
47 6.912044 -14.701931 -4.683101
48 12.798416 10.522107 3.538021
49 8.773389 -14.440514 0.180286
50 4.982328 -6.283905 -15.935687
51 9.943468 14.051172 6.546180
52 16.945935 -9.614246 8.577202
53 10.146814 -12.263822 -14.794122
54 15.431749 -9.954533 -15.090640
55 2.838867 -0.752899 3.340002
56 3.999292 -1.589242 -6.766988
57 10.014351 -1.877719 -6.375349
58 7.070879 3.016585 2.823672
59 11.998800 -3.086714 0.339169
60 12.009865 -6.278603 -8.592270
61 6.267746 7.705081 1.406893
62 6.874166 -9.191677 -4.402023
63 11.582559 -8.405354 4.301624
64 7.249107 -3.657536 1.141554
65 10.377328 -4.634731 -4.692572
66 8.914917 -8.697682 1.779939
67 4.950014 10.557124 -0.974174
68 5.557856 -8.279347 4.994406
69 13.077564 -2.910744 -6.134952
70 4.592713 -12.001240 -6.066668
71 13.811529 6.773564 4.425540
72 10.485911 -12.180916 -1.995556
73 3.464437 -8.603908 -13.128279
74 9.612007 13.756350 2.943755
75 18.065899 -6.521825 7.874210
76 11.349348 -13.316060 -12.570655
77 12.014836 -9.844969 -14.626803
78 11.795370 -8.595226 -0.105382
79 10.676648 0.982067 9.842060
80 7.294853 -2.445823 -14.360980
81 18.050212 -8.813884 -2.576157
82 16.012309 3.516461 3.425938
83 11.791479 -8.243873 3.576260
84 12.528156 -8.216624 -12.658165
85 0.890595 12.952040 2.588976
86 18.907634 -0.770626 7.463700
87 13.264179 -13.858868 -7.663396
88 14.217763 -17.563925 -2.727666
89 7.249094 -11.518872 1.534981
90 15.162978 -6.572772 1.613942
91 3.994819 -10.970732 4.956711
92 -0.360929 11.439964 -6.757754
93 9.976967 -14.834693 4.438225
94 18.698793 -7.586789 -6.949727
95 5.667016 -19.208437 -4.688719
96 15.249741 14.031375 5.428939
97 11.514415 -17.863079 1.788101
98 4.206177 -7.387623 -20.417616
99 12.385483 17.479277 8.576156
100 19.817113 -12.251800 11.165570
101 9.694360 -15.455888 -18.171435
102 17.436977 -10.251896 -19.298065
