# Supplementary material for: Cellular organization in lab-evolved and extant multicellular species obeys a maximum entropy law
Source: eLife. 2022 Feb 21;11:e72707. doi: 10.7554/eLife.72707 (PMC8860445; doi:10.7554/eLife.72707)
Supplement: Figure 2—source data 1. — Each subdirectory contains an explanatory README file. [file elife-72707-fig2-data1.zip › Simulation_Data/Snowflake_Simulations/elyes-sim_AspRat=1-2_pole-theta=10_theta=45-3_dtheta=0_back-prob=0-8_include-forces=0_N=10000_cid=00016.txt]

1 0.000000 0.000000 0.000000
2 4.622887 -0.030425 0.680656
3 2.838867 2.837646 -1.915787
4 9.287247 -0.250320 0.896160
5 7.242234 3.160955 2.334666
6 5.776352 5.591096 -4.293568
7 13.888278 -0.108919 1.683723
8 2.838867 -0.061609 -3.423255
9 2.951253 7.255978 -1.418445
10 12.146266 1.377815 3.888955
11 10.156343 6.526437 3.759641
12 8.821194 7.693444 -7.145677
13 17.126651 -2.962705 0.611119
14 6.066844 2.266781 -4.921767
15 6.750966 7.531834 1.674586
16 9.425020 4.441710 -6.562439
17 16.010569 -0.029107 5.591554
18 4.983463 -0.323784 -7.567657
19 2.103814 11.818743 -0.883322
20 11.450939 4.948805 6.447506
21 13.161377 9.555380 5.668811
22 12.056346 9.446582 -10.037188
23 17.945947 -6.982521 2.329104
24 2.838867 1.301242 3.166897
25 7.042191 -2.761497 3.224247
26 1.657597 6.449391 -4.226963
27 12.314411 2.163641 -1.292608
28 10.755191 5.308069 0.652205
29 7.163323 9.738823 -3.484678
30 17.270254 0.916571 -1.016692
31 2.132106 -2.039546 -7.343700
32 -0.137761 10.230796 -2.597463
33 13.800508 5.490782 4.247598
34 12.583397 9.338116 1.313111
35 9.648443 12.002137 -7.875373
36 7.243148 -1.643997 -6.683516
37 5.626420 12.044122 1.183635
38 9.696424 2.270525 -10.434638
39 17.900134 0.071732 9.873674
40 6.908677 -0.637639 -11.823122
41 0.932808 16.333519 -0.491465
42 10.844768 8.861137 8.938204
43 16.613274 12.048035 7.595314
44 11.592197 11.468201 -13.971557
45 17.723810 -11.331365 4.005456
46 7.825975 2.515766 -1.062552
47 11.919140 -3.571250 2.247530
48 1.678386 9.470422 2.222665
49 12.716683 6.172097 -8.659715
50 16.516605 -7.212033 -0.551936
51 7.006597 4.264254 -8.782933
52 5.189744 10.740767 4.329198
53 11.223102 5.843716 -10.381197
54 17.257407 3.432309 8.090680
55 8.171516 -3.084136 -8.981309
56 4.692718 15.363702 -1.599198
57 9.658557 5.261163 10.506008
58 14.980644 9.450860 9.726024
59 21.078442 -10.069193 1.664594
60 5.549914 2.569594 6.765771
61 9.264561 -5.819022 5.986488
62 0.394816 10.256420 -6.636434
63 16.439485 3.524377 -0.336680
64 14.660952 7.247492 -1.040305
65 8.143663 14.145176 -2.248635
66 20.966056 3.335565 -0.495970
67 0.073219 -5.933307 -7.961151
68 -3.556039 13.102545 -4.006539
69 14.837282 9.993104 4.919971
70 14.859628 12.130454 -1.675969
71 10.462021 16.567852 -8.506465
72 7.962590 -5.915424 -8.455866
73 4.478139 16.558504 1.527628
74 9.142026 0.465325 -14.709274
75 19.991533 0.194257 14.059316
76 8.796575 -1.475851 -16.018587
77 -0.345942 20.829178 -0.230657
78 10.920697 13.091895 10.909737
79 20.349168 14.316091 9.267197
80 11.267461 13.175354 -18.308668
81 17.358735 -15.720624 5.592404
