# Supplementary material for: Cellular organization in lab-evolved and extant multicellular species obeys a maximum entropy law
Source: eLife. 2022 Feb 21;11:e72707. doi: 10.7554/eLife.72707 (PMC8860445; doi:10.7554/eLife.72707)
Supplement: Figure 2—source data 1. — Each subdirectory contains an explanatory README file. [file elife-72707-fig2-data1.zip › Simulation_Data/Snowflake_Simulations/elyes-sim_AspRat=1-2_pole-theta=10_theta=45-3_dtheta=0_back-prob=0-8_include-forces=0_N=10000_cid=00017.txt]

1 0.000000 0.000000 0.000000
2 4.667482 -0.294916 0.158756
3 2.838867 3.360344 -0.656168
4 9.214214 -1.359367 0.078702
5 2.838867 -0.821179 -3.323874
6 7.345149 -0.699683 3.686913
7 5.894550 6.882233 -0.537740
8 13.759762 -2.458165 -0.133897
9 2.838867 -2.470834 2.370116
10 7.469553 -2.399841 -2.579733
11 4.743728 6.106141 2.278750
12 11.855258 -2.111157 -3.420060
13 5.540922 -1.730793 -7.037193
14 9.288262 -0.394105 7.916342
15 9.291724 9.937396 0.418430
16 18.317991 -3.490736 -0.403974
17 1.726008 7.375292 -2.212887
18 11.408954 -4.431689 2.429359
19 7.069339 0.294483 -4.123903
20 11.754090 -0.636806 4.269086
21 10.337418 6.727672 -0.674363
22 17.193337 -0.787382 2.146602
23 5.945050 -4.565013 5.157333
24 10.155406 -4.234243 -5.938831
25 6.235362 9.103673 5.544406
26 13.803914 -3.065850 -7.560186
27 7.530648 -2.891907 -11.097709
28 11.197790 -0.570150 12.179534
29 12.729178 12.953079 1.421321
30 22.908360 -4.402114 -0.479377
31 2.310403 7.541305 0.765778
32 6.571660 -3.222079 -3.612956
33 9.161357 7.986329 -3.346757
34 3.920688 -2.098971 6.668141
35 6.838087 -3.044709 -6.934849
36 3.344122 10.005656 3.896317
37 10.546513 -3.723124 -7.353301
38 7.749973 1.070714 -9.692995
39 13.540857 -0.583418 9.205228
40 10.146760 13.990800 -1.200355
41 21.419890 -1.906776 -3.170007
42 0.399146 11.566659 -3.818915
43 13.425637 -7.798746 4.980997
44 11.191000 2.457883 -4.454219
45 14.656741 1.728979 1.869229
46 15.008066 6.826791 -0.811221
47 20.002124 1.162445 5.326231
48 9.237352 -6.434824 7.909988
49 13.005086 -7.647463 -5.834452
50 7.056123 12.358439 8.796813
51 16.021425 -4.297093 -11.489610
52 8.899888 -4.111432 -15.399591
53 13.039801 -1.146503 16.442846
54 16.212532 15.990712 2.159405
55 27.568560 -4.732502 -0.314164
56 4.322419 1.916497 -6.499696
57 8.138715 2.296586 6.876625
58 6.204538 10.607551 -2.947626
59 1.971988 -6.497928 4.047219
60 11.400437 -1.301858 -4.347280
61 8.217889 8.878522 2.118298
62 4.392734 -2.946337 -11.158571
63 7.305233 0.560814 11.781231
64 12.823641 11.179960 -1.982244
65 21.434513 -3.451780 2.768944
66 4.005656 11.046972 -3.263416
67 14.203063 -7.695035 1.278200
68 9.026099 2.444331 -7.490040
69 14.418148 2.109373 6.536890
70 12.870722 5.023174 -3.908353
71 21.609231 -1.264055 1.913567
72 6.607249 -4.019716 9.521480
73 13.687345 -2.445700 -7.965690
74 7.915967 8.362039 9.594984
75 14.245254 -0.488231 -11.157788
76 7.227012 -0.874588 -15.049907
77 9.356321 -1.754838 16.050857
78 14.616181 13.925082 5.329782
79 25.082529 -8.041814 -1.823704
80 1.345846 12.029935 1.608285
81 8.046005 -6.039887 -0.503631
82 12.838065 9.014902 -6.043859
83 4.910862 -1.527772 11.207553
84 5.888871 -3.696790 -11.471936
85 1.850150 13.965169 5.881669
86 10.987872 -2.235490 -11.521489
87 9.929305 4.230335 -12.372876
88 18.092540 -0.255714 10.220878
89 10.453180 17.786440 -3.896351
90 24.943519 -0.353130 -5.813058
91 -0.495873 15.851664 -5.469968
92 15.860552 -11.372928 6.733309
93 15.084496 4.982511 -5.050323
94 17.919173 4.368831 -0.175469
95 19.684727 6.911804 -0.999686
96 22.592906 3.375511 8.534198
97 13.292199 -7.925662 6.852984
98 15.919053 -11.262003 -5.235459
99 7.646578 15.735087 11.984632
100 18.121291 -5.770806 -15.404076
101 10.201949 -5.354868 -19.721131
102 14.972446 -1.620803 20.679716
103 19.568347 19.181803 2.841704
104 30.618541 -2.946941 -3.014354
