# Supplementary material for: Cellular organization in lab-evolved and extant multicellular species obeys a maximum entropy law
Source: eLife. 2022 Feb 21;11:e72707. doi: 10.7554/eLife.72707 (PMC8860445; doi:10.7554/eLife.72707)
Supplement: Figure 2—source data 1. — Each subdirectory contains an explanatory README file. [file elife-72707-fig2-data1.zip › Simulation_Data/Snowflake_Simulations/elyes-sim_AspRat=1-2_pole-theta=10_theta=45-3_dtheta=0_back-prob=0-8_include-forces=0_N=10000_cid=00018.txt]

1 0.000000 0.000000 0.000000
2 2.838867 3.362599 0.644513
3 2.838867 -3.335869 0.771005
4 5.458688 7.182714 1.322164
5 2.838867 1.364415 3.140198
6 6.890424 4.309365 -0.927162
7 5.702905 -7.017686 0.711901
8 8.240922 10.889625 1.975930
9 3.715215 -6.856106 -1.802240
10 7.118252 10.043064 -1.652039
11 5.781470 3.114695 6.326824
12 11.182349 4.824027 -2.723761
13 8.714657 -10.574711 1.073236
14 11.048220 14.273689 3.533294
15 5.693438 4.226432 3.944037
16 6.447262 -4.800608 -1.377406
17 4.221496 11.293432 2.485348
18 6.629570 3.687748 3.020478
19 8.072829 6.398481 -4.671377
20 9.938243 -7.374736 2.021887
21 12.351324 11.060197 3.666236
22 4.235635 -10.078793 -5.150835
23 8.965716 12.706354 -5.027730
24 8.157271 4.959243 9.900257
25 15.460711 5.615291 -4.447138
26 12.118443 -13.762066 1.425992
27 11.404662 18.554590 2.380698
28 2.838867 -2.328924 -2.509698
29 1.726673 -7.293824 2.467842
30 6.703710 9.141765 5.116064
31 8.980454 2.036327 -4.128211
32 7.217933 -9.636198 3.972226
33 7.385422 -8.012719 -4.032366
34 4.869816 12.202192 -4.824472
35 6.548912 7.358232 7.415430
36 12.441459 6.325108 -6.716634
37 13.079995 -10.700368 0.230817
38 10.478995 16.930727 7.054341
39 8.582629 4.912346 7.562975
40 10.401511 -5.614511 -3.738890
41 3.451409 15.626303 4.031192
42 10.471422 6.347716 2.779539
43 9.152269 8.757447 -8.567058
44 14.389168 -7.596175 3.453215
45 16.186722 10.665655 6.292002
46 4.613377 -13.295685 -8.530691
47 10.223771 15.809133 -8.282985
48 6.736334 5.694679 14.050162
49 19.881765 5.642885 -5.944620
50 15.628718 -16.756335 2.195924
51 10.715811 23.053634 1.352257
52 2.786992 6.281397 4.000040
53 7.145188 -3.551852 1.862147
54 8.728793 8.006140 -2.581214
55 8.116895 14.035654 5.117388
56 7.940443 14.413560 -1.585681
57 9.803894 1.670607 7.558226
58 10.952002 -11.944473 4.664847
59 5.283943 6.809955 7.541169
60 9.546074 -2.253088 -3.298119
61 0.162511 12.430519 3.904258
62 10.066234 2.979850 0.287374
63 6.595690 10.354493 -6.067683
64 13.713539 -7.749082 -0.299459
65 15.962907 13.468429 2.697460
66 1.904404 -13.782712 -5.943290
67 7.917460 12.986566 -9.340998
68 11.490932 7.902533 9.973646
69 19.444777 4.982526 -2.574049
70 16.179821 -13.699952 -0.385908
71 12.289365 22.279770 4.643875
72 5.241288 -5.424419 -5.058544
73 0.931283 -11.183523 0.463040
74 7.398246 10.726631 9.461209
75 10.206519 -0.817827 -7.618219
76 7.612838 -8.465031 8.244702
77 10.729719 -10.678342 -2.810983
78 2.059154 14.167364 -8.010203
79 7.819316 11.680184 8.640158
80 13.346091 7.779522 -11.072890
81 17.558126 -9.900305 -0.848830
82 10.156724 20.152963 10.411757
83 10.745080 5.439718 11.664839
84 14.748737 -6.141573 -5.357728
85 2.963871 19.923449 5.821260
86 12.786465 7.742247 -0.752811
87 6.505511 10.548615 -11.660281
88 18.687714 -7.856854 5.280395
89 19.942818 10.326162 9.065536
90 4.941989 -16.539639 -11.890141
91 10.779505 19.357244 -11.270275
92 5.074958 6.337681 18.378836
93 21.530536 6.041254 -10.056128
94 19.087900 -19.890430 2.201772
95 10.009494 27.606613 0.525624
