# Supplementary material for: Cellular organization in lab-evolved and extant multicellular species obeys a maximum entropy law
Source: eLife. 2022 Feb 21;11:e72707. doi: 10.7554/eLife.72707 (PMC8860445; doi:10.7554/eLife.72707)
Supplement: Figure 2—source data 1. — Each subdirectory contains an explanatory README file. [file elife-72707-fig2-data1.zip › Simulation_Data/Snowflake_Simulations/elyes-sim_AspRat=1-2_pole-theta=10_theta=45-3_dtheta=0_back-prob=0-8_include-forces=0_N=10000_cid=00019.txt]

1 0.000000 0.000000 0.000000
2 4.645459 0.533141 -0.047158
3 2.838867 -2.473016 2.367839
4 7.589590 -0.338513 -3.264914
5 2.838867 3.064820 1.526221
6 7.505638 0.867505 3.342417
7 4.859317 -5.191696 5.579271
8 9.614019 2.360776 -6.162700
9 1.854779 -6.344380 4.323792
10 7.353609 0.955394 -7.513650
11 7.223777 3.144525 2.266392
12 10.251859 2.096953 6.906872
13 7.128177 -8.360268 8.143152
14 11.292213 5.920973 -8.684551
15 2.838867 -0.094514 -3.422505
16 4.119678 -6.677890 1.689464
17 1.771571 6.397864 4.270913
18 8.675835 -2.282674 6.255946
19 8.180312 -8.134278 5.272930
20 9.624762 2.536316 -10.606877
21 0.855271 -10.401769 6.426678
22 7.312635 2.382174 -11.966429
23 11.833912 3.080275 3.070872
24 10.770307 6.142912 8.679740
25 10.062589 -11.226767 10.377759
26 13.162176 9.516002 -11.026167
27 6.794502 -4.299348 1.473912
28 10.650825 -3.542714 -3.643819
29 5.248067 3.193074 5.262655
30 11.825722 -0.067832 3.836029
31 2.888990 -7.775340 8.616413
32 7.997612 6.209746 -7.697071
33 2.346469 -7.838065 8.484175
34 7.870087 5.057937 -9.151949
35 10.518839 3.259489 -0.718736
36 9.214050 4.331551 10.609730
37 7.179615 -12.780840 7.655781
38 11.174725 6.660044 -13.068796
39 5.999602 -0.103937 -6.865974
40 4.722697 -11.146137 0.452754
41 -0.075408 9.658774 7.071964
42 9.948842 -2.230654 10.517211
43 11.843105 -10.915368 4.407351
44 10.113135 2.806912 -15.242919
45 -0.252938 -14.618549 8.118802
46 7.696251 4.376285 -16.173719
47 16.204197 3.531756 4.642225
48 11.737070 7.611080 12.765262
49 12.697842 -14.284037 12.740146
50 14.810289 13.561506 -12.671296
51 7.834905 -1.678029 2.125352
52 6.907616 -3.099408 -6.684564
53 6.377632 1.646357 7.573567
54 6.853658 -4.046037 9.386068
55 4.211809 -9.399867 6.535136
56 10.083978 3.405428 -10.028417
57 10.360592 6.248419 1.711535
58 10.663117 0.436570 11.012433
59 10.197054 -11.274719 6.775818
60 9.795445 10.103746 -8.898400
61 1.842535 -1.435154 -7.544597
62 1.609383 -9.941096 0.006745
63 1.405176 10.776266 3.580266
64 12.619945 -4.076383 7.260057
65 12.525187 -7.346534 4.740807
66 11.879131 4.910494 -13.617315
67 -2.461325 -13.282016 5.729537
68 5.817918 0.313666 -15.609056
69 14.024701 2.468929 6.892958
70 14.324206 8.781384 9.115522
71 9.483161 -13.774717 13.976905
72 15.312702 13.082734 -9.465624
73 10.968279 -6.058458 0.290517
74 11.681073 -6.399555 -6.893232
75 7.043946 2.919300 9.567793
76 16.229590 -1.640661 3.847808
77 0.678798 -9.756609 12.218929
78 5.509776 10.103112 -8.353569
79 3.554860 -9.038939 12.839351
80 9.237234 9.415849 -10.119181
81 13.546091 3.141477 -4.284777
82 7.512041 2.807352 14.425700
83 7.327506 -17.445702 7.653845
84 10.788363 7.792329 -17.585119
85 8.843685 0.050829 -10.574470
86 5.424693 -15.504228 -1.099166
87 -0.423655 9.744996 11.505126
88 11.587322 -2.360817 14.891993
89 15.320159 -14.023080 4.147315
90 13.485598 4.576111 -17.540324
91 -0.599268 -19.121647 9.286414
92 5.713081 3.447797 -20.044970
93 17.530876 5.050669 8.606372
94 13.336751 9.136944 16.881227
95 15.707411 -17.146248 14.887752
96 16.398588 17.751730 -14.024254
