# Supplementary material for: Cellular organization in lab-evolved and extant multicellular species obeys a maximum entropy law
Source: eLife. 2022 Feb 21;11:e72707. doi: 10.7554/eLife.72707 (PMC8860445; doi:10.7554/eLife.72707)
Supplement: Figure 2—source data 1. — Each subdirectory contains an explanatory README file. [file elife-72707-fig2-data1.zip › Simulation_Data/Snowflake_Simulations/elyes-sim_AspRat=1-2_pole-theta=10_theta=45-3_dtheta=0_back-prob=0-8_include-forces=0_N=10000_cid=00020.txt]

1 0.000000 0.000000 0.000000
2 4.625857 0.418453 -0.515537
3 2.838867 -3.414938 0.246309
4 9.244288 0.813734 -1.170636
5 2.838867 0.125217 3.421519
6 7.994781 -1.283823 1.836960
7 5.885198 -6.923789 0.768685
8 13.870972 0.551257 -1.778594
9 2.838867 -1.075388 -3.250540
10 1.662860 -7.669915 0.788356
11 11.858083 4.406015 -0.957970
12 6.716646 -1.888835 4.251014
13 11.350589 -3.026136 4.595629
14 9.275821 -10.108740 1.268608
15 18.301903 -0.380731 -2.919962
16 7.341859 -1.603056 -3.399714
17 3.754534 -5.992212 3.753565
18 11.882785 -1.317570 -4.047703
19 1.811811 1.401111 7.556599
20 12.388510 -0.598127 1.918246
21 9.126658 -7.359094 3.782832
22 16.607040 2.954554 -4.331970
23 6.411564 0.961475 -4.944251
24 -0.429861 -11.777382 1.567368
25 14.522141 8.240851 -1.182873
26 7.478710 -6.213444 4.957171
27 14.764825 -5.696321 3.598259
28 12.633295 -13.326369 1.806066
29 22.761058 -1.405064 -3.906057
30 9.681026 -5.397813 1.721656
31 5.506950 -11.261953 -0.136247
32 16.353332 -3.062083 -2.529127
33 3.582456 1.086466 -7.065654
34 -2.423432 -9.299462 0.133810
35 15.553691 5.649565 -3.097527
36 10.207154 -0.914625 6.829562
37 11.143693 -4.338985 8.840068
38 13.589104 -9.776581 0.235700
39 20.353782 -4.323036 -3.092199
40 9.817225 -3.896386 -6.644476
41 1.098726 -8.906989 5.810844
42 14.058133 -3.296906 -7.677816
43 1.168689 3.312081 11.763535
44 16.878838 0.463480 2.614502
45 12.470479 -7.600857 7.049975
46 19.490994 5.378368 -7.105201
47 6.685561 5.176592 -6.336858
48 -2.827991 -15.707077 2.411151
49 17.270540 12.016836 -1.507044
50 8.796351 -10.613261 5.777495
51 18.267408 -8.161978 1.724286
52 16.071300 -16.488833 2.092371
53 27.270083 -2.292250 -4.797670
54 2.838867 3.414848 -0.247559
55 6.862446 2.378627 -3.822654
56 5.771429 -5.044297 -2.673779
57 12.452456 -2.212285 -0.593999
58 5.764489 3.209293 4.729513
59 7.544599 -3.753461 5.508453
60 7.703506 -9.630312 -2.256232
61 5.242423 -4.758847 -3.911366
62 -2.036026 -9.087229 2.811002
63 16.011903 5.092136 0.476134
64 11.002320 -12.916384 -1.717689
65 20.522431 0.650629 -6.633073
66 7.902210 -0.792182 -7.736778
67 7.583131 -7.175117 5.683389
68 16.011305 -2.950324 -3.781102
69 -1.344384 -0.290801 10.194307
70 15.893037 -3.273019 2.505510
71 11.122141 -4.008441 5.921245
72 16.707339 3.175394 -8.773007
73 9.805540 -0.355390 -7.499330
74 -4.482812 -12.542470 3.231660
75 18.886618 8.565206 -1.975196
76 9.611605 -8.388181 8.197991
77 18.854437 -6.221948 5.265720
78 14.215385 -15.173022 5.530110
79 25.557586 0.487748 -6.800592
80 10.825922 -9.928744 1.792143
81 4.120500 -15.698089 -0.547916
82 18.979511 -5.405799 0.189662
83 3.702439 3.641144 -10.982862
84 -4.128667 -13.399308 -0.121275
85 18.940970 6.792638 -6.102725
86 13.104832 2.430330 6.386412
87 10.122379 -5.878076 13.136298
88 16.895885 -7.910030 2.551478
89 22.180680 -8.626247 -3.330139
90 12.615048 -5.884179 -9.822739
91 -1.708274 -11.945843 7.996369
92 16.281351 -5.299198 -11.277781
93 1.067007 5.362777 15.967391
94 21.275728 1.686637 3.652538
95 15.896411 -7.661485 10.238639
96 22.518788 7.805734 -9.722778
97 6.895984 9.306964 -8.499173
98 -5.359271 -19.623414 2.769380
99 20.429851 15.462546 -1.538877
100 11.958504 -12.981806 3.734846
101 22.280061 -10.053560 0.274096
102 19.815767 -19.269989 1.816509
103 29.939955 -0.549894 -7.898898
