# Supplementary material for: Cellular organization in lab-evolved and extant multicellular species obeys a maximum entropy law
Source: eLife. 2022 Feb 21;11:e72707. doi: 10.7554/eLife.72707 (PMC8860445; doi:10.7554/eLife.72707)
Supplement: Figure 2—source data 1. — Each subdirectory contains an explanatory README file. [file elife-72707-fig2-data1.zip › Simulation_Data/Snowflake_Simulations/elyes-sim_AspRat=1-2_pole-theta=10_theta=45-3_dtheta=0_back-prob=0-8_include-forces=0_N=10000_cid=00021.txt]

1 0.000000 0.000000 0.000000
2 4.632622 0.592469 -0.191429
3 2.838867 1.896766 2.850394
4 9.299670 0.579377 -0.408985
5 7.969454 -2.097381 0.996802
6 5.315964 4.161095 6.112729
7 13.954507 0.479953 -0.886128
8 2.838867 3.383625 0.523024
9 7.409535 0.126180 -3.634243
10 3.110926 1.211877 7.236571
11 12.197940 -1.604173 2.162741
12 11.277063 -5.022039 2.549574
13 7.977261 7.702119 5.712372
14 18.559795 -0.276208 -0.837031
15 2.838867 -0.930924 3.294822
16 5.582715 5.367898 2.398527
17 12.219686 -1.439028 2.129825
18 3.954321 5.894544 9.975723
19 16.711643 -2.999297 -1.159365
20 2.480468 6.682103 3.484988
21 9.747414 -1.342928 -7.395397
22 3.834780 -0.379437 11.561078
23 14.827292 -4.096055 5.127664
24 11.555237 -9.451599 2.261040
25 10.749072 11.226579 4.386936
26 23.049313 -1.547189 -0.505308
27 2.838867 -2.817675 -1.945040
28 12.107929 3.104763 -2.757973
29 7.614711 -6.482175 1.652070
30 17.101941 2.745997 1.291106
31 6.402121 4.725370 -1.775797
32 11.078280 -2.320060 -4.215503
33 5.727378 -1.559935 9.528486
34 11.686192 -5.717723 3.774714
35 8.297977 10.256408 2.085475
36 21.446677 -0.863528 -4.169088
37 5.280078 -1.664523 7.217015
38 8.361021 8.939999 1.208304
39 16.636867 -0.364813 3.248726
40 2.529181 3.737715 13.594936
41 19.353298 -6.854813 -1.430068
42 1.067365 9.443997 6.969726
43 12.244274 -2.170203 -11.252758
44 5.507322 -2.255027 15.492433
45 16.737175 -2.868836 8.952311
46 8.740000 -12.457628 3.940287
47 13.358389 15.010022 3.540222
48 27.587798 -2.683225 -0.478066
49 6.941037 3.599520 -2.517479
50 7.266430 1.935463 3.270902
51 11.981780 -2.668649 -1.836658
52 10.745450 -4.559770 -1.455161
53 5.516788 8.519609 6.975670
54 8.480723 3.037107 -6.821827
55 2.644195 -2.705522 9.290295
56 12.728905 -5.670894 6.703221
57 11.283020 9.383148 8.167517
58 7.209739 -1.728670 3.496610
59 7.179518 8.430843 5.200352
60 16.012950 -2.508973 0.068757
61 -0.198804 7.194843 10.893554
62 16.578896 -6.665018 1.355889
63 0.753019 10.760479 3.079517
64 8.160512 -2.719590 -11.315624
65 6.673269 -3.551977 12.849333
66 18.041757 -7.053393 4.289211
67 9.238939 -11.983836 -0.568126
68 13.318711 11.517927 0.768413
69 25.407513 -2.614498 3.111512
70 5.327436 -6.211563 -3.991154
71 15.746500 2.197970 -5.149660
72 4.243541 -8.574223 3.662092
73 19.989700 4.684752 4.403097
74 9.470806 5.815158 -5.115915
75 15.296128 -4.322708 -4.209813
76 8.211549 -4.495942 12.180372
77 10.657300 -10.080001 5.124171
78 5.191139 12.919197 0.342272
79 24.330460 -2.133599 -7.615998
80 4.213353 -0.595621 11.400457
81 11.267781 12.488317 0.283125
82 21.186040 -0.220142 4.271394
83 1.470892 4.976023 17.733565
84 21.949713 -10.728260 -1.840582
85 -0.462819 12.123129 10.490827
86 15.154205 -5.395954 -12.205895
87 9.749430 -3.122950 16.508734
88 18.180791 -1.767824 13.255691
89 4.977766 -14.872642 5.268924
90 15.890091 18.893110 2.886671
91 32.238946 -3.034120 -0.255196
