# Supplementary material for: Cellular organization in lab-evolved and extant multicellular species obeys a maximum entropy law
Source: eLife. 2022 Feb 21;11:e72707. doi: 10.7554/eLife.72707 (PMC8860445; doi:10.7554/eLife.72707)
Supplement: Figure 2—source data 1. — Each subdirectory contains an explanatory README file. [file elife-72707-fig2-data1.zip › Simulation_Data/Snowflake_Simulations/elyes-sim_AspRat=1-2_pole-theta=10_theta=45-3_dtheta=0_back-prob=0-8_include-forces=0_N=10000_cid=00022.txt]

1 0.000000 0.000000 0.000000
2 4.656444 0.020157 0.446349
3 2.838867 -1.448531 -3.102294
4 9.326991 -0.198478 0.466496
5 2.838867 -3.159327 1.319516
6 7.824430 -1.570885 -2.239556
7 4.662367 -3.282211 -6.983790
8 13.957787 -0.838119 0.277282
9 7.728066 2.526135 -1.570296
10 2.804023 -5.425659 -5.092993
11 12.036512 -1.774037 -2.689094
12 5.088594 -6.818981 3.164677
13 10.814538 -3.706962 -5.135482
14 6.863385 -4.375100 -10.949266
15 18.539048 -1.780748 0.102706
16 7.370844 3.363252 1.558731
17 6.502207 -3.964597 -2.926240
18 12.220390 1.461854 -2.475133
19 2.308651 -5.849795 4.821214
20 12.270163 -1.622227 -2.119319
21 7.028076 -1.389183 -10.239785
22 17.027283 1.183579 -2.227228
23 10.705881 5.296332 -3.888820
24 1.989549 -9.664971 -6.892852
25 14.576051 -3.509278 -6.218550
26 7.238881 -10.512665 5.075229
27 13.767176 -5.686947 -8.179310
28 9.437518 -5.149089 -14.779240
29 22.883381 -3.494471 0.054155
30 2.838867 2.324900 2.513426
31 1.884017 -1.971241 -7.414680
32 6.604788 -7.226254 -7.656966
33 16.223921 -4.422162 -1.064700
34 11.035007 5.067820 -0.025753
35 -0.350476 -7.151503 -7.710670
36 10.802866 -2.786613 -6.840533
37 3.396177 -10.266866 5.407322
38 10.803352 -7.923086 -6.551748
39 6.429944 -7.832457 -13.713402
40 21.998799 0.917926 -0.624564
41 9.437667 7.093731 3.456616
42 10.421613 -6.461497 -2.364644
43 14.951282 3.303315 -5.801988
44 1.367579 -8.435318 8.608787
45 16.813703 -1.528708 -1.027004
46 9.680922 0.624407 -13.526410
47 19.339483 3.508275 -5.550813
48 13.391536 7.875186 -6.714997
49 1.215842 -13.933211 -8.652871
50 16.386671 -5.682949 -9.930901
51 9.056934 -14.487892 6.738414
52 16.951749 -7.630744 -11.003590
53 12.405879 -6.472666 -18.131596
54 27.095842 -5.505584 0.371042
55 7.310160 -2.977929 2.383075
56 4.174492 -6.806168 -0.848039
57 8.454238 -5.793535 -3.486233
58 16.535774 -3.510349 2.725712
59 8.869399 2.514792 -5.869001
60 5.991619 -8.419899 -5.902557
61 14.601923 -5.404778 -2.823338
62 14.292357 -2.096772 -7.392404
63 20.869139 -3.921379 -3.022996
64 11.763066 3.742055 2.147394
65 8.993070 -6.048018 -5.965416
66 14.074950 -0.423375 -6.051187
67 -1.587021 -6.982693 6.643826
68 14.760356 0.450560 0.927669
69 6.018692 2.336078 -12.450036
70 21.414350 0.695085 -2.771893
71 14.221424 4.212566 -6.388430
72 2.182852 -13.665213 -4.958341
73 15.337207 -7.740965 -7.356574
74 11.110126 -12.418381 3.996645
75 15.233265 -4.129650 -12.078932
76 12.980375 -7.783891 -15.315539
77 26.839378 -1.462558 -0.001107
78 6.880754 1.481240 4.166612
79 4.267691 -3.005300 -11.024452
80 9.063756 -11.089698 -8.565993
81 18.707805 -8.173177 -2.341262
82 14.405694 7.492238 2.135164
83 -3.654600 -9.091417 -10.392340
84 12.555925 -1.887068 -10.827919
85 1.426566 -13.832095 7.714037
86 10.059053 -12.491676 -7.171770
87 5.229987 -11.345680 -16.555818
88 25.283107 4.231589 -0.944886
89 10.837006 11.188047 5.217424
90 14.336783 -9.017246 -2.367116
91 17.828220 5.215377 -8.960193
92 0.750731 -11.233956 12.306702
93 21.293062 -0.585171 -0.122387
94 9.676540 0.002205 -17.930327
95 21.544030 5.828218 -8.967714
96 16.190243 9.712064 -9.970339
97 -2.242183 -16.670523 -8.077695
98 18.294255 -7.495085 -13.797368
99 10.763080 -18.485029 8.478000
100 20.111010 -9.836393 -13.659903
101 15.600816 -9.557681 -17.893489
102 28.186637 -9.812488 0.165177
