# Supplementary material for: Cellular organization in lab-evolved and extant multicellular species obeys a maximum entropy law
Source: eLife. 2022 Feb 21;11:e72707. doi: 10.7554/eLife.72707 (PMC8860445; doi:10.7554/eLife.72707)
Supplement: Figure 2—source data 1. — Each subdirectory contains an explanatory README file. [file elife-72707-fig2-data1.zip › Simulation_Data/Snowflake_Simulations/elyes-sim_AspRat=1-2_pole-theta=10_theta=45-3_dtheta=0_back-prob=0-8_include-forces=0_N=10000_cid=00023.txt]

1 0.000000 0.000000 0.000000
2 4.629955 0.597947 0.226088
3 2.838867 2.425534 -2.416455
4 9.086269 1.956182 -0.058495
5 2.838867 1.433387 3.109320
6 7.685810 -1.510561 2.675084
7 5.460422 5.037960 -5.282309
8 12.168666 0.928908 -3.095792
9 2.838867 3.415137 0.243531
10 6.979747 4.314135 -0.444777
11 2.587044 3.205478 -6.787943
12 10.879042 4.855374 -2.915467
13 5.498123 4.996276 3.235101
14 11.088914 -4.046740 4.613454
15 8.239883 7.733684 -7.910195
16 15.024565 0.243310 -6.729976
17 7.979326 -2.024913 -1.071584
18 12.821628 -0.394181 -0.610329
19 2.749665 0.446328 7.445147
20 6.794859 -4.291529 6.029791
21 4.466210 8.840097 -7.364840
22 16.608369 0.675608 -3.015099
23 5.912406 6.883885 -0.283029
24 8.537318 8.582906 -1.534533
25 2.484567 4.423280 -11.294920
26 8.772997 6.622310 -6.411772
27 8.292882 8.720574 3.637326
28 14.747710 -2.731735 6.773455
29 10.797023 10.168616 -10.973502
30 17.837430 -0.412306 -10.414288
31 2.838867 -1.798047 2.913674
32 7.752375 -1.949131 7.100562
33 6.102697 9.438451 -5.351598
34 6.968475 3.883157 1.827493
35 6.746293 8.121246 1.842809
36 -0.860171 4.899560 -9.030361
37 14.318949 4.577577 -5.721087
38 4.486867 9.101897 1.855654
39 12.984523 -7.759852 3.063904
40 7.229215 11.171920 -10.544340
41 14.070962 0.241305 -11.074199
42 11.237578 -5.040962 -2.556381
43 16.730276 -2.955810 -0.796384
44 2.292663 -0.970232 11.883313
45 5.253061 -7.125253 9.420945
46 2.465479 12.556359 -9.371549
47 21.253543 0.579202 -2.442834
48 9.556472 9.737582 -0.912691
49 10.272468 12.606927 -3.161153
50 2.011332 5.493895 -15.822538
51 6.497409 8.877388 -9.813616
52 9.436276 10.927435 7.325693
53 18.469513 -0.892379 8.936820
54 13.924114 12.585904 -13.453740
55 20.536140 -1.003138 -14.193237
56 7.166735 1.490893 3.768549
57 5.691869 5.640348 -1.273217
58 1.669436 3.525367 6.856011
59 2.005103 7.566517 -1.117544
60 14.940372 6.586112 -3.455634
61 5.900211 8.366136 6.109820
62 15.088725 -4.993174 2.914214
63 11.408880 6.589330 -10.813564
64 16.885251 -3.467644 -8.326318
65 12.191980 -2.535349 0.260573
66 13.022819 -4.829298 -0.876598
67 3.547498 2.784810 11.143336
68 5.354531 -3.311425 10.122038
69 4.791380 13.029801 -5.908036
70 19.165619 -2.286389 -0.901173
71 6.335093 10.798575 1.785347
72 6.492055 12.500288 -1.031886
73 1.781434 2.012110 -14.965547
74 9.959141 7.315279 -10.641961
75 12.512905 9.282329 2.349898
76 16.467607 -3.831794 10.724843
77 14.465722 8.963502 -13.180307
78 22.073662 0.803444 -11.012556
79 4.980929 -4.432750 6.118209
80 7.314050 -2.276714 11.749137
81 6.219308 14.105785 -5.598364
82 11.345019 3.732673 3.478713
83 6.432933 12.039754 4.383553
84 -4.646411 5.994285 -11.529686
85 18.272201 3.679973 -8.049198
86 3.402124 13.382455 0.307812
87 14.879740 -11.719217 1.442975
88 5.239637 14.722318 -12.840947
89 13.210939 0.290089 -15.670532
90 14.403554 -7.986502 -4.344996
91 18.251538 -5.982442 2.085785
92 1.424462 -1.996912 16.361146
93 3.554757 -9.865828 12.814843
94 0.353139 16.225071 -11.370533
95 25.909156 0.608808 -1.955693
96 13.310185 12.490942 -1.405560
97 11.995938 16.477149 -5.149186
98 1.402325 6.651301 -20.317311
99 4.271026 10.997650 -13.342139
100 10.424452 13.012148 11.399367
101 18.665743 1.653935 12.578168
102 16.656870 15.504449 -15.871170
103 19.986123 -3.722111 -17.669773
