# Supplementary material for: Cellular organization in lab-evolved and extant multicellular species obeys a maximum entropy law
Source: eLife. 2022 Feb 21;11:e72707. doi: 10.7554/eLife.72707 (PMC8860445; doi:10.7554/eLife.72707)
Supplement: Figure 2—source data 1. — Each subdirectory contains an explanatory README file. [file elife-72707-fig2-data1.zip › Simulation_Data/Snowflake_Simulations/elyes-sim_AspRat=1-2_pole-theta=10_theta=45-3_dtheta=0_back-prob=0-8_include-forces=0_N=10000_cid=00024.txt]

1 0.000000 0.000000 0.000000
2 2.838867 0.550128 -3.379324
3 2.838867 -0.136220 3.421098
4 5.482095 0.977723 -7.218710
5 4.320098 4.315170 -5.226498
6 5.412888 0.406848 7.282428
7 8.163415 1.373126 -11.035913
8 2.208578 3.189860 -6.902985
9 2.877604 -3.095669 6.741008
10 6.906072 -2.170543 -10.019129
11 5.730314 8.508819 -6.755639
12 7.275268 1.590471 11.394157
13 10.946364 1.619726 -14.791673
14 2.838867 -3.419224 -0.177146
15 4.805725 3.176286 5.643801
16 9.881890 1.502205 -7.603888
17 7.067494 7.321700 -3.439258
18 4.881298 3.361546 10.564014
19 7.609884 3.905105 -14.650373
20 1.147709 6.242573 -10.288727
21 2.103645 -6.202724 10.147913
22 4.804354 -4.030358 -13.469565
23 7.025087 12.857115 -7.897340
24 8.952027 3.123939 15.485726
25 13.181495 1.265613 -18.873714
26 2.500310 -1.271063 -7.422872
27 1.678736 -0.738159 7.672381
28 7.515603 4.552145 -8.912815
29 7.748892 5.320591 -7.874920
30 8.261816 3.674771 8.275366
31 7.019135 1.336926 -15.333697
32 -1.674979 5.014659 -8.073340
33 5.911806 -6.101412 7.982285
34 7.612234 11.847113 -4.498249
35 10.127626 -0.549168 14.052659
36 13.942544 4.707434 -15.918884
37 5.283591 -7.377850 -0.669397
38 6.723308 6.859812 7.804897
39 14.410812 2.652158 -7.727154
40 9.973666 10.278174 -1.264290
41 3.846056 6.272363 14.076545
42 6.576526 6.766786 -18.207844
43 2.693241 10.357936 -10.964566
44 1.469215 -9.421046 13.485988
45 3.088215 -8.091527 -14.055574
46 7.590912 17.408929 -8.779527
47 9.891012 4.860945 19.718651
48 15.210380 0.663757 -23.048949
49 2.838867 3.375887 0.570841
50 4.276263 0.965792 -11.499769
51 2.186993 8.217925 -5.227671
52 5.231771 -1.690235 11.200473
53 11.740947 -0.977749 -12.242680
54 4.821240 4.655466 -10.190482
55 3.212661 -7.515333 6.372296
56 9.449987 -2.171760 -13.667434
57 7.365636 9.701947 -10.715917
58 5.547836 1.111831 15.464601
59 6.962464 -4.082905 1.351617
60 8.871015 3.684651 7.374876
61 12.983500 -0.487882 -5.113666
62 6.186872 10.633941 -0.604615
63 3.918619 2.860233 14.877199
64 5.808220 2.929255 -18.597950
65 -2.357317 6.354570 -13.024396
66 4.342773 -6.961706 13.915126
67 4.426424 -2.526346 -17.638109
68 8.578227 14.499564 -11.727712
69 13.153432 3.414166 16.915972
70 11.499646 1.539635 -22.981990
71 1.240278 -2.783918 -11.655555
72 0.272845 -1.343061 12.095918
73 9.764476 8.151541 -10.869993
74 11.319740 6.085771 -10.802977
75 11.031012 7.356957 9.101278
76 5.967835 0.975261 -19.874291
77 -5.225472 3.022023 -9.863602
78 9.242922 -9.122052 9.279609
79 9.722747 15.161629 -1.954840
80 12.905812 -3.169319 16.757825
81 17.154952 7.745186 -17.423864
82 3.908452 -11.347362 -2.130084
83 4.768853 10.401884 9.652995
84 18.822142 4.170239 -7.407993
85 12.426055 13.716334 0.736158
86 2.949193 9.216137 17.603678
87 5.145301 8.983660 -22.059795
88 4.632238 14.607759 -10.777271
89 0.607019 -12.201545 17.142876
90 1.320725 -12.423590 -14.201470
91 8.361548 21.991020 -9.320225
92 10.435324 6.376163 24.111649
93 17.115473 -0.230368 -27.229155
