# Supplementary material for: Cellular organization in lab-evolved and extant multicellular species obeys a maximum entropy law
Source: eLife. 2022 Feb 21;11:e72707. doi: 10.7554/eLife.72707 (PMC8860445; doi:10.7554/eLife.72707)
Supplement: Figure 2—source data 1. — Each subdirectory contains an explanatory README file. [file elife-72707-fig2-data1.zip › Simulation_Data/Snowflake_Simulations/elyes-sim_AspRat=1-2_pole-theta=10_theta=45-3_dtheta=0_back-prob=0-8_include-forces=0_N=10000_cid=00025.txt]

1 0.000000 0.000000 0.000000
2 2.838867 -3.365555 0.628897
3 2.838867 0.427561 -3.397008
4 5.689764 -7.012903 1.320707
5 6.573031 -4.621575 -1.435098
6 5.942366 0.934950 -6.857521
7 8.625542 -10.573397 2.107180
8 2.838867 -1.528550 3.063659
9 1.674590 0.573897 -7.687076
10 8.418508 -7.862259 4.728666
11 10.513531 -5.253520 -3.877532
12 10.357419 1.389998 -6.571387
13 10.976355 -14.437885 3.271077
14 2.838867 2.936899 1.759857
15 2.957642 -7.217959 -1.590679
16 2.799480 3.599113 -6.514915
17 10.762919 -5.015517 0.004097
18 5.574295 0.179111 -11.225000
19 8.191568 -14.061164 4.832760
20 5.510140 -3.361241 6.442989
21 0.084650 0.684021 -12.089046
22 10.985683 -9.218042 8.385365
23 14.162844 -5.657330 -6.772682
24 14.800104 2.089783 -5.300594
25 12.501694 -18.781534 4.020300
26 5.991336 -10.860047 -0.890667
27 9.846678 -1.930207 -2.784692
28 8.975318 4.133693 -7.449871
29 4.927977 0.598341 6.364203
30 -2.162267 -0.933961 -9.356368
31 7.590165 -9.943420 8.571094
32 14.675221 -5.899661 -2.447680
33 13.603523 -1.618864 -7.008646
34 15.210660 -15.614720 2.587444
35 6.666661 2.523690 3.986714
36 2.891327 -11.139667 -4.146412
37 0.417079 3.866366 -10.261163
38 14.620912 -5.126502 2.627516
39 4.305789 -0.765493 -15.625702
40 7.659216 -17.122714 8.320268
41 9.414342 -1.971960 8.058149
42 -2.159688 0.462483 -16.178021
43 13.538337 -10.711026 12.014725
44 18.014029 -5.261957 -9.378607
45 19.198114 2.745022 -3.836798
46 14.112314 -23.134881 4.622325
47 6.064350 -9.713036 4.835049
48 7.041736 -6.346468 -5.507775
49 11.170334 -12.851276 -0.741844
50 7.137713 -2.668180 3.010667
51 8.666423 -5.448462 8.456099
52 11.650926 -8.478375 -6.721523
53 13.470636 3.102096 -9.246876
54 9.403489 -18.563809 3.804439
55 5.158873 -11.046553 -1.063344
56 0.506931 7.401630 -6.256603
57 12.033290 -4.718796 4.256126
58 8.407613 -1.235743 -14.347840
59 5.541056 -17.604090 4.380991
60 8.986652 -6.116120 6.117191
61 -3.187254 3.116696 -13.866229
62 11.900600 -7.183162 12.232939
63 17.273691 -2.669082 -7.856490
64 18.553607 2.088337 -7.686563
65 15.662725 -20.381824 6.708903
66 6.189187 -15.064756 -2.923416
67 13.655729 0.564269 -3.810782
68 12.419675 7.260162 -7.917840
69 7.060448 3.345446 9.496245
70 -3.982343 -0.991278 -13.414159
71 6.415791 -12.240224 12.477802
72 18.781148 -6.193941 -0.228871
73 16.508265 -5.276798 -7.257777
74 19.749846 -16.337012 1.700999
75 10.413491 0.820873 6.184287
76 2.174474 -15.282932 -6.171731
77 -2.562481 3.661850 -13.861356
78 18.547932 -5.267718 5.169899
79 5.437114 -4.153406 -18.275943
80 6.728764 -19.660317 12.132531
81 13.532431 -0.199566 9.405499
82 -4.655797 0.328333 -20.135381
83 16.340226 -14.154380 12.287419
84 21.664425 -4.504673 -12.204312
85 23.312898 4.087153 -2.084239
86 15.670748 -27.459802 5.498603
