# Supplementary material for: Cellular organization in lab-evolved and extant multicellular species obeys a maximum entropy law
Source: eLife. 2022 Feb 21;11:e72707. doi: 10.7554/eLife.72707 (PMC8860445; doi:10.7554/eLife.72707)
Supplement: Figure 2—source data 1. — Each subdirectory contains an explanatory README file. [file elife-72707-fig2-data1.zip › Simulation_Data/Snowflake_Simulations/elyes-sim_AspRat=1-2_pole-theta=10_theta=45-3_dtheta=0_back-prob=0-8_include-forces=0_N=10000_cid=00026.txt]

1 0.000000 0.000000 0.000000
2 2.838867 -2.334271 -2.504725
3 2.838867 2.047405 -2.744194
4 5.938610 -4.737213 -5.051023
5 5.848518 -1.083493 -5.531140
6 1.763576 3.815072 -6.681293
7 9.230459 -6.999563 -7.491905
8 2.838867 1.622072 3.015187
9 5.782265 -5.505194 -1.473564
10 2.377878 6.146869 -4.406579
11 9.185063 -7.450336 -3.679474
12 8.832346 0.792505 -8.611139
13 3.955113 6.214301 -9.718150
14 11.914362 -9.962149 -9.895644
15 2.838867 -3.340649 0.750021
16 2.585307 -2.953817 -6.901713
17 9.079740 1.920477 -4.968108
18 -0.553636 7.518838 -7.514528
19 10.361649 -11.300728 -7.446874
20 1.962263 2.183295 7.339332
21 8.504324 -9.225439 -0.749778
22 1.197822 10.189422 -6.431174
23 12.362505 -10.471794 -2.044046
24 11.715300 2.631612 -11.807864
25 2.893413 7.945263 -13.675194
26 13.522406 -13.910757 -8.629026
27 7.251208 2.603318 -2.806220
28 5.598145 -6.520891 -9.111098
29 9.396468 -3.047374 -7.357849
30 3.588170 3.524083 -10.727009
31 10.608690 -6.360303 -11.672032
32 6.766529 0.238569 4.577566
33 8.937756 -5.269493 1.651970
34 -1.296336 8.633371 -4.091782
35 9.797957 -11.825511 -4.193132
36 11.820217 -1.162335 -11.263093
37 8.353883 6.870398 -9.762870
38 10.955333 -14.136435 -11.094490
39 5.241881 -7.314805 1.308865
40 2.647569 -3.288726 -11.563185
41 12.054933 3.833580 -7.664383
42 -3.331518 11.277726 -7.665090
43 11.545119 -15.809236 -7.771302
44 2.781484 5.474432 10.216646
45 9.227852 -11.640105 2.914582
46 -0.024008 14.208750 -8.497308
47 15.374468 -13.288985 0.154341
48 14.379115 3.995926 -15.398243
49 1.488999 9.038534 -17.997559
50 14.711995 -18.281966 -7.483706
51 1.890474 -6.147494 -4.588356
52 4.426549 6.198924 -2.583567
53 7.247799 -2.820057 -9.379256
54 13.652103 -6.904621 -7.021068
55 10.083312 -6.049852 -2.466529
56 13.610230 -7.005153 -3.716148
57 7.222365 -3.593789 1.458894
58 4.760180 -5.517608 -9.813508
59 9.367897 4.762117 -1.558755
60 -3.417045 8.712082 -10.701798
61 7.581143 -14.711325 -6.800150
62 -2.064156 1.831678 9.195661
63 12.904347 -9.539932 -0.181863
64 3.309585 14.100874 -6.581644
65 14.931593 -13.334379 -4.277213
66 16.131609 2.280341 -12.200875
67 1.885900 5.774190 -17.423926
68 16.905073 -16.455146 -9.994783
69 11.875021 3.224974 -2.434340
70 4.561399 -8.247986 -13.335034
71 9.615082 -7.246629 -8.807021
72 5.734699 2.969944 -14.850317
73 12.223531 -5.693001 -16.009803
74 11.018952 -1.624236 5.031908
75 12.500533 -4.861431 4.653196
76 -5.416849 10.842912 -3.909098
77 10.386236 -16.344464 -5.252730
78 15.028791 -3.286629 -13.925996
79 12.970693 6.718455 -9.069650
80 9.447237 -18.514567 -11.757018
81 7.640183 -11.276211 1.991960
82 3.124295 -4.159371 -16.130583
83 15.326539 5.900402 -10.285508
84 -5.966676 15.124955 -8.048536
85 12.737947 -20.325639 -8.076813
86 3.766464 9.518521 12.336870
87 9.834587 -14.336258 6.687924
88 -3.750634 15.265758 -10.682859
89 19.715849 -12.743568 0.952193
90 17.191205 4.779187 -19.051467
91 0.333850 10.000090 -22.430090
92 15.209986 -22.775838 -6.300420
