# Supplementary material for: Cellular organization in lab-evolved and extant multicellular species obeys a maximum entropy law
Source: eLife. 2022 Feb 21;11:e72707. doi: 10.7554/eLife.72707 (PMC8860445; doi:10.7554/eLife.72707)
Supplement: Figure 2—source data 1. — Each subdirectory contains an explanatory README file. [file elife-72707-fig2-data1.zip › Simulation_Data/Snowflake_Simulations/elyes-sim_AspRat=1-2_pole-theta=10_theta=45-3_dtheta=0_back-prob=0-8_include-forces=0_N=10000_cid=00027.txt]

1 0.000000 0.000000 0.000000
2 4.638326 -0.574197 0.114149
3 2.838867 3.376382 -0.567903
4 7.082439 -3.847219 -1.645191
5 2.838867 -3.377365 0.562031
6 7.625000 -0.428024 -3.178275
7 4.836858 7.589675 -0.681002
8 9.127183 -7.633540 -3.484520
9 6.906093 4.270869 0.993893
10 9.367328 -4.011603 -5.457527
11 5.409031 -7.170576 1.512295
12 10.006610 -0.693403 -7.187765
13 6.311176 12.015929 -0.365608
14 11.073360 -11.448306 -5.375432
15 2.838867 0.492646 -3.388181
16 7.923715 1.957607 -1.491413
17 6.077607 4.096389 -3.529962
18 11.434591 -4.444672 -2.340504
19 2.582535 -6.551772 3.666717
20 9.115137 -3.676644 -5.825462
21 6.582977 9.941601 2.665810
22 8.195851 -11.928312 -2.799544
23 10.716688 5.382031 -1.012677
24 11.688635 -2.972668 -9.372038
25 8.357912 -10.693706 2.387022
26 12.766461 -0.256667 -10.922138
27 8.362846 16.143742 0.378332
28 13.022694 -15.279424 -7.230015
29 2.838867 1.842619 2.885693
30 7.210932 -1.947977 3.472134
31 3.580091 -6.815558 -2.160293
32 11.510302 1.686717 -3.640810
33 8.597323 9.030051 -2.569349
34 13.383162 -8.921241 -3.384012
35 10.036414 -7.180343 -8.505976
36 9.478300 -8.306365 0.122090
37 9.324985 1.439798 -11.030483
38 6.468268 14.651272 3.213768
39 13.213237 -11.914226 -9.246540
40 5.100200 4.063649 -4.772359
41 11.123291 4.245544 -4.000094
42 9.684971 4.756799 -6.432090
43 16.101576 -4.733187 -2.492218
44 2.051197 -9.736844 7.056368
45 10.543643 -7.373620 -8.316878
46 7.938398 12.240311 6.508197
47 6.849228 -16.125825 -1.245619
48 14.818780 6.632533 -2.870168
49 13.929034 -1.934009 -13.348589
50 11.395354 -14.207192 2.964200
51 15.121397 3.306540 -12.162894
52 10.789831 20.034577 1.309935
53 15.250832 -19.008564 -8.970398
54 1.656949 7.591531 -1.353544
55 9.565137 3.111506 -5.046222
56 2.940013 11.526206 0.148056
57 7.805663 -3.614853 -9.603058
58 13.120193 -3.610769 -8.443237
59 5.971110 15.354994 -3.283935
60 9.247950 -14.560159 -7.976564
61 2.578843 -1.494088 -7.358938
62 7.885187 4.154625 -5.358358
63 10.430939 4.868596 -3.046403
64 13.819454 -4.854197 -6.072307
65 2.512188 -5.979691 8.076866
66 7.915454 -7.949607 -5.535311
67 6.009379 14.130674 4.045767
68 10.202075 -15.752403 -3.863982
69 12.008096 4.077839 -5.063971
70 10.510566 -0.208070 -12.650878
71 7.585577 -14.849337 3.771172
72 10.558254 17.523722 3.991845
73 16.711893 -15.688052 -9.680417
74 5.899206 4.104936 5.597382
75 9.562427 -3.390940 7.254356
76 3.726224 -10.259581 -5.323622
77 13.139974 4.685090 -0.788519
78 10.918130 6.821021 -5.654099
79 17.990262 -9.284891 -2.707997
80 10.987898 -10.918803 -11.147032
81 13.695381 -9.459697 -1.547616
82 8.376531 3.859106 -14.924575
83 6.548775 17.216705 7.128727
84 14.848114 -11.884644 -13.625508
85 7.512500 7.924536 -5.861014
86 14.060904 2.554985 -6.880039
87 13.417291 5.542457 -9.145917
88 20.730269 -5.252045 -2.078567
89 1.377890 -13.167905 10.165104
90 11.393626 -11.420129 -10.490043
91 9.415705 14.424479 10.375309
92 5.490273 -20.289638 0.407642
93 19.022491 8.054665 -4.355417
94 16.671067 -1.242427 -17.069146
95 14.483179 -17.595849 3.895714
96 17.877020 6.889830 -13.356382
97 13.153153 24.010969 2.020898
98 17.278888 -22.930522 -10.519124
