# Supplementary material for: Cellular organization in lab-evolved and extant multicellular species obeys a maximum entropy law
Source: eLife. 2022 Feb 21;11:e72707. doi: 10.7554/eLife.72707 (PMC8860445; doi:10.7554/eLife.72707)
Supplement: Figure 2—source data 1. — Each subdirectory contains an explanatory README file. [file elife-72707-fig2-data1.zip › Simulation_Data/Snowflake_Simulations/elyes-sim_AspRat=1-2_pole-theta=10_theta=45-3_dtheta=0_back-prob=0-8_include-forces=0_N=10000_cid=00028.txt]

1 0.000000 0.000000 0.000000
2 4.644046 0.536748 0.097553
3 2.838867 -1.080479 -3.248852
4 7.086233 3.928173 -1.424154
5 2.838867 2.923403 -1.782185
6 7.922460 -2.463425 -0.083027
7 5.991938 -2.484877 -6.397587
8 5.710475 8.141482 -1.794230
9 7.162378 2.532936 3.172431
10 5.006961 -4.882901 -4.037895
11 10.999138 5.683060 -0.244670
12 2.037015 5.461229 -5.345626
13 11.658343 -5.257936 -0.241442
14 8.965965 -3.895122 -9.723151
15 7.237159 11.938768 -0.053112
16 2.838867 2.150751 2.663971
17 7.788768 -1.016266 -2.637499
18 7.201494 -1.931790 -3.405023
19 3.045661 7.294343 -0.986093
20 11.147419 -3.163839 -3.064754
21 6.984029 -0.899936 -10.433099
22 1.474668 9.449505 -2.152916
23 9.466986 4.571684 6.700182
24 6.646089 -6.812508 -7.694602
25 15.007080 7.782749 0.926605
26 1.033133 7.562980 -9.401004
27 15.591803 -7.678221 0.433136
28 8.431257 -7.046802 -12.815502
29 9.163415 15.467608 -1.955336
30 2.236386 -0.328028 -7.590795
31 10.868199 4.146543 -3.754537
32 9.162498 -5.383313 3.034376
33 6.348305 -6.367595 -8.537479
34 7.662763 1.371292 7.436447
35 3.509366 -8.978974 -3.165525
36 15.050706 3.915337 -0.736185
37 3.463695 9.459413 -6.672557
38 13.043643 -8.388451 2.598005
39 8.874147 -3.063052 -14.091316
40 5.749957 14.433531 3.315274
41 4.932506 4.458831 6.142820
42 10.867338 -2.840605 -5.655847
43 11.698807 -3.154512 -3.004283
44 3.193358 11.800794 0.269275
45 14.440388 -3.875930 -6.312869
46 7.704680 3.354597 -11.510710
47 -3.037931 10.077041 -3.182733
48 11.158068 6.900388 10.381078
49 8.477050 -8.449345 -11.678950
50 18.951564 10.217818 1.538282
51 -0.214027 9.642558 -13.403725
52 19.792619 -9.241723 1.722129
53 10.979274 -10.438800 -14.151016
54 13.459070 16.471217 -2.522573
55 6.283064 6.267488 -5.120661
56 7.222282 2.935494 -2.535291
57 7.664621 11.959793 -2.970431
58 11.983462 9.379525 2.024447
59 -1.525035 5.095429 -7.983736
60 13.314036 -7.659155 -3.599189
61 11.085385 -1.507264 -12.819574
62 11.485441 13.250373 0.062739
63 6.005867 0.710748 5.434917
64 8.208093 -0.241444 -6.997024
65 9.373729 -5.567208 -2.046064
66 -0.231567 10.274050 -1.389525
67 12.536672 -0.194063 -6.070089
68 10.778721 -0.474607 -12.713679
69 -0.515166 13.323422 -3.055668
70 13.748888 5.734260 7.009017
71 4.687616 -6.982702 -11.684221
72 18.894381 6.095976 2.277649
73 0.924589 11.877278 -10.476500
74 19.622442 -6.178478 1.567314
75 4.626324 -8.040251 -14.893286
76 9.241318 19.808334 -0.989070
77 0.675046 1.132935 -11.740797
78 14.849038 3.888135 -6.204345
79 9.915717 -7.607728 7.066711
80 6.380546 -10.555664 -10.629427
81 8.192763 -0.336135 11.761514
82 2.706023 -12.468739 -5.803293
83 17.133547 0.876643 1.755752
84 4.815105 13.902525 -7.180808
85 14.411653 -11.235897 6.046684
86 8.629781 -2.672022 -18.740293
87 4.383343 17.207243 6.820244
88 8.288798 7.377129 6.120917
89 14.578355 -4.128636 -8.170984
90 16.116221 -4.580065 -2.401953
91 6.606096 14.650341 0.147067
92 17.793070 -4.712558 -9.471100
93 7.677671 7.974864 -12.195517
94 -7.408473 11.003815 -4.568350
95 12.400215 8.741630 14.490041
96 9.633195 -10.585323 -15.664298
97 22.634510 12.968260 2.400646
98 -0.896392 11.654702 -17.566705
99 24.047938 -10.761011 2.945221
100 14.545412 -13.310969 -15.055119
101 17.833890 17.902444 -3.303721
