# Supplementary material for: Cellular organization in lab-evolved and extant multicellular species obeys a maximum entropy law
Source: eLife. 2022 Feb 21;11:e72707. doi: 10.7554/eLife.72707 (PMC8860445; doi:10.7554/eLife.72707)
Supplement: Figure 2—source data 1. — Each subdirectory contains an explanatory README file. [file elife-72707-fig2-data1.zip › Simulation_Data/Snowflake_Simulations/elyes-sim_AspRat=1-2_pole-theta=10_theta=45-3_dtheta=0_back-prob=0-8_include-forces=0_N=10000_cid=00029.txt]

1 0.000000 0.000000 0.000000
2 4.611317 -0.591909 0.452357
3 2.838867 3.174434 -1.282747
4 8.931980 -1.748918 1.775378
5 2.838867 -2.724681 2.073302
6 8.029339 1.240278 -1.725224
7 5.763507 6.483996 -2.827764
8 13.275116 -2.897379 3.090542
9 7.579542 -2.259595 -2.409478
10 1.660047 7.080695 -3.052815
11 10.628902 -1.780662 5.886471
12 6.215203 -5.327079 3.968720
13 12.030445 -0.250885 -2.969901
14 8.686339 9.517121 -4.859084
15 17.387089 -3.940878 5.047641
16 5.447850 5.897210 1.075502
17 12.819129 -1.610947 -0.381628
18 7.212616 -2.628680 2.875016
19 8.570422 1.459788 -6.134382
20 9.823079 7.564172 -1.366691
21 15.447175 -1.983837 6.862709
22 10.607616 -4.194714 -5.406238
23 -0.489357 10.915431 -4.642246
24 12.584728 -1.050725 10.061385
25 9.705827 -7.892203 5.744218
26 16.209208 -2.037956 -4.091924
27 11.599767 12.521519 -6.957378
28 21.436184 -4.149350 7.360900
29 2.838867 1.373512 3.136230
30 6.895659 -1.843539 4.057470
31 7.270824 3.538640 -1.364884
32 11.722042 0.374169 4.512108
33 4.427617 -2.524141 6.222675
34 5.758336 10.880517 -2.155298
35 15.988357 -6.031685 1.479306
36 11.885409 -3.342511 -2.147879
37 3.454455 11.150033 -3.005616
38 14.614493 -0.728224 7.556523
39 6.297532 -9.607132 5.175371
40 15.834070 1.722426 -4.161588
41 8.861171 10.778749 -9.120465
42 18.314793 -4.494977 9.362033
43 8.217456 8.416251 3.885118
44 16.387363 -1.093993 -3.358379
45 10.495264 -2.440908 -0.120080
46 8.735667 1.459534 -10.812931
47 11.716125 11.442502 -0.291250
48 18.106702 -0.578871 10.430209
49 13.779744 -5.856086 -8.418927
50 -2.760016 14.867700 -5.687639
51 14.573175 -0.220377 14.217496
52 13.213092 -10.396427 7.572825
53 20.029173 -4.481747 -5.209581
54 14.687452 15.571589 -8.704831
55 25.234816 -3.678650 10.041610
56 5.412725 -6.001326 0.517510
57 7.665551 3.835953 -5.318518
58 9.885873 6.037075 -4.436491
59 14.665838 -5.449036 6.457526
60 10.820710 -0.302083 -4.742847
61 8.920133 0.380623 9.377973
62 9.123191 -4.260772 7.160622
63 13.055177 -4.484322 -3.869664
64 9.863853 6.419242 1.165156
65 13.304741 -0.673919 -4.702252
66 9.467656 -1.449219 6.522659
67 5.332951 1.008706 -9.150497
68 13.906510 0.619770 10.122957
69 11.881785 -8.440544 -5.768259
70 0.828504 15.163048 -4.693530
71 16.643650 0.537033 10.947847
72 10.617763 -12.208779 5.181029
73 18.494297 -1.730454 -7.895271
74 14.894976 11.739611 -9.840407
75 22.795358 -6.886583 10.592283
76 6.013637 3.008222 6.149014
77 8.967792 -3.152259 8.046307
78 11.948313 3.410239 -1.234528
79 14.112389 3.167208 7.406076
80 4.988556 -2.033929 10.827342
81 4.817101 15.383968 -1.330056
82 18.473220 -9.462216 -0.513741
83 13.905321 -7.301261 -1.974976
84 6.266242 14.855633 -3.349146
85 18.951927 0.474999 8.842582
86 6.405095 -13.955881 6.880934
87 19.594035 4.227600 -5.387188
88 8.869082 12.200279 -13.578405
89 18.859369 -5.088788 13.973583
90 11.124333 10.934181 6.553725
91 19.783878 -0.468959 -6.518292
92 13.996027 -2.980743 -3.159853
93 12.237272 1.173544 -13.540311
94 12.805587 15.726523 1.217280
95 20.965365 0.978581 13.793888
96 13.298730 -8.686252 -11.816047
97 -2.451185 18.854241 -3.739884
98 16.466510 0.594765 18.420659
99 16.960081 -12.515906 9.403375
100 23.764955 -6.963162 -6.548974
101 17.935738 18.523518 -10.331654
102 29.067843 -2.545151 12.463392
