# Supplementary material for: Cellular organization in lab-evolved and extant multicellular species obeys a maximum entropy law
Source: eLife. 2022 Feb 21;11:e72707. doi: 10.7554/eLife.72707 (PMC8860445; doi:10.7554/eLife.72707)
Supplement: Figure 2—source data 1. — Each subdirectory contains an explanatory README file. [file elife-72707-fig2-data1.zip › Simulation_Data/Snowflake_Simulations/elyes-sim_AspRat=1-2_pole-theta=10_theta=45-3_dtheta=0_back-prob=0-8_include-forces=0_N=10000_cid=00030.txt]

1 0.000000 0.000000 0.000000
2 2.838867 0.813815 3.325684
3 2.838867 -3.098941 -1.455691
4 5.358797 1.193249 7.245192
5 2.838867 3.407772 0.330998
6 7.233547 0.364304 3.841794
7 5.364587 -6.705511 -3.044144
8 8.234384 1.433849 10.926391
9 2.838867 -2.621962 2.201769
10 6.602956 -4.797130 0.196405
11 4.017921 2.105185 11.386697
12 2.870518 6.559096 3.469435
13 11.871493 -0.269587 3.877455
14 4.836641 -9.120070 -6.741821
15 11.266673 1.654628 14.486090
16 6.566970 3.221147 3.621722
17 9.570083 2.485543 7.858942
18 6.739163 4.337762 -1.593696
19 9.850740 -2.266667 1.390279
20 9.493066 -6.805971 -4.695569
21 11.597666 -1.258125 12.032395
22 5.449720 -5.588439 4.711665
23 10.531210 -5.500138 2.614225
24 0.986529 -0.097952 13.782212
25 2.251985 9.714812 6.868160
26 16.521067 -0.790694 3.733948
27 3.969501 -11.381421 -10.748193
28 13.948128 1.482879 18.311481
29 1.680506 1.392833 7.580631
30 6.087865 4.690501 9.894593
31 9.675963 -2.057340 6.661702
32 6.788386 -1.927435 4.125455
33 10.454847 -2.680642 0.878353
34 -0.589460 7.686217 6.026736
35 14.516301 -1.924267 0.707492
36 3.330468 -7.603549 -10.642237
37 15.346563 -0.081746 14.834138
38 10.469436 2.438889 1.636661
39 14.108663 3.590712 7.657056
40 10.276295 5.239119 -4.499070
41 12.212568 -5.012911 -1.573861
42 13.747152 -6.724356 -6.642941
43 15.127077 -4.206373 12.907476
44 8.078511 -8.508026 7.257656
45 14.430850 -5.817462 5.182828
46 -2.072790 -2.680504 16.206654
47 5.045545 12.758538 8.515398
48 21.155564 -1.159573 3.207329
49 6.765059 -12.581500 -13.992619
50 16.347913 1.602894 22.325134
51 12.657550 1.897705 10.971928
52 1.656809 -5.948435 4.907125
53 9.047216 -2.937996 3.413679
54 -0.224876 2.344698 12.699304
55 3.511649 10.959521 3.386663
56 14.421435 -2.512202 6.749755
57 11.144636 -0.336916 18.461074
58 8.038866 6.206675 6.571600
59 12.652545 2.768925 4.665236
60 9.191595 8.023271 -2.022933
61 14.102477 -3.543762 1.661199
62 10.901169 -6.561359 -8.907344
63 11.445561 -5.254938 13.977643
64 4.390708 -9.571645 6.383251
65 11.122437 -7.370332 6.606024
66 1.531324 -3.321840 16.797403
67 -1.142463 12.520898 7.488835
68 19.199041 -3.310530 6.236051
69 0.640609 -10.835689 -13.646865
70 16.998247 -1.530166 19.494687
71 -0.651856 1.556135 11.618980
72 3.096552 6.985263 12.254202
73 12.243499 -4.128758 9.971049
74 11.153211 -0.890680 5.437883
75 14.294522 -0.074259 1.493825
76 -4.165963 8.276440 8.977577
77 16.506346 -3.592581 -3.179929
78 1.481817 -5.493310 -14.387081
79 19.583622 -2.072854 14.826342
80 11.099276 1.213949 -2.592341
81 16.572914 6.254665 10.228526
82 13.800199 6.240247 -7.413396
83 14.460226 -7.897691 -4.495489
84 16.825136 -3.514217 -6.694470
85 19.157780 -6.461494 13.582977
86 11.416570 -11.161466 5.993436
87 18.018875 -6.511628 8.097419
88 -5.597217 -4.439956 18.704504
89 8.686840 15.337437 9.904625
90 24.432584 -0.787206 6.191306
91 10.002796 -13.676518 -17.191890
92 18.888503 1.857631 26.248014
