# Supplementary material for: Cellular organization in lab-evolved and extant multicellular species obeys a maximum entropy law
Source: eLife. 2022 Feb 21;11:e72707. doi: 10.7554/eLife.72707 (PMC8860445; doi:10.7554/eLife.72707)
Supplement: Figure 2—source data 1. — Each subdirectory contains an explanatory README file. [file elife-72707-fig2-data1.zip › Simulation_Data/Snowflake_Simulations/elyes-sim_AspRat=1-2_pole-theta=10_theta=45-3_dtheta=0_back-prob=0-8_include-forces=0_N=10000_cid=00031.txt]

1 0.000000 0.000000 0.000000
2 2.838867 3.423797 -0.009341
3 2.838867 -3.402767 0.379004
4 5.028951 7.485478 0.687551
5 7.257796 3.800428 -0.345283
6 5.116408 -7.457979 0.874944
7 7.027178 11.501246 2.010483
8 5.241995 5.199439 -3.303837
9 6.034899 -4.940457 -2.304747
10 3.948999 10.708132 3.556321
11 11.886022 3.985991 -1.010104
12 6.557869 -11.891251 1.096682
13 8.287561 15.551542 3.955571
14 2.838867 -0.924428 3.296650
15 2.758529 -7.200373 -1.934732
16 8.011102 9.686610 -1.770788
17 10.227234 6.709236 1.236773
18 3.721905 -11.212892 2.808239
19 5.386342 15.635166 2.009583
20 3.771441 7.066480 -7.063261
21 8.898977 -6.885063 -5.439953
22 2.745919 14.101312 6.545406
23 16.354468 3.795498 -2.355975
24 7.986923 -16.312976 1.640548
25 12.196867 16.916803 5.578848
26 1.658753 7.709202 -0.165131
27 6.736912 -3.916917 2.458076
28 8.525556 -8.537212 3.519675
29 11.287146 12.770203 1.855379
30 8.587616 3.299177 -5.534859
31 10.230916 -6.223337 -1.577217
32 5.551553 14.764586 4.427321
33 15.114723 5.407256 1.698611
34 7.821957 -14.348219 4.581941
35 8.045262 19.695429 2.358345
36 5.064157 -1.916694 7.287757
37 2.558596 -11.444245 -3.870490
38 11.187803 11.617698 -4.615889
39 14.669457 6.928880 1.244074
40 -0.527982 -12.284190 3.564823
41 3.354240 19.847144 2.179202
42 1.312089 8.608696 -10.724855
43 12.027634 -9.063359 -8.146706
44 -0.582676 17.042538 6.318957
45 20.661722 4.224618 -4.110518
46 10.571468 -18.835703 -0.955144
47 16.634853 18.159091 6.311987
48 3.496163 11.624058 0.135865
49 6.778732 13.557697 5.946334
50 8.425046 8.299406 -3.503914
51 8.491789 -2.468797 -5.068119
52 6.297099 13.001372 6.557840
53 14.229843 3.152708 -4.697079
54 6.921211 0.504295 4.333400
55 4.484496 -11.251802 -1.311358
56 8.255632 13.900652 -3.172105
57 10.762164 10.968707 0.073846
58 6.897011 19.583528 3.391595
59 5.631950 9.640687 -10.176716
60 11.969473 -5.090942 -8.111063
61 5.022613 15.779617 9.977838
62 19.945117 2.231351 -0.248295
63 13.764466 16.868865 9.740815
64 -1.135809 9.595320 -3.065927
65 7.606382 -3.250534 6.768713
66 12.164622 -9.684683 6.226124
67 15.694212 13.969427 0.870954
68 12.204912 1.245174 -7.679593
69 11.606025 -9.521160 1.071382
70 8.167656 17.123425 1.711897
71 17.569900 6.986100 5.341382
72 9.138808 -16.606868 8.465426
73 7.735627 24.125104 0.896518
74 7.231922 0.780877 10.081598
75 2.334901 -15.727276 -5.747085
76 13.684402 14.112960 -7.666859
77 19.278760 7.570944 1.580922
78 -5.060620 -13.240650 4.237480
79 0.839471 23.788069 2.224762
80 -1.535899 9.794262 -14.241737
81 15.695948 -11.298677 -9.965823
82 -4.260428 19.923245 6.042819
83 24.930568 4.787284 -5.948314
84 13.420323 -21.165898 -3.847937
85 21.037023 19.661369 6.831857
