# Supplementary material for: Cellular organization in lab-evolved and extant multicellular species obeys a maximum entropy law
Source: eLife. 2022 Feb 21;11:e72707. doi: 10.7554/eLife.72707 (PMC8860445; doi:10.7554/eLife.72707)
Supplement: Figure 2—source data 1. — Each subdirectory contains an explanatory README file. [file elife-72707-fig2-data1.zip › Simulation_Data/Snowflake_Simulations/elyes-sim_AspRat=1-2_pole-theta=10_theta=45-3_dtheta=0_back-prob=0-8_include-forces=0_N=10000_cid=00032.txt]

1 0.000000 0.000000 0.000000
2 4.679094 0.129913 0.055303
3 2.838867 2.790151 -1.984320
4 9.358168 0.221439 0.174034
5 2.838867 0.671565 3.357301
6 7.399635 3.621440 0.490658
7 4.768120 6.341959 -4.318447
8 12.168950 -2.104791 2.717614
9 2.838867 -3.357174 -0.672202
10 7.629232 -2.216556 -2.305291
11 3.159246 7.186334 -1.390546
12 4.973595 1.995054 7.293612
13 9.399680 7.818139 0.977143
14 6.603964 10.017120 -6.562882
15 15.129557 -4.925409 4.978921
16 1.781782 6.799479 -3.593513
17 12.101403 3.346931 1.751246
18 5.697814 -2.056377 5.398476
19 10.659253 4.545129 3.372208
20 6.453439 10.163634 -2.790005
21 11.341281 -6.099423 4.489482
22 5.192998 -7.302133 -1.558328
23 10.595415 -5.316520 -4.135817
24 3.415761 11.700413 -0.185694
25 7.245953 3.909781 10.900961
26 11.182801 11.895848 2.376212
27 4.640753 13.015741 -9.196455
28 18.174227 -7.706719 7.194773
29 2.286356 -0.693062 7.554224
30 6.182141 7.878322 0.068400
31 3.480147 10.598374 -4.393929
32 15.866711 -4.409403 1.824888
33 1.657805 -7.582489 -1.402575
34 11.791454 -3.588159 -1.546180
35 3.152939 9.310202 2.517238
36 8.249345 4.941240 7.902785
37 10.169720 10.952082 -2.083425
38 14.367298 -8.092068 8.007595
39 -1.449420 7.758358 -6.495499
40 14.706049 6.828541 3.486558
41 8.569419 -5.202956 7.339955
42 13.405420 7.993381 3.963610
43 8.367137 13.604591 -0.276428
44 10.259259 -10.410345 5.955454
45 7.004643 -11.236976 -3.288478
46 13.186457 -8.769361 -5.935187
47 3.389090 16.295531 0.683729
48 9.918605 6.303152 13.891372
49 13.133639 16.025523 3.373749
50 1.894763 16.047955 -11.460331
51 21.230870 -10.448442 9.443560
52 7.557674 -2.113259 2.597663
53 5.672810 5.790310 -0.326175
54 12.306156 -1.715857 -2.534820
55 7.600519 7.220899 -2.114179
56 13.771994 -6.210127 2.119203
57 7.046452 -3.608458 -2.091611
58 6.988002 -6.319362 -3.898227
59 0.048130 10.275605 -2.138210
60 3.875556 5.342256 10.008789
61 13.352363 8.982428 2.651171
62 5.404222 14.298179 -6.441267
63 2.961764 10.893394 -2.317138
64 10.934347 6.606200 4.543518
65 5.560716 -6.499774 5.260389
66 12.610333 1.580392 6.052742
67 4.550639 14.152729 -2.291896
68 13.274040 -8.556888 7.652858
69 6.785592 -8.842387 -5.414868
70 11.375703 -6.527331 -8.343753
71 2.764527 13.584427 3.790236
72 10.566344 6.867674 10.814299
73 13.386137 12.773062 6.138850
74 4.915147 13.706774 -13.581523
75 21.130587 -10.585298 5.534846
76 2.018223 -2.047930 12.017624
77 4.812722 12.347950 0.073152
78 2.098760 15.041669 -3.907846
79 19.738213 -6.528538 0.268883
80 3.878157 -11.424169 -1.707806
81 16.348567 -4.169139 -0.702442
82 2.822375 10.622886 6.989737
83 11.560294 8.201506 7.427321
84 10.183425 14.527540 -5.078787
85 13.655578 -11.411828 11.224749
86 -4.809238 8.522022 -9.664004
87 17.686069 10.099052 5.003379
88 11.635521 -7.982666 9.519267
89 16.891468 9.209338 1.483578
90 10.173735 16.848354 2.572302
91 9.184988 -14.733379 7.395808
92 9.045515 -15.028149 -5.121077
93 17.352838 -8.757588 -7.491710
94 2.420658 20.713722 1.822035
95 13.952430 8.041446 13.192638
96 11.798817 19.281035 6.094324
97 -0.594174 19.370408 -13.617243
98 24.297805 -13.220472 11.640457
