# Supplementary material for: Cellular organization in lab-evolved and extant multicellular species obeys a maximum entropy law
Source: eLife. 2022 Feb 21;11:e72707. doi: 10.7554/eLife.72707 (PMC8860445; doi:10.7554/eLife.72707)
Supplement: Figure 2—source data 1. — Each subdirectory contains an explanatory README file. [file elife-72707-fig2-data1.zip › Simulation_Data/Snowflake_Simulations/elyes-sim_AspRat=1-2_pole-theta=10_theta=45-3_dtheta=0_back-prob=0-8_include-forces=0_N=10000_cid=00033.txt]

1 0.000000 0.000000 0.000000
2 2.838867 -2.726224 -2.071274
3 2.838867 2.365577 -2.475180
4 5.556559 -5.293744 -4.874233
5 6.960195 -4.139892 -1.178058
6 3.109980 2.458427 -6.913594
7 5.802088 -9.695631 -5.461385
8 2.838867 3.184421 1.257751
9 9.991764 -5.576472 -5.049344
10 10.974056 -5.681993 0.648938
11 6.506735 2.848290 -9.758186
12 5.855550 -14.355102 -5.909885
13 1.657234 -6.085264 -4.736274
14 5.577033 5.709291 -1.424627
15 10.253795 -5.820991 -3.649443
16 0.450548 4.491096 -9.842300
17 3.006589 -12.368133 -7.657872
18 6.160568 6.213778 2.514427
19 12.744682 -8.023862 -2.556683
20 15.040995 -7.056068 2.513922
21 7.543293 6.021479 -12.697243
22 6.332464 -18.867916 -7.014338
23 9.212621 -12.529664 -5.805125
24 7.118998 3.217100 2.466490
25 12.824608 -8.812674 -6.182317
26 14.110191 -3.488767 2.915225
27 10.596987 1.196410 -9.190057
28 6.203654 -17.514885 -2.799221
29 0.025030 -9.523171 -7.462810
30 8.355635 9.321331 -0.368733
31 13.503358 -7.525582 -6.556613
32 -1.964354 7.434963 -12.542073
33 0.125679 -15.111609 -10.121352
34 9.655976 9.130140 3.605374
35 15.854334 -10.440772 -0.041396
36 19.142092 -8.355098 4.360707
37 7.959000 9.614509 -15.665938
38 6.763389 -23.475206 -7.682958
39 9.250579 -3.152206 2.504367
40 1.720260 -0.774019 -9.634183
41 1.974092 6.384562 4.223032
42 13.694797 -8.923090 -0.720183
43 10.147009 5.324280 -9.126112
44 3.160104 -17.012906 -8.244899
45 0.320064 -5.946777 -8.975901
46 4.519820 9.563137 0.527757
47 9.975080 -9.250260 -6.467966
48 -0.367554 3.961385 -14.181856
49 1.056389 -16.234310 -6.642473
50 7.236523 10.187764 0.831751
51 11.457241 -11.083043 0.403984
52 18.799434 -4.742774 3.065684
53 4.899665 9.419237 -13.814429
54 5.881225 -22.549356 -4.559746
55 12.922449 -15.379796 -5.925030
56 9.849251 6.291009 4.163086
57 15.283299 -12.636012 -7.293142
58 17.247403 -0.575527 4.796119
59 14.910292 -0.025789 -7.882584
60 7.097681 -20.309936 0.840472
61 -2.087797 -12.836536 -9.997732
62 10.999864 13.072598 0.551777
63 16.962724 -8.321073 -9.584103
64 -4.292470 10.504580 -15.201871
65 -2.951294 -17.970759 -12.178980
66 13.549060 11.510104 4.615508
67 18.878904 -12.811270 2.630175
68 23.500203 -9.479350 5.619059
69 7.574213 13.173949 -18.666395
70 7.734081 -27.937238 -8.670545
