# Supplementary material for: Cellular organization in lab-evolved and extant multicellular species obeys a maximum entropy law
Source: eLife. 2022 Feb 21;11:e72707. doi: 10.7554/eLife.72707 (PMC8860445; doi:10.7554/eLife.72707)
Supplement: Figure 2—source data 1. — Each subdirectory contains an explanatory README file. [file elife-72707-fig2-data1.zip › Simulation_Data/Snowflake_Simulations/elyes-sim_AspRat=1-2_pole-theta=10_theta=45-3_dtheta=0_back-prob=0-8_include-forces=0_N=10000_cid=00034.txt]

1 0.000000 0.000000 0.000000
2 2.838867 1.921783 2.833588
3 2.838867 -1.486906 -3.084085
4 6.805200 3.874522 2.347125
5 2.764873 1.638126 7.271572
6 5.503371 -3.196561 -6.532926
7 10.427933 4.130352 4.914613
8 2.838867 3.369658 -0.606527
9 1.857226 5.302416 5.551921
10 2.131905 -1.487222 -7.475194
11 10.238747 2.303880 -0.003509
12 2.666479 4.701218 10.494835
13 8.211391 -4.624157 -10.072602
14 14.318019 3.523497 7.421260
15 2.838867 -1.054256 3.257455
16 7.889772 7.023338 -0.600807
17 -0.820199 1.933050 9.887279
18 8.508682 -1.144407 -9.089957
19 12.972635 0.788249 6.376282
20 5.270102 7.339447 -1.077945
21 0.228840 8.428491 8.622282
22 -1.052796 0.824173 -9.548060
23 10.208169 -1.481358 -2.338606
24 2.621451 8.330879 13.449997
25 11.545587 -5.472849 -13.224802
26 18.146235 2.240160 9.778687
27 4.532526 6.034200 2.799215
28 4.804405 -5.455891 -3.490851
29 8.296113 7.945574 3.339773
30 9.929766 -3.202945 -6.967232
31 10.449860 3.994503 9.360139
32 7.179850 3.641270 -1.535898
33 3.446398 6.675848 9.472362
34 2.357659 -4.669847 -10.573835
35 14.340327 3.779740 -0.886974
36 4.892629 5.138606 14.320352
37 11.601033 -7.503536 -10.106323
38 15.422018 0.148135 10.098900
39 5.155968 -3.060041 6.776071
40 9.324337 10.117448 -3.794415
41 -1.476783 3.379663 14.041535
42 11.632934 1.072400 -11.777469
43 15.115437 -3.126092 7.783286
44 7.363439 11.501528 -1.516921
45 1.925566 12.303725 9.995350
46 -4.532965 3.758701 -10.576498
47 10.185230 -5.207641 -5.158309
48 2.380403 11.888943 16.481304
49 14.614065 -6.268093 -16.663180
50 21.849981 0.313600 11.881887
51 7.001892 -3.046638 -2.949542
52 4.958899 -6.871670 -8.978076
53 3.142878 9.560108 5.523749
54 7.128848 -5.507135 -14.295171
55 16.067162 5.878326 10.764450
56 2.311131 -0.142589 7.578565
57 10.893225 7.162158 -3.878250
58 8.703810 3.240791 -9.806620
59 12.816992 -3.387704 4.853512
60 3.778611 11.476299 -1.743937
61 -2.654788 7.789859 11.947711
62 -2.483493 1.070908 -13.752090
63 6.615243 -4.002010 -3.058908
64 2.346934 8.409863 17.888469
65 15.178057 -3.051736 -14.076277
66 18.987898 -1.632194 11.798121
67 4.177020 8.906664 -0.577796
68 6.843123 -9.660415 -3.761751
69 10.103379 11.870240 5.101356
70 14.591881 -2.995176 -6.643759
71 9.776030 2.983552 13.865003
72 11.705119 3.602109 -2.730711
73 5.427776 4.095856 12.505416
74 1.855721 -8.366020 -13.378000
75 18.488739 5.897125 -1.333611
76 7.733796 5.661223 17.995824
77 15.057402 -7.568318 -7.307937
78 15.858099 -3.998167 12.197548
79 7.280054 -5.595407 10.083932
80 11.210749 13.135523 -6.831814
81 -1.040810 4.388699 18.575000
82 14.649660 3.195081 -14.659086
83 17.825728 -6.571875 9.389842
84 9.434487 15.695035 -1.689915
85 3.693359 16.602436 10.413299
86 -7.845483 7.046067 -10.721311
87 10.278289 -9.302353 -7.402065
88 1.565006 15.269698 19.606426
89 16.901375 -3.382908 -19.158286
90 25.708132 -1.495960 13.816183
