# Supplementary material for: Cellular organization in lab-evolved and extant multicellular species obeys a maximum entropy law
Source: eLife. 2022 Feb 21;11:e72707. doi: 10.7554/eLife.72707 (PMC8860445; doi:10.7554/eLife.72707)
Supplement: Figure 2—source data 1. — Each subdirectory contains an explanatory README file. [file elife-72707-fig2-data1.zip › Simulation_Data/Snowflake_Simulations/elyes-sim_AspRat=1-2_pole-theta=10_theta=45-3_dtheta=0_back-prob=0-8_include-forces=0_N=10000_cid=00035.txt]

1 0.000000 0.000000 0.000000
2 4.573779 0.709187 0.587294
3 2.838867 -0.758454 -3.338745
4 6.622098 2.600759 4.052548
5 7.063346 4.149110 -0.735819
6 1.817972 -2.799998 -7.156010
7 8.489779 5.336287 7.340537
8 2.838867 2.731861 2.063833
9 3.187360 1.502241 -7.153119
10 8.780261 6.468854 4.454811
11 8.941028 8.187070 -2.163798
12 0.299581 -5.524408 -10.636201
13 10.145824 8.591496 10.260891
14 2.838867 3.052727 -1.550268
15 7.869741 -2.130144 1.512755
16 7.258152 -0.519786 -3.779872
17 4.867896 3.090599 8.110191
18 7.028575 6.032250 -4.764989
19 2.879932 -2.038782 -11.407413
20 6.612804 7.249122 10.890138
21 5.148309 6.390840 3.811308
22 3.223491 4.392181 -10.833424
23 10.934756 10.621485 4.620246
24 10.387378 12.549466 -3.002117
25 2.360321 -6.885579 -14.335147
26 11.427825 8.295634 14.509488
27 5.049853 -4.448684 -4.468075
28 10.721901 4.174490 4.757263
29 9.199641 7.314355 1.544335
30 -2.219794 -4.327631 -8.225785
31 6.914364 9.139979 9.023282
32 2.470638 7.152835 2.381686
33 -0.043950 3.907281 -9.038869
34 7.205193 10.538286 5.315344
35 7.564348 10.945069 -5.370016
36 8.030475 10.871330 13.440402
37 5.533034 6.616541 -2.940665
38 11.105722 -5.280238 2.740587
39 11.894950 -0.283525 -4.345072
40 2.025912 2.891971 11.802953
41 6.478053 3.890569 -8.623974
42 3.705930 -0.959791 -15.881873
43 4.327779 9.699799 14.145717
44 7.224776 10.196028 5.577221
45 3.215194 7.410937 -14.411442
46 13.324980 14.641988 4.517004
47 11.880078 16.903792 -3.853142
48 4.609839 -8.752642 -17.980176
49 12.545333 7.785074 19.025882
50 2.838867 -3.180890 1.266653
51 8.105440 0.757760 7.818804
52 10.668137 4.402671 -3.328660
53 6.313056 4.321395 -8.589792
54 13.102866 7.354442 5.013788
55 7.575537 12.334321 -1.316813
56 -2.182425 -9.205997 -10.376990
57 14.112092 10.602974 10.326540
58 1.740836 7.200585 -2.721265
59 12.308363 -1.847102 1.500196
60 10.259330 -3.049715 -5.871291
61 6.590804 3.587086 12.180415
62 3.463320 -4.673871 -14.942609
63 2.248841 7.309058 11.746799
64 4.602479 10.689317 2.807909
65 5.130973 3.944472 -14.826255
66 12.534341 12.835314 8.130505
67 8.015196 16.311604 -2.975500
68 5.961497 -9.476194 -14.654335
69 9.037497 6.766079 17.934167
70 7.886354 -8.042850 -5.386931
71 15.248822 5.152795 5.387331
72 13.179312 9.240827 1.062091
73 -3.769570 -7.078425 -11.358349
74 2.618018 10.139298 9.592845
75 1.374941 11.676318 2.834118
76 -3.967908 5.775898 -10.759639
77 3.037364 11.441066 6.578602
78 5.646226 13.687587 -8.641773
79 6.029364 14.840048 13.277711
80 8.309871 10.176806 -4.176896
81 14.568057 -8.034566 4.257077
82 16.539024 -0.277212 -4.929458
83 -0.694825 2.804127 15.608695
84 5.991112 1.126061 -12.369375
85 4.692999 -0.595533 -20.432663
86 2.114609 12.878797 16.750543
87 6.843796 14.456774 4.359628
88 2.595103 10.757127 -17.609993
89 13.696835 17.614291 1.229334
90 14.069341 18.493680 -7.383158
91 6.671534 -10.808310 -21.645657
92 13.533303 7.439969 23.588437
