# Supplementary material for: Cellular organization in lab-evolved and extant multicellular species obeys a maximum entropy law
Source: eLife. 2022 Feb 21;11:e72707. doi: 10.7554/eLife.72707 (PMC8860445; doi:10.7554/eLife.72707)
Supplement: Figure 2—source data 1. — Each subdirectory contains an explanatory README file. [file elife-72707-fig2-data1.zip › Simulation_Data/Snowflake_Simulations/elyes-sim_AspRat=1-2_pole-theta=10_theta=45-3_dtheta=0_back-prob=0-8_include-forces=0_N=10000_cid=00036.txt]

1 0.000000 0.000000 0.000000
2 4.628232 -0.198443 0.618730
3 2.838867 -0.714969 -3.348327
4 9.236946 -0.936180 0.635849
5 2.838867 -0.919750 3.297959
6 7.287638 2.552490 2.886232
7 5.582134 -1.417627 -7.076002
8 12.274941 -0.492884 3.853878
9 2.838867 2.979470 -1.686781
10 7.795718 2.796277 -0.264630
11 3.065337 -4.308307 -5.959508
12 11.452534 -4.476860 -0.892677
13 5.694506 -1.027138 6.985340
14 10.125546 4.879438 5.765530
15 7.774169 -1.495870 -11.194180
16 15.377515 -0.045635 7.329198
17 2.684599 1.129731 -7.392449
18 4.520835 -4.831663 4.582308
19 5.973254 6.319729 4.851412
20 4.695777 -3.461601 -10.925441
21 13.453293 -3.361187 7.042288
22 7.199316 3.722951 -1.222717
23 10.896427 6.223008 -0.999581
24 2.842405 -8.420569 -8.179727
25 13.973288 -7.765324 -3.038389
26 8.937484 -0.411674 10.289614
27 13.210317 7.084242 8.509010
28 12.074183 -1.984858 -12.220048
29 18.789597 0.511450 10.480782
30 2.838867 -3.106203 1.440131
31 11.529183 -4.437596 2.141629
32 3.137013 1.112592 7.242871
33 9.667299 -3.161707 -7.302389
34 15.460080 -3.184823 5.399837
35 11.272936 2.709425 -3.036461
36 4.850033 -5.141810 -9.947210
37 15.483441 -6.182359 -0.102294
38 6.988463 -4.364696 9.625041
39 11.079504 3.964066 10.012140
40 6.129682 -2.518592 -15.198095
41 16.755907 3.593774 9.482422
42 1.546489 3.185134 -11.431480
43 5.453161 -9.085576 6.257161
44 4.094775 10.225344 6.619568
45 3.931966 -5.448720 -15.086778
46 13.911233 -7.140265 9.741980
47 9.829496 1.705731 1.742854
48 10.378341 10.627662 -0.664543
49 2.645424 -12.647868 -10.180161
50 16.241716 -11.008669 -5.531964
51 12.011139 2.792393 10.550832
52 16.298787 8.892395 11.519809
53 16.708736 -2.539476 -12.545074
54 22.174262 1.146573 13.651837
55 6.909189 -2.486912 3.675163
56 6.899917 0.818253 -4.317212
57 6.778839 3.898002 7.094837
58 9.793930 -8.586616 -1.267610
59 8.789439 1.956597 8.125672
60 14.541463 4.546671 6.178544
61 19.773030 -0.721947 7.268480
62 -0.655139 0.961369 -10.324929
63 2.377566 -8.728491 4.634931
64 2.183204 8.476411 3.976264
65 6.270034 -3.059798 -15.065720
66 16.647090 -6.456455 7.017497
67 11.779009 9.787831 1.509349
68 5.169995 -12.143745 -7.471263
69 18.131414 -7.448272 -4.584708
70 9.554465 -2.423982 14.207724
71 14.058662 11.433049 8.896075
72 14.840631 0.304292 -14.844586
73 18.634681 0.604259 14.924770
74 4.855187 -7.144845 2.613417
75 13.876515 -7.830209 4.334182
76 2.450047 3.619356 11.123763
77 13.762999 -5.407976 -7.047138
78 19.004029 -5.729352 7.072952
79 14.592535 2.235557 -6.299757
80 6.566133 -6.119487 -14.185517
81 20.012847 -7.198126 0.415109
82 8.855336 -8.051484 11.797606
83 11.980714 1.827601 14.058898
84 7.387341 -5.448650 -18.298852
85 18.321624 7.543803 11.441538
86 0.054685 4.981942 -15.486494
87 6.076015 -13.397965 7.967249
88 2.182359 14.124573 8.367710
89 5.299200 -4.090658 -19.095266
90 13.622901 -10.743485 12.699057
91 12.053282 -1.211812 4.635007
92 13.175627 14.082617 -0.522732
93 1.641074 -16.944475 -11.694830
94 18.554094 -14.277788 -7.956584
95 15.088352 6.314211 10.736906
96 19.413582 9.731678 14.889318
97 21.254662 -3.536948 -12.159812
98 25.569884 1.839125 16.799338
