# Supplementary material for: Cellular organization in lab-evolved and extant multicellular species obeys a maximum entropy law
Source: eLife. 2022 Feb 21;11:e72707. doi: 10.7554/eLife.72707 (PMC8860445; doi:10.7554/eLife.72707)
Supplement: Figure 2—source data 1. — Each subdirectory contains an explanatory README file. [file elife-72707-fig2-data1.zip › Simulation_Data/Snowflake_Simulations/elyes-sim_AspRat=1-2_pole-theta=10_theta=45-3_dtheta=0_back-prob=0-8_include-forces=0_N=10000_cid=00037.txt]

1 0.000000 0.000000 0.000000
2 4.679508 -0.073577 -0.105957
3 2.838867 -3.304985 0.894173
4 7.622843 0.899992 3.083178
5 7.522058 -2.844280 1.900222
6 7.195550 -3.917625 0.241772
7 10.748368 2.271733 6.278112
8 2.838867 -0.318041 -3.409006
9 7.525728 2.832779 -1.904226
10 4.594402 -6.357224 -1.823099
11 7.013900 0.292811 7.446910
12 10.113250 -5.884465 4.340048
13 11.859266 -4.163777 0.134022
14 14.057927 3.878101 9.170369
15 2.838867 3.375552 -0.572818
16 2.279438 -6.462101 3.976590
17 6.492540 -6.871447 3.482517
18 10.631951 -3.033165 2.923285
19 12.905763 6.149974 6.572274
20 2.161839 -2.635115 -7.144570
21 9.659793 6.127521 -4.435046
22 5.686957 -9.979527 -4.552250
23 5.900968 -0.257865 11.959300
24 13.894306 -7.953148 3.241958
25 16.450715 -4.884850 0.619654
26 17.135287 6.057329 11.933380
27 2.838867 0.476487 3.390491
28 9.535810 -2.498290 -3.263981
29 4.546721 2.878620 -5.987035
30 6.442660 6.886559 -3.379172
31 4.239098 -10.787945 -1.978365
32 3.822271 2.034819 10.008267
33 13.787578 -5.185627 6.746825
34 14.868800 -0.944270 -0.465237
35 14.942199 2.829750 13.401286
36 4.389524 5.149062 -4.345319
37 1.817896 -9.566057 7.445128
38 5.501452 -11.161576 5.060972
39 14.099898 -2.614534 6.029608
40 14.625421 10.496520 6.384080
41 0.365863 -5.369901 -10.472352
42 12.330890 9.388457 -6.437901
43 9.634202 -11.642334 -5.750566
44 4.504839 -0.760301 16.398085
45 18.096451 -9.768690 2.296382
46 21.077207 -5.115512 1.252512
47 20.173069 8.280081 14.716893
48 2.494665 -7.516185 -0.494697
49 8.785807 -1.526946 6.624240
50 11.114618 -2.170743 4.434289
51 11.854351 0.503374 10.206387
52 8.567399 3.417053 -6.188520
53 5.599584 -5.722838 -6.108983
54 6.461305 3.177493 10.786803
55 8.824478 -9.001468 7.239186
56 14.747935 -3.534235 -3.188764
57 17.954162 2.067167 10.319937
58 -1.622586 -8.110308 5.332784
59 8.274938 -10.896553 2.847525
60 11.012263 -4.217354 7.193495
61 15.731295 7.923474 9.513821
62 -0.513538 -1.681702 -10.567288
63 9.723964 10.542256 -3.898730
64 6.497590 -14.185304 -3.353941
65 8.272317 -1.973869 15.307982
66 14.473911 -11.486981 0.604210
67 19.505749 -6.126698 -2.364675
68 16.714650 9.978405 13.990042
69 5.483233 1.233157 7.177729
70 12.255763 -1.427762 -6.904302
71 7.239656 2.915366 -9.526581
72 4.889835 11.006305 -4.969250
73 3.081488 -15.235673 -1.167759
74 0.319665 4.435174 11.965776
75 18.020965 -4.703707 8.649197
76 17.325978 2.980218 -1.123320
77 14.990995 1.250192 17.800220
78 5.505803 7.223383 -8.383082
79 1.444080 -12.755247 10.851591
80 4.804389 -15.518891 6.621941
81 17.416052 -2.034548 9.279660
82 16.397776 14.809849 6.721320
83 -1.582630 -8.213732 -13.639524
84 15.666900 11.911467 -8.504430
85 11.806010 -11.509730 -9.629652
86 2.546555 -1.250415 20.615641
87 22.160509 -12.057420 2.104745
88 25.745365 -5.358842 1.308014
89 22.817533 10.487457 17.879162
