# Supplementary material for: Cellular organization in lab-evolved and extant multicellular species obeys a maximum entropy law
Source: eLife. 2022 Feb 21;11:e72707. doi: 10.7554/eLife.72707 (PMC8860445; doi:10.7554/eLife.72707)
Supplement: Figure 2—source data 1. — Each subdirectory contains an explanatory README file. [file elife-72707-fig2-data1.zip › Simulation_Data/Snowflake_Simulations/elyes-sim_AspRat=1-2_pole-theta=10_theta=45-3_dtheta=0_back-prob=0-8_include-forces=0_N=10000_cid=00038.txt]

1 0.000000 0.000000 0.000000
2 4.658744 -0.416848 -0.087552
3 2.838867 3.414283 -0.255232
4 7.162744 -3.264671 -2.411670
5 2.838867 0.808824 3.326902
6 7.834488 2.311957 1.412420
7 4.851709 7.626946 -0.243729
8 9.686751 -6.493067 -4.668765
9 2.838867 -1.225884 -3.196823
10 1.701261 7.704095 0.036314
11 5.792888 -7.182771 -4.009678
12 4.970346 2.191252 7.246655
13 10.269987 5.985822 2.948891
14 4.995480 10.715995 -3.440406
15 13.863147 -7.813922 -3.897600
16 2.838867 -1.823079 2.898077
17 7.613491 -0.168153 3.227453
18 1.689037 1.309442 7.594092
19 10.067770 5.531218 -0.692442
20 10.872431 -10.563819 -3.325345
21 5.074460 -2.654423 -7.047934
22 2.940341 11.347677 -2.193177
23 4.192611 -11.375495 -5.337166
24 6.745952 3.086873 11.475163
25 12.633104 9.753010 4.412020
26 4.544273 13.436433 -7.217113
27 18.321942 -8.409353 -2.622637
28 7.634264 1.316599 -2.902349
29 4.147810 6.209194 2.947388
30 10.261004 -6.218386 -1.204197
31 6.958798 2.472637 3.525732
32 7.044187 -0.154965 -4.171532
33 3.204994 11.056669 2.542440
34 6.300921 -11.290600 -2.382018
35 7.077052 6.012609 8.107270
36 13.990387 6.243955 5.372448
37 6.663408 10.264789 -7.538706
38 16.678666 -10.582815 -5.943991
39 5.025538 -3.843062 6.502323
40 10.370891 0.322692 6.978198
41 0.307307 1.644246 12.053397
42 12.200278 8.200491 -3.871959
43 12.242895 -14.739140 -1.717632
44 6.180185 -0.357832 -10.692749
45 4.714732 14.794883 -4.814504
46 2.557463 -15.622375 -6.432474
47 8.250342 4.701441 15.588152
48 12.529742 11.827403 8.344938
49 3.290808 16.138733 -10.814638
50 22.756423 -8.412694 -1.138295
51 7.224194 -3.554077 1.744905
52 7.472495 6.727982 1.798838
53 8.611056 -9.120044 -8.092726
54 5.710432 -4.612148 -3.459436
55 0.345928 9.952045 3.626778
56 7.084083 -0.144941 10.386075
57 11.819409 9.470061 0.659567
58 7.097345 14.607184 -3.912054
59 15.916785 -7.723227 0.046507
60 4.473252 -0.161004 6.685943
61 8.917539 -3.313871 6.088494
62 2.331361 4.607413 10.508272
63 8.555644 7.938828 -4.112754
64 12.554323 -11.654907 0.644844
65 3.777046 11.601950 -6.554015
66 0.038373 -12.725333 -6.174949
67 7.239855 6.924456 13.668482
68 11.690221 14.070072 3.906470
69 2.683972 17.454857 -7.633269
70 21.242608 -11.598323 -3.662741
71 10.849788 3.579352 -5.422598
72 4.927505 9.440198 6.230145
73 11.692959 -6.848102 2.959287
74 11.181042 4.404252 2.955617
75 11.171623 1.917797 -4.862669
76 5.147869 14.258802 5.350659
77 4.866402 -15.320512 -3.600050
78 11.420461 6.956575 8.266543
79 17.814758 6.334927 8.068844
80 9.013807 9.372023 -11.481162
81 18.637635 -14.177413 -8.179271
82 6.915307 -5.568224 10.418479
83 13.424682 0.801391 10.490380
84 2.387001 0.293479 15.745543
85 15.216465 6.988882 -6.907787
86 14.068520 -18.447862 0.451492
87 7.314724 2.002121 -14.569119
88 8.085938 17.563600 -3.948010
89 -0.110561 -18.299126 -4.087630
90 6.420122 4.394838 19.630173
91 12.847403 14.275007 12.304668
92 1.418819 18.822273 -14.155378
93 27.346478 -8.624768 -0.299506
