# Supplementary material for: Cellular organization in lab-evolved and extant multicellular species obeys a maximum entropy law
Source: eLife. 2022 Feb 21;11:e72707. doi: 10.7554/eLife.72707 (PMC8860445; doi:10.7554/eLife.72707)
Supplement: Figure 2—source data 1. — Each subdirectory contains an explanatory README file. [file elife-72707-fig2-data1.zip › Simulation_Data/Snowflake_Simulations/elyes-sim_AspRat=1-2_pole-theta=10_theta=45-3_dtheta=0_back-prob=0-8_include-forces=0_N=10000_cid=00039.txt]

1 0.000000 0.000000 0.000000
2 4.651872 0.484887 -0.026162
3 2.838867 -0.480260 -3.389959
4 7.073510 3.991557 -1.299178
5 2.838867 -0.315168 3.409273
6 7.403545 1.184978 -3.449583
7 5.340605 -1.885888 -7.070098
8 8.807220 7.993580 -2.984284
9 7.816541 -1.887423 2.008206
10 1.656436 -1.044209 -7.640307
11 6.297780 6.565841 -4.842192
12 4.622194 -3.923110 5.302453
13 9.618067 2.194231 -7.443533
14 8.214225 -3.133467 -10.541674
15 10.693804 11.985405 -4.535971
16 2.838867 2.156716 -2.659144
17 11.137831 5.476978 -0.271338
18 3.426537 2.571975 6.741042
19 11.326963 3.234476 -3.883153
20 9.381919 -3.739594 -7.184978
21 12.915644 9.030825 -4.335805
22 7.825803 -6.301197 2.556068
23 2.447974 1.355651 -11.300331
24 4.807690 10.742111 -5.188648
25 6.475821 -7.921917 6.878576
26 11.181675 2.862624 -11.793249
27 11.522179 -4.506990 -13.546028
28 13.049897 15.957100 -5.191295
29 2.838867 2.700832 2.104276
30 4.929360 2.581815 -5.846617
31 6.870130 -2.130993 3.892320
32 9.982483 -1.646681 -5.710649
33 3.961995 -3.070021 -11.129519
34 7.488528 12.169694 -2.207905
35 9.233201 -1.650780 6.217566
36 -0.690036 -4.398549 -9.379305
37 3.456858 5.597067 -8.124306
38 2.486832 -7.374517 7.121698
39 13.822542 3.449475 -8.170441
40 8.407651 -6.871919 -12.943381
41 11.803396 15.647489 -2.268906
42 5.547740 4.493808 -5.678386
43 12.536759 9.201482 1.716804
44 3.413189 5.585477 10.316919
45 15.376010 5.565053 -4.166349
46 13.650126 -5.641700 -6.899172
47 17.528204 9.585254 -4.760192
48 8.401498 -10.928608 2.717547
49 3.883371 3.637492 -15.118809
50 0.638914 12.287284 -5.312713
51 8.486919 -11.933258 8.209067
52 11.860997 3.307127 -16.391129
53 15.429529 -5.276169 -15.973803
54 15.850796 19.584124 -6.109195
55 7.411521 1.484959 3.315369
56 6.096623 -6.056195 -8.418656
57 10.011174 11.713652 -0.864567
58 11.742445 -3.494755 0.672018
59 -2.023011 0.577104 -9.541529
60 7.406910 10.727516 -5.952115
61 6.297968 -7.440330 3.157091
62 8.681489 0.891651 -11.591755
63 4.221134 1.080556 -6.747280
64 13.844554 3.621162 2.730535
65 0.583765 5.798282 7.877362
66 12.809645 6.553745 -1.320783
67 13.356763 -1.942329 -8.052208
68 15.346056 12.752904 -4.191350
69 4.223211 -8.877897 2.960522
70 6.423972 2.459368 -12.960118
71 4.502819 -11.769293 7.920976
72 13.200753 -0.003658 -14.529924
73 14.318175 -7.949872 -13.213461
74 12.551303 19.872112 -3.140510
75 5.847773 5.535251 4.294983
76 5.265218 3.244433 -10.231794
77 11.346797 -3.467365 3.942447
78 12.907444 -1.214078 -9.033163
79 2.103897 -4.393587 -15.216947
80 6.201279 16.460125 -0.861229
81 10.808271 -0.778198 10.534503
82 -3.715344 -4.680961 -12.627287
83 0.357785 3.719467 -11.077512
84 -0.003739 -10.922379 8.888693
85 18.302286 4.747968 -8.574292
86 8.210602 -11.028548 -15.086288
87 15.080561 18.628367 -2.664118
88 8.189422 6.848173 -8.743429
89 13.868638 13.098071 3.940317
90 3.354118 8.601818 13.896695
91 19.078871 8.415494 -4.259063
92 17.533540 -8.133837 -6.186978
93 22.135257 10.401562 -4.802018
94 9.353263 -15.491982 2.350022
95 5.145315 5.972713 -18.973456
96 -3.830455 13.666765 -5.502088
97 10.454027 -15.986724 9.480338
98 12.302719 4.121858 -20.976810
99 19.475827 -6.387018 -18.038056
100 19.044534 21.432969 -3.626567
