# Supplementary material for: Cellular organization in lab-evolved and extant multicellular species obeys a maximum entropy law
Source: eLife. 2022 Feb 21;11:e72707. doi: 10.7554/eLife.72707 (PMC8860445; doi:10.7554/eLife.72707)
Supplement: Figure 2—source data 1. — Each subdirectory contains an explanatory README file. [file elife-72707-fig2-data1.zip › Simulation_Data/Snowflake_Simulations/elyes-sim_AspRat=1-2_pole-theta=10_theta=45-3_dtheta=0_back-prob=0-8_include-forces=0_N=10000_cid=00040.txt]

1 0.000000 0.000000 0.000000
2 4.664748 0.092267 0.354046
3 2.838867 3.353153 -0.691979
4 9.248674 0.701270 1.043866
5 2.838867 -0.479482 3.390069
6 7.713358 1.902635 -2.331133
7 5.855729 6.883600 -1.252730
8 13.852168 0.502574 1.782440
9 2.838867 0.783695 -3.332911
10 7.187339 0.144864 4.016750
11 1.972685 7.016769 -3.060373
12 11.290985 3.841514 3.441672
13 5.455768 -1.848569 7.004919
14 7.737141 6.059635 -3.912405
15 8.781116 10.418333 -2.165948
16 16.385133 -3.125529 2.232552
17 7.497381 -3.170322 1.409195
18 6.134754 5.046706 1.767827
19 12.002263 -1.309840 3.899532
20 3.167168 2.074650 7.016399
21 8.043277 8.218854 -4.887750
22 17.234536 2.321369 -0.461042
23 5.578727 1.289655 -7.091812
24 9.611262 0.625837 7.988455
25 0.483280 10.363136 -5.967162
26 13.050167 7.095798 6.307663
27 7.965767 -3.617279 10.536965
28 7.254753 10.562716 -5.090136
29 11.474860 14.170464 -2.912770
30 18.718372 -7.162479 2.652517
31 2.838867 -2.519661 -2.318141
32 2.090104 7.625173 0.293330
33 5.781990 2.316512 5.207231
34 12.157099 2.088542 -2.315806
35 16.225651 1.457679 5.420571
36 6.236626 3.617598 -3.786636
37 6.999895 3.069898 7.361997
38 -1.957614 9.081028 -3.330959
39 15.274891 4.138901 5.396585
40 8.904001 -4.657681 7.019802
41 7.517983 7.693498 -8.043276
42 7.850700 14.598928 -3.365360
43 20.620599 -4.063065 1.250976
44 10.216941 -6.817810 2.512165
45 9.860260 6.953239 3.829291
46 14.951110 -3.173363 7.012220
47 3.168823 4.997745 10.673147
48 8.920692 12.223055 -6.613483
49 21.538459 1.302671 -0.930228
50 5.380280 -0.799158 -11.013434
51 11.590304 1.157444 12.191991
52 -0.862740 13.493823 -9.174036
53 14.790981 10.271491 9.274311
54 10.275437 -5.865232 13.926249
55 6.385241 14.937742 -6.497859
56 14.104516 18.018304 -3.339321
57 17.667842 -11.215758 1.152865
58 7.268659 3.685705 -0.911036
59 11.447342 0.322879 -4.159621
60 5.416788 10.757695 -3.392908
61 6.785367 -0.928516 -4.462120
62 5.687524 0.876904 8.139408
63 3.486739 11.197314 -2.949370
64 12.806758 3.742120 7.621886
65 4.242335 -4.086262 10.652103
66 10.854441 9.231419 -3.974575
67 10.500939 11.681074 -6.068426
68 14.931793 -7.136106 3.491405
69 10.252512 -3.713996 4.858153
70 5.860465 6.866833 5.816721
71 13.060572 -5.626956 4.054852
72 1.695808 1.465512 11.169191
73 6.278203 9.341433 -8.812794
74 20.244685 0.523626 -3.197602
75 6.112643 4.755151 -9.828034
76 11.628524 -2.414653 10.531625
77 1.267959 10.846654 -10.318268
78 15.718203 10.548747 5.447215
79 7.327444 -3.295283 14.926782
80 3.573995 13.056735 -5.206431
81 15.595864 15.052293 -1.491030
82 4.989412 -1.685611 -6.120923
83 0.369812 11.912511 0.978264
84 6.005973 6.683266 4.393025
85 16.670321 2.053661 -1.125098
86 18.888917 2.814837 9.012087
87 9.130496 7.255169 -3.403566
88 9.254583 3.603337 11.158504
89 -5.418001 8.266014 -6.003619
90 19.321424 4.190320 7.741119
91 12.909761 -6.986249 6.441366
92 7.277677 8.694884 -12.607644
93 6.438742 18.693149 -5.127338
94 25.132858 -4.631808 0.140691
95 13.010778 -10.276895 3.967221
96 13.559050 8.736575 6.072196
97 17.281690 -5.080579 10.579872
98 3.247552 7.884628 14.357608
99 9.681526 16.628555 -8.001838
100 26.075517 0.203852 -1.262609
101 5.109854 -3.039573 -15.113191
102 14.189100 1.654543 16.039387
103 -1.694492 17.042091 -12.096579
104 17.233111 13.393934 11.738245
105 8.704677 -8.665100 17.004413
106 9.158006 18.330254 -7.262240
107 16.563008 21.843687 -4.411655
108 16.693526 -15.111228 -1.229151
