# Supplementary material for: Cellular organization in lab-evolved and extant multicellular species obeys a maximum entropy law
Source: eLife. 2022 Feb 21;11:e72707. doi: 10.7554/eLife.72707 (PMC8860445; doi:10.7554/eLife.72707)
Supplement: Figure 2—source data 1. — Each subdirectory contains an explanatory README file. [file elife-72707-fig2-data1.zip › Simulation_Data/Snowflake_Simulations/elyes-sim_AspRat=1-2_pole-theta=10_theta=45-3_dtheta=0_back-prob=0-8_include-forces=0_N=10000_cid=00041.txt]

1 0.000000 0.000000 0.000000
2 4.675292 -0.133055 0.180171
3 2.838867 2.760860 -2.024875
4 9.337526 -0.301718 0.563900
5 7.416240 1.196328 3.420786
6 5.479488 5.897708 -4.284099
7 13.989025 -0.530769 1.040514
8 7.697317 1.124512 -2.831063
9 3.571238 3.220514 -6.387671
10 12.295568 -2.776592 -1.651189
11 9.811446 2.839183 7.091220
12 7.340944 9.501588 -6.591231
13 18.620743 -1.140494 1.280979
14 2.838867 -1.063325 -3.254506
15 6.093589 5.369333 -0.480759
16 12.182690 2.830918 1.932574
17 10.378300 4.508736 3.609954
18 7.735389 9.382007 -2.686534
19 16.815783 -3.722363 -0.226295
20 10.495229 2.488291 -6.327551
21 4.829155 2.973258 -10.876018
22 15.665596 -5.342305 -3.616315
23 11.956568 4.628040 10.846715
24 8.408867 13.662305 -8.409582
25 23.252680 -1.792122 1.475457
26 2.838867 -2.001585 2.777792
27 1.689836 6.511522 -4.121040
28 9.852071 -1.119075 6.334079
29 4.364748 9.875718 -5.931653
30 17.194422 1.515214 -1.266219
31 8.777298 -0.865201 -6.659420
32 1.294591 1.136787 -9.590264
33 11.267483 -5.959006 -4.583238
34 8.809292 2.671807 11.421267
35 10.828831 12.084513 -5.619233
36 21.820560 1.553467 2.792726
37 5.003017 -1.840822 -7.319279
38 9.661871 7.913986 1.156741
39 14.627069 6.698783 2.881331
40 13.414783 8.065521 3.395129
41 10.271296 12.365826 -0.144172
42 20.117714 -6.616973 -1.803776
43 13.269427 4.196062 -9.685859
44 5.779398 1.959591 -15.333621
45 19.222770 -7.801871 -5.408249
46 13.695735 6.669930 14.679394
47 5.635673 16.869805 -9.752329
48 27.881593 -2.414036 1.793168
49 2.838867 3.230249 1.134883
50 7.364631 -3.569791 1.039201
51 11.962615 -3.702800 1.714196
52 12.089539 1.815956 -2.721864
53 7.129408 2.259097 -8.876997
54 15.855403 -1.717684 -4.098214
55 8.816845 6.213443 9.812760
56 9.429132 9.663223 -10.514875
57 3.731130 1.196637 -6.979835
58 10.418178 5.651134 -1.480838
59 14.533434 5.792925 -0.408827
60 14.808572 4.472223 4.001091
61 11.521845 11.395236 -3.866065
62 19.430553 -6.464268 2.103204
63 11.595982 6.586133 -7.660844
64 8.794274 3.852254 -12.688981
65 18.365995 -8.309506 -1.696628
66 16.216651 4.396140 12.103519
67 7.093866 15.532282 -12.224761
68 25.746655 -5.010767 -0.313969
69 5.262586 -3.951546 6.269052
70 0.545378 10.411012 -6.436398
71 12.759678 -3.361774 9.223863
72 4.379651 11.492583 -10.074981
73 20.191750 4.003388 -3.861486
74 8.984367 -3.789871 -10.288520
75 -1.779529 -0.909052 -12.456985
76 11.530216 -6.046495 -9.022265
77 7.706079 2.631859 15.967174
78 14.747288 14.449367 -4.651524
79 24.578386 5.137359 3.959301
80 6.806188 -2.555392 -11.578353
81 13.352119 10.446861 2.526050
82 17.026420 10.561935 3.987951
83 15.516023 9.789343 -0.125506
84 13.769725 11.468794 2.451587
85 24.517828 -6.333255 -1.220564
86 16.410755 6.358493 -12.378699
87 7.404183 0.587901 -19.489559
88 23.087995 -10.261765 -6.285553
89 15.367933 8.751119 18.525143
90 1.588704 16.234931 -11.484557
91 32.495521 -3.024983 2.294305
