# Supplementary material for: Cellular organization in lab-evolved and extant multicellular species obeys a maximum entropy law
Source: eLife. 2022 Feb 21;11:e72707. doi: 10.7554/eLife.72707 (PMC8860445; doi:10.7554/eLife.72707)
Supplement: Figure 2—source data 1. — Each subdirectory contains an explanatory README file. [file elife-72707-fig2-data1.zip › Simulation_Data/Snowflake_Simulations/elyes-sim_AspRat=1-2_pole-theta=10_theta=45-3_dtheta=0_back-prob=0-8_include-forces=0_N=10000_cid=00042.txt]

1 0.000000 0.000000 0.000000
2 4.680675 -0.073590 0.044069
3 2.838867 -2.418572 2.423423
4 9.360763 -0.170567 0.112554
5 2.838867 0.806566 3.327450
6 7.585855 3.277935 -0.285856
7 5.477580 -5.189976 5.120254
8 13.974516 -0.697225 0.644620
9 7.506278 1.105577 3.270083
10 6.387056 -4.880057 1.358958
11 12.218450 2.340663 2.416677
12 5.763266 1.983240 6.783429
13 10.346901 7.035772 -0.701018
14 8.420894 -7.364473 8.024775
15 18.575387 -0.934940 1.458505
16 7.551514 -0.405478 -3.336726
17 2.292605 -6.669942 3.610471
18 12.262282 0.343077 -3.218961
19 7.268784 0.753989 3.720781
20 7.160514 6.857157 -2.891598
21 7.477029 -4.322631 8.997309
22 16.914064 1.870498 2.777104
23 9.805425 2.683520 7.025545
24 10.222446 -7.251128 0.105862
25 15.325245 5.223089 4.381882
26 5.109166 2.193045 11.177718
27 13.679913 7.803432 -3.544144
28 11.667095 -9.344682 10.752039
29 20.903384 -3.829872 3.904202
30 2.741340 -2.998507 6.832029
31 12.198840 -2.230776 -2.622859
32 1.657510 1.717335 7.517501
33 12.024102 3.564797 -0.249704
34 4.332407 -7.616775 8.667205
35 16.186333 -4.181565 2.302593
36 8.326956 -0.978207 7.112735
37 9.128745 -7.538082 3.639239
38 15.544726 5.011486 1.158015
39 10.081551 1.033226 7.264598
40 8.277917 -7.692833 12.457988
41 9.872926 -1.622452 -7.195776
42 1.472573 -11.162010 4.642482
43 14.059772 4.062965 -4.866111
44 11.933293 0.565915 3.402201
45 6.607037 9.886211 -6.398787
46 10.027336 -2.752693 12.579524
47 20.280981 4.685783 4.358264
48 11.913543 4.641100 10.715650
49 13.864822 -9.819982 -1.317869
50 18.587347 7.482963 6.838591
51 4.055487 2.650766 15.713730
52 17.380277 8.982435 -6.128213
53 14.646359 -11.961512 13.220549
54 21.200473 -4.115741 8.332707
55 6.721895 -1.509531 4.392529
56 9.344248 -4.345423 7.149353
57 17.121876 -1.733126 -2.322310
58 11.185473 -0.766555 4.925465
59 10.658337 -4.606845 2.568566
60 11.213048 6.187613 4.409610
61 14.745300 7.401277 -0.151357
62 12.168999 -5.791229 9.829836
63 7.021970 1.358593 -7.385093
64 4.393052 -9.412096 6.412320
65 16.340425 2.095816 -3.498759
66 10.023404 -2.267022 1.969439
67 4.836707 7.017121 -6.680526
68 8.810492 -0.308063 10.370902
69 19.603580 1.095913 6.233714
70 11.465170 0.470876 10.508516
71 11.318275 -9.092963 -3.791373
72 18.243424 7.907408 2.366863
73 3.818336 5.609227 13.716438
74 14.925697 5.052752 -6.809633
75 15.434654 -11.399580 9.583907
76 1.943630 -3.037867 11.439961
77 14.305127 -4.392754 -6.187130
78 0.245006 3.119807 11.749190
79 16.681593 3.731374 0.159364
80 2.338676 -9.916811 12.218870
81 15.679901 -8.444750 1.140517
82 8.910101 -3.234327 11.171625
83 11.990658 -10.409045 5.973413
84 19.061169 7.009197 -1.166967
85 12.392667 -1.717140 4.642410
86 7.931706 -8.515018 17.044616
87 13.591302 -0.014588 -9.031557
88 0.598703 -15.662469 5.589874
89 14.937218 8.340449 -6.513642
90 14.467425 -2.073060 0.873244
91 5.643976 13.069772 -9.683449
92 12.338301 -1.247322 16.357627
93 23.420348 7.880308 5.702788
94 13.649031 7.231479 14.195523
95 17.478877 -8.630847 -3.621388
96 21.863396 9.631695 9.401368
97 3.080947 4.047233 20.058397
98 20.884411 10.188784 -8.982610
99 17.603622 -14.608871 15.702803
100 19.834281 -0.988950 11.185484
