# Supplementary material for: Cellular organization in lab-evolved and extant multicellular species obeys a maximum entropy law
Source: eLife. 2022 Feb 21;11:e72707. doi: 10.7554/eLife.72707 (PMC8860445; doi:10.7554/eLife.72707)
Supplement: Figure 2—source data 1. — Each subdirectory contains an explanatory README file. [file elife-72707-fig2-data1.zip › Simulation_Data/Snowflake_Simulations/elyes-sim_AspRat=1-2_pole-theta=10_theta=45-3_dtheta=0_back-prob=0-8_include-forces=0_N=10000_cid=00043.txt]

1 0.000000 0.000000 0.000000
2 4.673201 0.103825 0.236639
3 2.838867 -2.783758 1.993280
4 9.350614 0.246849 0.355650
5 7.305224 0.074566 3.821780
6 5.439440 -5.432603 4.827855
7 13.939697 0.847300 0.993716
8 2.838867 1.864434 -2.871647
9 7.720835 -1.958063 -2.261796
10 2.615032 -4.225546 6.194801
11 12.313766 -2.583517 -1.373626
12 9.808782 0.486727 7.751358
13 8.600112 -7.652639 7.455242
14 18.391369 1.497344 2.267790
15 2.838867 0.337594 3.407125
16 7.377971 3.531288 1.084195
17 3.426837 -7.117269 1.182965
18 9.337092 3.413479 5.944235
19 7.807881 -4.164877 8.372568
20 16.743146 3.675235 -0.987470
21 4.927255 4.447066 -6.155186
22 11.130251 -4.397698 -4.308499
23 2.989055 -5.558658 10.650602
24 14.584834 -6.150108 -3.363850
25 12.963040 0.906533 11.168198
26 11.240680 -10.296147 10.255134
27 22.926552 1.298345 3.349040
28 2.838867 3.212059 1.185389
29 7.590882 -3.243988 0.483466
30 5.190551 -2.338627 5.742023
31 12.076106 2.057484 3.368112
32 6.356553 1.918725 7.756337
33 9.353147 -7.435770 4.155646
34 5.904799 5.048818 -2.380326
35 9.765346 -0.596226 -5.969493
36 4.578100 -7.508912 8.463614
37 15.397359 -2.089820 -4.540542
38 13.364780 3.038633 8.541481
39 13.028699 -7.607675 7.046298
40 21.821930 -1.332710 2.207115
41 5.572355 0.600968 7.198306
42 10.304957 6.872759 2.522414
43 3.883109 -11.627452 0.014179
44 11.291048 6.775924 8.531804
45 9.871428 -2.281911 12.126042
46 19.148253 7.323757 -2.624759
47 6.491365 6.908922 -9.808792
48 14.608298 -6.291244 -6.783046
49 3.636999 -6.640482 15.157526
50 16.523783 -9.837716 -5.495941
51 16.674625 1.609884 13.913519
52 13.525072 -12.558041 13.643512
53 27.358809 1.731665 4.746488
54 7.134461 -2.546098 3.121566
55 12.174111 -1.147368 3.496614
56 10.639769 -2.588206 5.075611
57 5.485252 -9.834053 5.465647
58 17.052603 -2.020587 2.359981
59 4.917874 0.125619 -6.398102
60 3.519020 -1.973369 9.922017
61 13.806300 -6.436678 0.271711
62 14.149423 -0.191693 8.444338
63 10.522507 -11.618328 6.855789
64 20.257921 0.831753 6.249575
65 3.318262 -2.464655 6.827536
66 10.578124 4.160488 4.108227
67 0.279209 -10.249304 0.929133
68 7.492797 7.181617 7.421173
69 10.162480 -6.315366 11.473036
70 17.338499 4.207043 -5.362898
71 3.088956 7.474969 -8.844814
72 11.915362 -5.368134 -8.577397
73 5.945159 -4.210890 13.688135
74 18.241662 -6.227390 -5.894320
75 15.864368 4.194465 11.912130
76 13.091867 -14.263886 9.472965
77 26.245676 4.144287 2.533159
78 1.977956 6.472814 4.085035
79 10.677464 -6.758552 0.509136
80 8.209987 -1.484620 9.198526
81 15.672513 0.536899 5.497741
82 5.327430 4.451241 11.549166
83 13.399744 -9.342759 2.781576
84 8.399237 8.898475 -1.511059
85 11.081976 1.410496 -9.977795
86 8.821163 -8.783190 8.070851
87 17.654135 1.648632 -5.384684
88 16.726259 2.841555 11.447208
89 17.517609 -8.170349 5.908450
90 25.176588 -4.584010 1.904950
91 7.752182 0.828109 11.326007
92 9.629509 11.192707 3.336943
93 3.660571 -16.065958 -1.424519
94 15.082195 9.032869 7.970516
95 13.979686 -0.656164 12.636729
96 21.608657 10.653004 -4.787257
97 8.197402 9.517521 -13.298618
98 18.153208 -8.038498 -9.292254
99 4.329627 -7.671939 19.671242
100 19.862035 -10.008552 -8.429970
101 20.619803 2.924982 16.038867
102 17.252866 -11.408536 15.779824
103 31.709631 1.721567 6.454565
