# Supplementary material for: Cellular organization in lab-evolved and extant multicellular species obeys a maximum entropy law
Source: eLife. 2022 Feb 21;11:e72707. doi: 10.7554/eLife.72707 (PMC8860445; doi:10.7554/eLife.72707)
Supplement: Figure 2—source data 1. — Each subdirectory contains an explanatory README file. [file elife-72707-fig2-data1.zip › Simulation_Data/Snowflake_Simulations/elyes-sim_AspRat=1-2_pole-theta=10_theta=45-3_dtheta=0_back-prob=0-8_include-forces=0_N=10000_cid=00044.txt]

1 0.000000 0.000000 0.000000
2 2.838867 -2.960644 1.719610
3 2.838867 3.365044 0.631623
4 5.822199 -6.346444 2.921334
5 2.838867 -1.387332 -3.130141
6 6.466142 -2.559623 4.261990
7 5.444630 7.151334 1.517526
8 9.097391 -9.600500 3.676194
9 2.838867 1.942144 2.819671
10 2.044364 -5.561552 5.238939
11 5.534226 5.502462 -2.187619
12 9.464792 -6.196535 5.469015
13 5.598792 -2.823703 -6.627763
14 10.175200 -2.392778 7.099787
15 8.057674 10.895008 2.552611
16 12.677436 -12.560892 4.231387
17 5.320848 -6.093770 -0.231013
18 6.845858 3.684442 2.535211
19 9.566404 -7.566772 0.854121
20 6.792924 -3.419435 -2.997380
21 10.219274 -4.915510 4.643339
22 8.331944 9.313365 -1.084526
23 11.921778 -11.442388 0.775863
24 5.495687 3.947443 6.110444
25 1.563880 -7.682697 9.367137
26 9.613107 4.364931 -3.547907
27 13.134339 -5.904147 8.358789
28 5.265489 -2.072084 -10.998760
29 13.887272 -2.265797 9.949477
30 10.217126 14.853954 3.789384
31 16.093633 -15.742638 4.538349
32 5.132005 -10.216697 5.001336
33 2.160590 -1.192070 -7.521433
34 8.362492 1.298714 5.401609
35 12.970733 -9.269851 5.837102
36 6.207310 0.362233 5.256700
37 0.373644 -4.267820 9.152580
38 10.988294 -8.801520 8.736220
39 13.805637 0.174816 7.004798
40 7.994337 14.988367 0.814209
41 12.711170 -16.926218 5.082523
42 7.835684 -9.334018 -2.486908
43 10.644513 3.887977 5.243050
44 13.644164 -7.828035 -1.406851
45 10.760357 -5.853565 -2.520427
46 14.160332 -7.423338 4.402048
47 11.353494 11.607113 -3.822868
48 14.790136 -12.916044 -2.616240
49 7.805350 6.484470 9.283253
50 1.768634 -9.171787 13.787460
51 13.710818 2.411792 -4.673642
52 16.835728 -5.591536 11.207909
53 4.152303 -1.735675 -15.521480
54 17.608777 -2.351672 12.786978
55 9.740938 18.952559 2.129168
56 19.427000 -19.010418 4.892873
57 3.799447 -3.703790 5.998238
58 1.668958 7.630290 1.101335
59 6.377050 -8.552564 6.743220
60 3.164782 6.276649 3.761736
61 -1.843641 -7.460664 6.267738
62 6.032280 9.797132 -3.231357
63 11.258754 -2.483766 7.135956
64 5.036449 -6.145774 -9.531080
65 10.333622 -1.869772 11.513742
66 16.992084 -11.647569 4.806964
67 4.496000 -7.957831 -4.184055
68 10.565686 5.864663 1.443813
69 13.425722 -5.367802 0.626462
70 9.082343 -5.933958 -5.863975
71 12.973530 -6.121127 1.365810
72 11.388569 7.460724 -3.731488
73 11.069667 -14.455716 -2.382523
74 6.685936 8.200849 6.633399
75 2.897283 -11.716776 10.682386
76 13.593550 5.773721 -2.150401
77 17.490464 -5.994190 7.465648
78 2.700992 -4.114798 -14.004141
79 14.114551 -2.855803 14.351962
80 10.883491 16.543488 7.849319
81 16.211258 -19.544379 6.843682
82 3.920010 -13.880741 7.641883
83 0.592259 -0.188377 -11.802092
84 10.614182 5.193523 6.664367
85 16.634766 -8.693457 8.682235
86 10.581556 1.150359 5.094028
87 -0.862043 -2.742293 13.395076
88 12.828292 -11.047861 12.387014
89 17.458277 3.074342 6.594741
90 7.638457 19.188699 -1.222402
91 11.179033 -20.213702 2.508296
92 10.188696 -12.140013 -5.383389
93 14.173915 4.606547 8.225281
94 18.112736 -7.879571 -2.742362
95 14.699385 -8.348600 -2.101130
96 17.909239 -10.102553 3.609730
97 14.784768 13.188667 -6.563840
98 15.488288 -11.190805 -6.655766
99 10.520410 9.382405 11.735434
100 4.127327 -7.453951 17.144131
101 17.709036 0.487317 -6.157338
102 20.146324 -5.127708 14.475659
103 2.878715 -1.724355 -20.025488
104 21.683230 -2.378000 15.075977
105 8.778253 23.192854 0.400193
106 22.039502 -22.858753 5.262082
