# Supplementary material for: Cellular organization in lab-evolved and extant multicellular species obeys a maximum entropy law
Source: eLife. 2022 Feb 21;11:e72707. doi: 10.7554/eLife.72707 (PMC8860445; doi:10.7554/eLife.72707)
Supplement: Figure 2—source data 1. — Each subdirectory contains an explanatory README file. [file elife-72707-fig2-data1.zip › Simulation_Data/Snowflake_Simulations/elyes-sim_AspRat=1-2_pole-theta=10_theta=45-3_dtheta=0_back-prob=0-8_include-forces=0_N=10000_cid=00045.txt]

1 0.000000 0.000000 0.000000
2 4.681018 0.061779 -0.028582
3 2.838867 -1.579982 3.037454
4 7.462175 2.846395 -2.100469
5 2.838867 -0.208965 -3.417427
6 5.870537 -2.644295 6.426295
7 9.660011 6.118339 -4.618275
8 7.552791 -0.479374 3.324283
9 4.062220 -5.789782 3.787539
10 11.797883 2.739182 -3.086258
11 2.844854 -3.212048 -6.698142
12 8.252887 -4.118095 10.156113
13 11.795908 9.470137 -7.091971
14 9.792198 2.359354 -5.857518
15 7.214221 0.451504 -3.866537
16 5.314503 -4.857480 10.243922
17 10.367700 6.296397 -9.005656
18 11.986110 -0.672978 3.624025
19 7.866871 -7.675014 5.111236
20 16.417650 2.291829 -3.689099
21 2.682540 -6.314259 -10.197446
22 9.958480 -6.004606 14.077123
23 13.925126 12.854143 -9.527562
24 6.355652 5.538065 -5.463824
25 5.686970 2.777080 -5.076788
26 10.282874 -2.087113 6.475956
27 10.196713 10.452374 -3.775823
28 6.684944 -2.599755 7.136430
29 4.293925 -8.991177 0.708738
30 15.024530 5.798238 -2.974171
31 -0.693486 -5.501101 -8.120121
32 8.570924 -8.252041 11.765766
33 15.761642 11.376467 -6.443518
34 12.007711 1.345980 -9.854553
35 10.195320 -0.545301 -7.013132
36 4.864885 -7.518750 14.061275
37 10.912797 6.121578 -13.652111
38 16.600146 -1.218026 3.106764
39 11.816971 -9.501739 6.828467
40 20.885637 1.883212 -4.987844
41 1.055955 -5.826483 -14.308155
42 11.091971 -7.348180 18.401453
43 16.210320 16.383128 -8.076428
44 7.240418 -0.100205 9.807518
45 2.553013 -2.841681 -11.120731
46 11.533741 -2.226431 12.488331
47 13.865816 9.232040 -11.021402
48 13.592967 4.110088 -7.364412
49 6.544508 -4.034249 14.438086
50 11.528165 2.884279 -11.611881
51 14.720530 -2.649133 0.725854
52 9.665915 -11.709846 4.596256
53 18.833731 2.230027 -7.422780
54 -0.178601 -9.630467 -10.970927
55 12.263587 -9.764166 14.654901
56 12.324669 16.743245 -10.974995
57 4.672759 8.783015 -8.367082
58 8.733883 6.058776 -6.439822
59 12.518189 1.676423 5.688045
60 10.953328 14.962525 -2.792040
61 4.998613 -4.322184 11.137923
62 1.967651 -12.738868 0.138736
63 18.447809 8.979699 -2.760585
64 -2.122071 -9.575551 -7.052581
65 7.464222 -10.027815 15.690492
66 19.635160 13.836821 -5.574846
67 14.628992 -0.102918 -13.439902
68 14.423136 0.612652 -7.765696
69 4.713667 -9.925981 18.069784
70 11.452916 5.943341 -18.299033
71 21.206410 -1.782276 2.489662
72 15.326001 -11.172960 9.409246
73 25.398498 1.556802 -6.185190
74 -0.639706 -4.944335 -18.581481
75 12.460391 -8.897129 22.597209
76 20.512342 16.722356 -6.999783
