# Supplementary material for: Cellular organization in lab-evolved and extant multicellular species obeys a maximum entropy law
Source: eLife. 2022 Feb 21;11:e72707. doi: 10.7554/eLife.72707 (PMC8860445; doi:10.7554/eLife.72707)
Supplement: Figure 2—source data 1. — Each subdirectory contains an explanatory README file. [file elife-72707-fig2-data1.zip › Simulation_Data/Snowflake_Simulations/elyes-sim_AspRat=1-2_pole-theta=10_theta=45-3_dtheta=0_back-prob=0-8_include-forces=0_N=10000_cid=00046.txt]

1 0.000000 0.000000 0.000000
2 2.838867 -0.385832 3.402000
3 5.824774 -1.622835 6.764551
4 1.680230 -1.310667 7.595313
5 8.675178 -2.365320 10.390080
6 2.838867 -2.945772 1.744964
7 5.667361 2.520030 5.228808
8 5.558458 -5.005148 9.640428
9 -0.643324 -2.277331 11.528062
10 11.551628 -2.889440 14.046019
11 2.838867 -0.461022 -3.392629
12 4.927077 -3.967069 5.013135
13 -1.233810 -4.407160 8.899821
14 13.014536 -1.493766 10.828269
15 1.670836 -6.448384 4.224692
16 4.925242 6.852347 5.908461
17 4.794021 -8.323914 12.846210
18 -3.235067 -3.368214 15.269841
19 14.394593 -4.238431 17.493197
20 2.838867 2.458819 -2.382578
21 2.541339 1.679937 7.329559
22 9.926274 -0.140256 7.637072
23 3.439052 -3.916607 10.741304
24 9.134723 0.093852 14.067434
25 6.978104 -2.662246 3.347453
26 8.042020 2.606229 8.988489
27 2.803652 -8.476503 9.263101
28 -1.010943 0.041490 15.305569
29 15.584235 -4.755521 14.239564
30 5.905354 -0.376758 -6.914482
31 9.121722 -5.339431 4.462486
32 -4.442833 -7.684979 9.833124
33 17.495201 -0.256441 11.348416
34 0.602833 -10.109893 6.929528
35 3.711253 11.216229 7.065419
36 3.527750 -11.844741 15.644022
37 -5.837776 -4.558445 18.974639
38 16.682251 -5.682176 21.303528
39 9.780397 -6.116957 12.507945
40 6.364540 -5.091268 0.087220
41 8.961813 4.687137 3.171658
42 7.778962 -8.851998 9.870093
43 -3.121218 -5.838771 12.506747
44 7.084506 -1.744839 -3.721259
45 3.866188 -6.682983 8.371700
46 -2.851371 -7.639118 6.307605
47 16.548090 -4.192612 10.719346
48 1.678820 -10.807582 3.342100
49 1.818234 9.283435 3.854696
50 5.509211 -12.711469 12.706540
51 -6.180270 -6.660852 15.785545
52 18.317773 -2.628082 18.833746
53 6.620529 4.574712 -1.380745
54 2.218469 4.449558 11.082872
55 14.178870 1.762111 8.092205
56 5.659691 -6.679057 13.799643
57 9.340326 2.948841 17.772011
58 11.365167 -1.956677 4.820740
59 7.401425 4.818278 12.793501
60 -0.205806 -12.037894 8.867611
61 -0.659778 2.799554 19.066162
62 16.816095 -8.564538 12.301641
63 9.160903 -0.423484 -10.276330
64 13.537887 -6.592532 3.547883
65 -7.578518 -11.112819 10.384799
66 22.050406 0.791126 11.514373
67 -0.382357 -13.792749 9.646751
68 2.838243 15.624883 8.367635
69 -0.372268 -13.977165 15.799807
70 -9.215359 -7.438467 19.255788
71 18.766173 -6.982898 25.287948
