# Supplementary material for: Cellular organization in lab-evolved and extant multicellular species obeys a maximum entropy law
Source: eLife. 2022 Feb 21;11:e72707. doi: 10.7554/eLife.72707 (PMC8860445; doi:10.7554/eLife.72707)
Supplement: Figure 2—source data 1. — Each subdirectory contains an explanatory README file. [file elife-72707-fig2-data1.zip › Simulation_Data/Snowflake_Simulations/elyes-sim_AspRat=1-2_pole-theta=10_theta=45-3_dtheta=0_back-prob=0-8_include-forces=0_N=10000_cid=00047.txt]

1 0.000000 0.000000 0.000000
2 4.596914 0.102630 -0.810629
3 2.838867 -1.177893 -3.214816
4 8.950111 0.967223 -2.250087
5 7.098258 3.461884 -2.307400
6 5.651750 -2.257432 -6.796181
7 13.463431 1.422476 -3.369762
8 2.838867 1.544182 -3.055810
9 6.697939 -0.291052 -4.710930
10 2.406061 -0.285832 -7.550544
11 10.235906 3.335419 -5.788451
12 9.232622 7.216978 -4.109228
13 8.045376 -3.285291 -10.679538
14 18.087542 1.809676 -3.958470
15 6.274650 -4.000530 -3.313578
16 12.629408 1.915420 0.061910
17 6.976638 5.396982 -6.310179
18 8.679807 0.275482 -8.844803
19 16.476749 4.373433 -1.957884
20 5.422706 2.511719 -6.821601
21 7.937742 -1.353682 -9.083196
22 1.330168 0.165682 -12.073364
23 10.897134 6.505288 -9.151945
24 11.471068 11.041917 -5.609895
25 10.661615 -4.425269 -14.387055
26 20.702249 0.459590 -7.293468
27 7.258977 -3.103729 -2.364437
28 7.268755 -1.440919 -3.512387
29 16.911383 -0.983877 -1.919683
30 6.171691 4.481696 -2.843844
31 7.361283 -3.954831 -7.143693
32 5.202427 -0.303035 -11.009110
33 9.048451 7.501368 -6.796642
34 9.309665 8.648097 -8.319643
35 6.618249 -5.332128 -14.361303
36 8.169179 -5.835426 0.267700
37 16.140434 2.958012 2.976246
38 6.602686 7.371583 -10.537391
39 9.706532 0.932052 -13.122231
40 19.775264 7.086409 -0.064115
41 8.222714 3.898793 -10.295623
42 11.858768 -2.609577 -10.765435
43 0.062079 0.198562 -16.577692
44 11.501129 9.708337 -12.512172
45 13.759433 14.954623 -6.774779
46 13.549517 -6.296157 -17.538902
47 24.393001 2.099981 -9.156021
48 2.838867 -2.018119 2.765803
49 6.335428 7.781415 -1.571612
50 5.481000 -5.654399 -9.662031
51 15.484232 3.980266 -6.395602
52 7.821528 2.837741 -7.665560
53 -0.244040 2.848932 -9.262810
54 8.809856 2.851767 -9.973436
55 11.883848 10.219417 -2.175838
56 12.408227 -3.837059 -11.344915
57 9.735544 -4.567064 -6.049066
58 16.978057 1.844977 -0.868643
59 3.812019 7.998698 -8.041621
60 8.043828 4.322891 -10.575598
61 17.177444 8.539756 -3.347996
62 9.329544 4.600046 -7.218017
63 -2.663832 0.002931 -14.023521
64 9.594153 10.757581 -9.195333
65 11.005154 15.269089 -4.307750
66 10.011969 -7.534116 -17.500680
67 23.740169 -2.780546 -7.526272
68 10.014391 -6.623888 -3.745812
69 11.942721 -1.691116 -3.428763
70 18.759879 -0.989238 2.125644
71 9.515496 7.699642 -2.229787
72 7.268237 -8.114250 -9.272455
73 7.961164 -0.440469 -14.780846
74 7.616983 11.900096 -7.517388
75 9.703055 9.577440 -12.884260
76 4.780785 -7.514440 -18.073255
77 9.537483 -7.336299 4.480719
78 20.446952 3.682042 2.132847
79 6.516653 9.324280 -14.789640
80 11.282388 1.372034 -17.496227
81 22.854058 9.933400 2.010720
82 11.031070 5.751663 -13.546549
83 15.986155 -4.100035 -12.390639
84 -1.078550 -0.104721 -21.106043
85 12.156768 12.997674 -15.777675
86 16.110059 18.835009 -7.929478
87 16.306525 -8.426066 -20.664726
88 28.141342 3.690733 -11.445368
