# Supplementary material for: Cellular organization in lab-evolved and extant multicellular species obeys a maximum entropy law
Source: eLife. 2022 Feb 21;11:e72707. doi: 10.7554/eLife.72707 (PMC8860445; doi:10.7554/eLife.72707)
Supplement: Figure 2—source data 1. — Each subdirectory contains an explanatory README file. [file elife-72707-fig2-data1.zip › Simulation_Data/Snowflake_Simulations/elyes-sim_AspRat=1-2_pole-theta=10_theta=45-3_dtheta=0_back-prob=0-8_include-forces=0_N=10000_cid=00048.txt]

1 0.000000 0.000000 0.000000
2 4.626936 0.571184 -0.325804
3 2.838867 -0.799462 3.329164
4 9.039980 1.935149 -1.014406
5 6.862766 3.821649 -2.379380
6 2.704642 -4.224343 6.163562
7 13.565950 2.952813 -1.607040
8 7.927942 -0.840567 2.299449
9 5.715435 1.840983 5.458729
10 11.552217 4.690997 1.409559
11 8.867322 7.386673 -4.657466
12 2.421617 -7.842489 9.118831
13 15.526356 6.334221 -3.729427
14 11.074542 5.246019 -2.262091
15 5.465222 -5.784853 9.282158
16 17.126242 0.666287 -0.236729
17 11.065837 -3.132993 4.891112
18 8.356421 4.779229 7.957769
19 14.093684 6.945137 4.612936
20 11.456488 10.496621 -6.990943
21 2.599897 -11.464511 12.074012
22 17.176101 10.043567 -6.060900
23 2.838867 3.332344 0.786099
24 -0.876199 -5.768525 8.302419
25 12.359816 -0.940097 1.938580
26 6.811372 2.354652 9.738531
27 14.309711 3.798079 4.783068
28 7.013166 11.007498 -6.455625
29 1.784250 -7.837094 13.520577
30 13.711132 8.704297 -7.026294
31 15.604635 6.100050 -1.478452
32 8.774803 -6.706153 12.456792
33 21.028089 -1.717021 0.710401
34 13.976840 -6.236206 3.595825
35 10.737628 8.101777 10.227922
36 16.661181 8.976622 7.958907
37 14.705520 13.271111 -8.877985
38 1.162899 -15.642911 11.566424
39 19.371856 13.620460 -8.117790
40 7.562055 -1.370931 -3.045161
41 1.663131 -2.032179 7.437654
42 10.657094 4.489309 -4.276744
43 8.002147 4.189258 -6.662873
44 16.435186 1.375925 -4.617446
45 10.814932 5.754236 5.664858
46 11.098931 7.398912 -8.504725
47 5.685097 -10.192239 11.018833
48 19.750078 7.515318 -4.468900
49 13.012232 9.199393 -2.892829
50 8.956999 -8.507181 8.860183
51 17.844804 -3.691546 -0.760755
52 10.514856 -6.797834 7.350177
53 10.024462 8.770774 6.924885
54 17.974515 5.728929 6.413388
55 13.111387 14.415486 -5.692696
56 0.271841 -12.283074 15.774248
57 16.395650 14.374246 -5.414563
58 5.968748 6.479454 2.223768
59 -5.212515 -6.533308 9.850415
60 16.985162 -0.871177 1.218306
61 7.607717 2.130908 14.341970
62 17.213549 2.513499 8.223089
63 5.270797 14.818710 -8.525360
64 4.461527 -6.172514 16.657932
65 14.218286 12.880611 -8.469498
66 20.057928 6.644553 -0.159584
67 11.844061 -7.771439 15.823419
68 24.942766 -4.243524 1.124275
69 17.639655 -5.712369 1.127826
70 15.113772 8.581123 10.861347
71 19.962478 10.674383 10.782900
72 19.091344 13.253052 -8.139158
73 -0.224726 -19.977658 10.478627
74 21.701214 17.064554 -10.268093
