# Supplementary material for: Cellular organization in lab-evolved and extant multicellular species obeys a maximum entropy law
Source: eLife. 2022 Feb 21;11:e72707. doi: 10.7554/eLife.72707 (PMC8860445; doi:10.7554/eLife.72707)
Supplement: Figure 2—source data 1. — Each subdirectory contains an explanatory README file. [file elife-72707-fig2-data1.zip › Simulation_Data/Snowflake_Simulations/elyes-sim_AspRat=1-2_pole-theta=10_theta=45-3_dtheta=0_back-prob=0-8_include-forces=0_N=10000_cid=00049.txt]

1 0.000000 0.000000 0.000000
2 4.662914 0.044527 0.382637
3 2.838867 -2.099448 -2.704587
4 9.304258 -0.068154 -0.078677
5 2.838867 3.121134 1.407477
6 7.430918 -3.204463 1.633177
7 4.990138 -4.005232 -6.379052
8 13.955478 0.273661 -0.412405
9 1.771340 -5.445669 -5.433108
10 11.677772 0.210676 -3.829720
11 5.448374 6.591980 3.155328
12 9.286513 -7.207987 3.156743
13 7.030402 -5.906522 -10.139197
14 18.494756 0.368278 -1.494304
15 7.165084 1.199073 3.873741
16 5.974751 -0.600650 -5.479740
17 4.323273 3.926877 5.521958
18 10.129903 -5.808899 -0.757227
19 9.304740 -4.222813 -7.436645
20 16.798770 -1.524209 -3.321870
21 0.335040 -8.895275 -8.253119
22 14.111378 1.166555 -7.700972
23 8.258263 9.968685 4.769534
24 10.867152 -11.424852 4.427639
25 9.077747 -7.890010 -13.852732
26 23.001140 0.396822 -2.762617
27 7.505741 3.451962 0.083698
28 3.167354 -6.480726 -3.396055
29 11.940955 2.648721 -2.412785
30 1.963557 6.193866 4.501631
31 16.489324 3.923433 -0.211345
32 0.291614 -5.340655 -9.626081
33 10.129283 1.674813 -7.733579
34 9.322696 6.407017 5.331806
35 13.505991 -8.593431 3.397961
36 10.486348 -4.464310 -12.538800
37 22.084630 -0.760083 0.876612
38 8.761001 5.185970 5.031039
39 10.411583 -0.823768 -5.264391
40 3.743272 7.363720 8.284808
41 12.940102 -8.593058 -3.254695
42 13.934985 -4.080120 -8.106993
43 19.542852 -3.977835 -6.206012
44 -1.578227 -12.503818 -10.518523
45 16.273592 2.170183 -11.727041
46 12.295711 9.636574 6.605387
47 12.570322 -15.723098 5.127229
48 11.633330 -9.243807 -17.518290
49 27.361546 0.966117 -4.346385
50 2.838867 2.935859 -1.761591
51 7.159281 -7.481839 0.444938
52 6.478441 -1.989508 -10.053755
53 17.101703 -2.869846 -0.376831
54 13.039760 3.820022 -6.043145
55 9.763696 7.494400 2.567727
56 11.652218 -10.296333 1.001007
57 6.528399 -4.928216 -14.448784
58 20.800412 3.428288 -3.753050
59 9.255727 -1.302313 6.899284
60 6.236134 -0.559458 -9.919517
61 6.460290 1.080261 8.188712
62 13.489125 -4.503438 -3.363573
63 12.255827 -0.902837 -7.211940
64 19.261580 0.295811 -6.547351
65 -3.674645 -10.782319 -8.631441
66 16.193463 -1.516683 -10.572695
67 7.393111 13.363274 7.509957
68 9.577455 -15.437811 3.008315
69 11.497365 -6.043050 -17.095543
70 26.319551 3.031287 -1.410069
71 10.173607 7.294233 0.137645
72 3.309288 -11.139496 -3.834696
73 14.344994 6.200835 -4.253942
74 -1.745059 8.625460 4.840984
75 18.705419 7.985513 0.474563
76 2.625793 -4.902909 -13.386616
77 8.063866 3.321724 -11.598340
78 13.084927 5.563599 7.976765
79 17.933523 -9.928164 4.078741
80 10.795867 -3.083512 -16.755343
81 25.561983 -1.164571 3.961305
82 10.600021 9.362814 6.063301
83 15.074041 -1.165047 -5.300294
84 2.799385 11.140260 10.884870
85 15.735176 -11.255299 -5.901358
86 18.566822 -3.879244 -8.757385
87 19.578761 -4.238190 -10.645896
88 -3.121394 -16.499282 -12.388854
89 18.607022 3.322624 -15.616195
90 16.551912 8.962434 8.434650
91 14.449863 -19.973131 5.690236
92 14.313431 -10.250148 -21.221167
93 30.977871 -1.588400 -3.924161
