# Supplementary material for: Cellular organization in lab-evolved and extant multicellular species obeys a maximum entropy law
Source: eLife. 2022 Feb 21;11:e72707. doi: 10.7554/eLife.72707 (PMC8860445; doi:10.7554/eLife.72707)
Supplement: Figure 2—source data 1. — Each subdirectory contains an explanatory README file. [file elife-72707-fig2-data1.zip › Simulation_Data/Snowflake_Simulations/elyes-sim_AspRat=1-2_pole-theta=10_theta=45-3_dtheta=0_back-prob=0-8_include-forces=0_N=10000_cid=00050.txt]

1 0.000000 0.000000 0.000000
2 4.679065 0.014361 0.141275
3 2.838867 3.244965 -1.092095
4 9.282067 -0.276069 -0.562776
5 2.838867 -1.728793 2.955291
6 7.496099 -3.278871 1.141569
7 6.214095 6.237839 -2.279764
8 13.879001 -0.540794 -1.407986
9 7.592276 -2.854773 -1.608843
10 5.682112 3.661301 -4.486836
11 12.691862 -0.485618 2.285210
12 5.918967 -3.815408 5.784273
13 10.023290 -7.113443 2.043329
14 9.798175 9.138539 -3.073319
15 18.374574 -0.988153 -2.622162
16 2.838867 1.509831 -3.072927
17 7.549581 3.205919 -1.023085
18 1.674592 7.421011 -2.085445
19 11.729541 -3.862213 -1.527698
20 5.191357 0.206566 6.195942
21 11.900481 -3.806971 0.818823
22 7.929204 7.127165 -6.285901
23 16.151025 0.498646 -5.087538
24 11.380770 -4.647211 -0.120182
25 8.177168 3.647810 -8.442560
26 12.584167 0.865064 6.521446
27 9.378967 -5.919204 8.123948
28 12.167434 -10.899779 3.729336
29 13.532764 11.864465 -3.801837
30 22.830552 -1.729978 -3.846415
31 2.838867 -3.340851 0.749123
32 7.410307 2.027136 3.017156
33 7.266265 3.532069 -1.404122
34 12.280742 -3.094024 1.125036
35 5.296515 -5.432984 2.811865
36 6.969483 -7.568632 0.091683
37 6.849316 10.511687 -1.225083
38 16.546431 -4.096272 -1.566202
39 7.265038 -4.817777 -5.586426
40 9.741482 1.900338 -4.936458
41 15.450363 -3.812992 3.334445
42 5.870574 -7.903352 7.535846
43 10.781114 -9.200440 5.897130
44 11.077210 11.198319 -6.801994
45 20.091764 -2.239442 -6.529484
46 4.803660 3.349687 -6.887998
47 9.696127 6.849504 -2.998511
48 3.919808 11.103089 -3.173079
49 13.989006 -7.852905 -2.469045
50 7.598221 1.935831 9.807038
51 16.534094 -3.439910 0.312312
52 9.383281 7.442471 -10.721757
53 17.991898 2.092031 -9.081678
54 15.452687 -6.139998 1.639957
55 10.765168 3.565236 -12.341996
56 11.984916 2.435782 10.890452
57 12.720528 -8.116917 10.554972
58 14.228965 -14.408362 6.032615
59 17.261603 14.655525 -3.561866
60 27.162841 -2.110935 -5.557738
61 3.329085 7.200805 0.880885
62 12.619211 2.353108 0.753483
63 2.311430 -5.560335 5.151363
64 11.349343 -3.444943 3.356647
65 7.439203 -7.290638 -1.323704
66 4.752882 3.802328 -8.834051
67 15.789348 2.515282 3.372322
68 5.318253 -6.133179 9.532435
69 8.884443 -10.799623 4.256186
70 13.708209 8.374532 -5.050581
71 21.235918 -4.281150 -1.755837
72 5.647945 4.958056 -3.051382
73 8.379631 4.783995 -5.097681
74 0.421394 10.682662 0.666421
75 10.100248 -7.931952 -2.278878
76 3.660815 2.477933 9.700221
77 14.668315 -0.964770 -1.191804
78 9.887928 4.279293 -9.084947
79 20.434317 1.320496 -5.959097
80 15.410103 -2.781185 0.132928
81 10.728951 6.816544 -10.239546
82 15.419225 3.186760 9.042124
83 13.642109 -6.386333 6.945370
84 12.597030 -14.996694 2.052323
85 15.744021 14.480235 -0.964633
86 26.476578 -1.912115 -1.305754
87 5.982633 -6.785779 0.956711
88 9.516215 4.349420 6.487080
89 11.901825 3.703417 -0.866433
90 16.568890 -3.936347 0.298041
91 7.793996 -9.339985 2.169879
92 6.865537 -11.893257 -1.658363
93 7.341178 14.935821 0.222084
94 18.984251 -8.072343 -1.206345
95 7.203386 -9.083783 -6.843020
96 14.092503 0.335338 -5.606394
97 17.905460 -7.523270 4.764585
98 5.269480 -12.370981 8.782941
99 11.294318 -11.071134 10.157763
100 12.208947 13.034941 -10.956158
101 21.721858 -3.222796 -10.803017
102 4.863864 7.583366 -8.249604
103 11.760031 10.804585 -4.381255
104 5.870175 15.234700 -4.124728
105 15.764154 -12.117315 -3.189142
106 10.169655 3.795686 13.245348
107 20.973217 -2.703441 -0.934724
108 10.742968 7.947440 -15.171598
109 19.907413 3.509796 -13.109697
110 19.563870 -7.604663 3.334037
111 13.353652 3.630726 -16.241772
112 11.550033 3.903981 15.313558
113 16.123174 -10.260730 12.950879
114 16.431605 -17.886541 8.259676
115 21.246340 16.983287 -2.821076
116 31.513752 -1.668822 -7.197159
