# Supplementary material for: Cellular organization in lab-evolved and extant multicellular species obeys a maximum entropy law
Source: eLife. 2022 Feb 21;11:e72707. doi: 10.7554/eLife.72707 (PMC8860445; doi:10.7554/eLife.72707)
Supplement: Figure 2—source data 1. — Each subdirectory contains an explanatory README file. [file elife-72707-fig2-data1.zip › Simulation_Data/Snowflake_Simulations/elyes-sim_AspRat=1-2_pole-theta=10_theta=45-3_dtheta=0_back-prob=0-8_include-forces=0_N=10000_cid=00051.txt]

1 0.000000 0.000000 0.000000
2 4.663739 0.369457 0.073213
3 2.838867 -3.316321 -0.851166
4 9.310056 0.013669 -0.194121
5 2.838867 2.051286 -2.741294
6 7.170435 4.040391 0.222746
7 5.272375 -7.146955 -1.992480
8 13.866450 -0.084479 -1.211620
9 2.838867 -1.615276 3.018833
10 7.690350 -0.913696 -2.922581
11 6.384025 -3.651851 -3.515920
12 11.994660 -2.952905 1.748551
13 5.699265 4.510101 -5.509523
14 9.733768 7.932634 -0.141096
15 7.612364 -10.979681 -3.314481
16 16.604891 3.317999 -2.051694
17 7.813129 -2.661517 -0.749088
18 12.327641 2.711338 -2.037596
19 5.698774 0.467657 -5.757035
20 11.297295 4.909325 1.635407
21 9.543011 -7.594164 -3.151490
22 6.193690 -2.871149 6.006218
23 10.613339 -2.475023 -6.229229
24 10.100181 -2.700147 -6.169606
25 14.484627 -6.274886 3.912101
26 8.620033 6.933396 -8.250536
27 11.817211 12.101649 -0.500839
28 9.270219 -15.155706 -4.590542
29 16.822068 5.871660 -5.686702
30 1.710013 -7.267174 -2.553544
31 3.495557 1.277740 -7.071655
32 9.990799 5.820347 -2.719861
33 6.506751 -10.599963 0.524401
34 17.411525 -1.076698 1.284293
35 6.630843 -3.919097 2.710666
36 7.598254 -4.679991 -5.286515
37 8.116355 -6.957146 -5.935774
38 12.863234 -7.150134 0.560911
39 4.932090 8.242148 -7.804060
40 10.306571 11.320626 2.682916
41 10.412591 -11.545636 -6.723302
42 18.719828 5.983456 0.812572
43 9.430328 -5.821311 1.930838
44 15.336372 5.559380 -4.214250
45 9.241629 -1.300748 -8.226823
46 15.000488 5.961492 -0.591910
47 14.046995 -7.817722 -4.407248
48 9.135852 -4.217782 9.376199
49 14.222523 -5.042982 -5.827959
50 11.905479 1.280831 -6.990792
51 16.866938 -9.035638 6.821122
52 12.002350 9.211661 -10.532951
53 13.853438 16.305265 -0.286852
54 10.755570 -19.522221 -5.364453
55 13.936677 8.945060 -7.104577
56 7.270678 2.327878 -2.994638
57 5.894652 -8.993030 -5.990781
58 2.883211 -5.728984 4.709123
59 7.252618 -0.689922 -7.342983
60 6.539169 -4.187310 -7.928499
61 10.666157 -6.124956 4.568977
62 6.489819 -14.084277 -6.294920
63 21.013166 3.865288 -1.829826
64 8.169662 -5.228671 -4.363537
65 13.861591 2.837647 -6.210447
66 5.360808 -3.447018 -7.840958
67 11.670491 -5.458406 -6.421660
68 6.289079 -5.936630 9.227300
69 11.710976 -6.652391 -7.290562
70 17.075576 -5.999190 7.516628
71 13.057995 6.777281 -8.499057
72 10.582830 15.977309 1.298382
73 8.813086 -19.072658 -2.533808
74 15.634315 4.612841 -9.783806
75 -0.138361 -11.101740 -4.495635
76 4.524515 0.937770 -11.608121
77 12.953238 7.170956 -6.082716
78 7.296234 -14.153942 3.464058
79 20.550637 -2.748752 4.315575
80 10.664205 -6.232763 2.172822
81 6.619404 -8.412573 -7.919236
82 10.061341 -10.602820 -8.128244
83 13.704537 -11.346984 -1.328617
84 4.225848 12.502984 -9.581977
85 11.016750 14.357132 6.166801
86 13.235997 -11.475876 -10.454859
87 20.823976 8.544741 4.118579
88 13.119675 -8.305208 1.905974
89 18.242532 8.588566 -6.283337
90 10.064458 -5.472163 -9.532155
91 18.213307 7.624238 -3.545927
92 17.670731 -6.284069 -2.334068
93 12.210613 -5.466456 12.675930
94 17.726279 -7.999659 -4.891917
95 14.721040 3.654891 -4.497181
96 21.217462 -9.112138 7.742387
97 11.824472 12.000290 -13.993231
98 15.968312 20.451921 0.205841
99 11.888191 -23.816875 -6.803114
100 14.208059 13.384290 -7.139579
