# Supplementary material for: Cellular organization in lab-evolved and extant multicellular species obeys a maximum entropy law
Source: eLife. 2022 Feb 21;11:e72707. doi: 10.7554/eLife.72707 (PMC8860445; doi:10.7554/eLife.72707)
Supplement: Figure 2—source data 1. — Each subdirectory contains an explanatory README file. [file elife-72707-fig2-data1.zip › Simulation_Data/Snowflake_Simulations/elyes-sim_AspRat=1-2_pole-theta=10_theta=45-3_dtheta=0_back-prob=0-8_include-forces=0_N=10000_cid=00052.txt]

1 0.000000 0.000000 0.000000
2 2.838867 2.091971 2.710374
3 2.838867 3.113250 -1.424832
4 6.103078 4.227165 5.278808
5 2.838867 -1.429257 3.111221
6 1.664668 4.917659 5.938126
7 6.141353 6.168220 -2.672052
8 9.189897 5.890776 8.362965
9 2.889647 1.941386 7.155190
10 3.581818 4.437025 -5.605416
11 9.226510 2.447459 7.897674
12 4.827196 -3.194973 6.950012
13 -0.064733 8.142815 8.850156
14 9.527717 9.127911 -3.971181
15 8.630080 8.952184 11.540390
16 7.202181 2.943916 2.578774
17 6.588081 4.813194 0.258981
18 7.166888 8.537464 5.545761
19 1.868057 -1.971893 7.417578
20 3.269654 8.842155 7.281252
21 5.977432 10.569329 -3.292539
22 13.320872 7.446858 7.819553
23 2.783293 2.233939 11.816567
24 3.609921 6.279451 -9.891709
25 12.362811 0.309730 10.637926
26 7.873935 -6.400377 7.423725
27 -2.043536 11.540929 11.385103
28 13.285113 11.552131 -5.330518
29 9.390948 8.923769 15.922388
30 2.838867 -2.982199 -1.681951
31 6.153489 0.629133 5.290108
32 4.101356 0.578581 6.873713
33 -2.179202 7.147172 6.126730
34 8.772178 6.189326 -6.258129
35 3.324260 -1.677876 9.703462
36 1.618845 7.628578 -8.001739
37 13.480553 1.462401 7.052442
38 2.822559 -4.748530 10.603712
39 0.510178 8.707429 13.224207
40 11.484317 12.404422 -1.686924
41 4.804464 9.851539 13.623047
42 11.843222 3.528343 2.496603
43 10.523917 6.018272 2.484015
44 7.573030 13.162998 5.024704
45 0.538726 -2.712242 11.843105
46 5.708893 12.538825 8.770280
47 6.047917 15.229771 -3.632325
48 14.876766 11.613335 7.783496
49 3.042160 1.916127 16.467826
50 0.327907 8.445724 -11.969516
51 15.058377 -1.973582 13.700979
52 10.605908 -10.185548 7.219336
53 -1.678514 15.953025 10.958721
54 17.117056 13.831383 -6.757911
55 10.518275 8.698594 20.459577
56 4.111229 6.353579 2.672547
57 3.581036 -5.611660 4.429678
58 2.361344 4.899248 10.330840
59 9.277563 8.047464 -0.139411
60 10.471327 10.059866 9.233746
61 6.166605 1.540988 10.135603
62 7.086594 6.213128 -7.689556
63 12.993117 3.966967 9.710243
64 4.154488 -7.155809 8.858119
65 -2.652008 7.698729 12.440481
66 10.522376 1.995842 5.382182
67 8.437288 3.581084 4.111769
68 4.304774 11.937097 5.725873
69 -1.467693 0.036202 9.567453
70 6.969944 9.651534 9.612432
71 5.160045 12.896402 -6.993654
72 0.188532 0.200160 14.801965
73 0.519141 6.052553 -13.081887
74 12.716902 -3.981214 11.753298
75 12.214487 -6.236196 6.467540
76 -6.197482 13.118155 11.188310
77 13.882626 14.214512 -8.842831
78 12.206150 11.272660 18.440122
79 5.832962 -6.413813 -2.694383
80 9.453099 -0.963525 8.197697
81 5.615963 3.345527 10.322326
82 -6.590698 8.663675 5.876848
83 11.122737 5.341803 -10.209148
84 6.145672 -2.702498 12.985447
85 -0.268963 11.071054 -10.543038
86 16.863429 -0.065324 9.502717
87 0.326432 -6.451719 14.178545
88 -2.343712 9.180514 16.602540
89 15.472134 12.612541 0.271555
90 0.941937 10.876907 16.046180
91 16.506712 3.571131 2.175592
92 14.283139 7.624825 4.755973
93 7.763795 17.790386 4.343514
94 -0.706046 -3.408137 16.301879
95 8.370441 16.114474 10.199191
96 5.851383 19.898259 -3.874279
97 16.787256 15.877993 7.805342
98 3.319633 0.905958 21.024363
99 -3.643999 10.618027 -13.115798
100 17.652082 -4.709240 16.467350
101 13.850580 -13.543087 7.149553
102 -1.912346 20.510061 9.980348
103 21.108541 16.067143 -7.729445
104 11.117423 8.155707 25.062520
