# Supplementary material for: Cellular organization in lab-evolved and extant multicellular species obeys a maximum entropy law
Source: eLife. 2022 Feb 21;11:e72707. doi: 10.7554/eLife.72707 (PMC8860445; doi:10.7554/eLife.72707)
Supplement: Figure 2—source data 1. — Each subdirectory contains an explanatory README file. [file elife-72707-fig2-data1.zip › Simulation_Data/Snowflake_Simulations/elyes-sim_AspRat=1-2_pole-theta=10_theta=45-3_dtheta=0_back-prob=0-8_include-forces=0_N=10000_cid=00053.txt]

1 0.000000 0.000000 0.000000
2 4.633029 -0.378000 0.491508
3 2.838867 -3.397951 0.420000
4 9.258623 -0.764859 1.100473
5 7.657666 -2.265462 -2.167569
6 5.686351 -7.009819 1.272154
7 13.799068 -1.832371 1.325918
8 2.838867 -0.000191 -3.423809
9 2.364074 -6.883975 3.141001
10 12.577836 1.374856 -0.945519
11 10.947731 -3.637191 -5.183960
12 5.127857 -11.361669 0.543371
13 17.037846 -1.073365 -1.626345
14 6.910480 -3.088794 3.183430
15 4.765203 -5.081822 4.058055
16 12.102563 -2.243564 -2.322646
17 7.002794 -8.660665 5.186655
18 16.474981 -2.358880 4.839309
19 5.068940 -0.409910 -7.510443
20 1.769137 -10.812294 5.598403
21 15.955259 3.901100 -2.971181
22 14.284212 -4.726043 -8.281324
23 3.952826 -15.614721 -0.992987
24 20.382127 0.393486 -4.542339
25 7.489882 2.256921 2.654196
26 7.201034 -3.718616 1.226419
27 6.903419 -3.605135 -6.341060
28 6.889444 -10.422192 -1.314333
29 15.797143 -5.110893 3.571051
30 7.101998 1.170621 -3.910171
31 -1.412269 -9.079775 3.977263
32 16.791544 0.324411 -1.906177
33 13.279930 -7.416582 -5.426202
34 1.419843 -13.699903 1.294991
35 21.480624 -1.062395 -1.418402
36 8.743955 -5.944574 6.404593
37 6.627703 -6.552419 8.093620
38 16.678512 -1.522041 -1.707166
39 8.282842 -9.846866 9.528912
40 18.780367 -2.599320 8.904381
41 7.379819 -0.312581 -11.572913
42 3.114377 -11.900539 9.695681
43 19.372679 6.281468 -5.107253
44 17.746589 -5.556186 -11.318901
45 3.448130 -19.672114 -3.238979
46 23.966429 1.646403 -7.276388
47 12.241025 2.350362 2.187816
48 11.276760 -4.738050 -1.412516
49 2.659917 -2.623978 -7.010640
50 2.779016 -6.983565 7.568138
51 13.882806 1.000599 -5.180920
52 4.657826 -13.423322 -3.369466
53 19.186319 2.728032 -2.471972
54 7.499533 -7.482513 2.823035
55 2.783968 -6.826711 7.637400
56 14.908810 -3.514787 0.885251
57 10.666308 -10.771481 6.566787
58 15.237354 -3.840704 8.846067
59 5.510634 -4.014361 -10.078414
60 -1.875069 -12.496393 7.512877
61 19.622542 2.566868 -5.104840
62 18.189732 -2.740223 -9.046222
63 4.798148 -17.471747 -4.945015
64 22.997040 3.970495 -4.156499
65 10.228592 5.241244 5.001615
66 11.652339 -4.592794 2.311191
67 6.057684 -1.089071 -9.909784
68 8.313210 -14.247762 -3.574520
69 17.152337 -8.412630 6.586717
70 8.963952 5.040486 -2.753055
71 -5.618949 -11.004328 4.691643
72 20.894402 -1.713593 -2.829588
73 14.682183 -11.854743 -5.116215
74 -2.567699 -15.969150 2.224241
75 26.101225 -1.343723 -0.725513
76 9.868822 -8.686871 10.014497
77 8.402914 -7.872560 12.218743
78 21.222597 -0.861990 -0.800803
79 10.135866 -10.855207 13.700796
80 21.451143 -3.523780 12.617232
81 9.783068 -0.348516 -15.589110
82 4.688758 -12.714601 14.028796
83 19.278700 8.543322 -8.935676
84 20.918795 -6.707658 -14.556235
85 2.426965 -23.458854 -5.778027
86 27.549485 2.757303 -10.076752
