# Supplementary material for: Cellular organization in lab-evolved and extant multicellular species obeys a maximum entropy law
Source: eLife. 2022 Feb 21;11:e72707. doi: 10.7554/eLife.72707 (PMC8860445; doi:10.7554/eLife.72707)
Supplement: Figure 2—source data 1. — Each subdirectory contains an explanatory README file. [file elife-72707-fig2-data1.zip › Simulation_Data/Snowflake_Simulations/elyes-sim_AspRat=1-2_pole-theta=10_theta=45-3_dtheta=0_back-prob=0-8_include-forces=0_N=10000_cid=00054.txt]

1 0.000000 0.000000 0.000000
2 4.654154 0.449254 0.126189
3 2.838867 3.197055 1.225279
4 9.200197 1.501482 0.425356
5 2.838867 -0.795106 -3.330207
6 7.096369 3.530454 2.205474
7 5.611700 6.700217 2.623073
8 13.792803 2.392538 0.419732
9 1.659589 7.258086 2.603310
10 12.794806 -0.708248 -0.980887
11 5.573947 -1.678734 -7.025487
12 9.249776 6.447105 5.148689
13 8.855016 9.895564 3.679345
14 18.385492 3.298688 0.366720
15 7.832604 -2.573577 0.862115
16 6.524131 4.860101 -0.628027
17 11.930061 3.190263 -2.653200
18 5.706127 1.852086 -5.463942
19 10.411649 3.246819 5.156763
20 6.700459 7.984939 6.739592
21 16.433712 3.472096 -2.992275
22 -0.608428 11.143445 3.861980
23 16.395852 -3.302200 -2.470190
24 5.227150 -4.845279 -10.129415
25 11.222380 8.946360 8.573747
26 11.971711 12.880502 5.460880
27 22.996939 4.047515 0.089061
28 7.340666 0.979422 3.630930
29 11.993761 1.084237 3.860984
30 7.034328 -2.257995 -3.529462
31 5.952411 7.786364 2.805664
32 10.018309 7.148563 2.220066
33 17.098373 0.272241 2.507599
34 -2.401158 9.021307 2.175501
35 14.619194 -4.389104 0.723385
36 9.790995 -3.086458 -7.153790
37 13.289011 8.298682 4.954052
38 9.758516 13.787044 1.724427
39 21.405660 2.852555 3.601097
40 10.835982 -6.121535 1.404377
41 10.408254 6.307288 -2.804198
42 13.756939 4.684303 -6.676486
43 7.315276 1.959340 -9.608912
44 13.957775 2.583458 8.140110
45 7.672209 8.999526 11.205326
46 18.509335 4.113451 -7.129091
47 -3.356415 14.652620 5.277451
48 19.599950 -6.529772 -3.520936
49 4.951604 -8.525608 -13.001789
50 15.506163 9.834213 9.375345
51 15.384493 15.363034 7.472544
52 25.221639 7.477125 -1.663116
53 11.431689 4.518863 2.303895
54 9.293685 6.564798 5.114314
55 16.997004 0.483379 -2.003044
56 12.733710 -4.177665 -3.763162
57 12.428573 11.094039 1.318205
58 21.030522 4.360623 -3.047625
59 7.657143 -5.892152 3.818111
60 9.443869 8.007266 0.534782
61 15.813675 1.790731 -4.308643
62 4.980700 4.730542 -8.776024
63 10.698022 4.421575 9.436901
64 3.984021 8.051354 10.260698
65 19.341594 1.032032 -5.310021
66 -2.452913 12.205574 7.767284
67 16.497773 -7.559148 -3.754574
68 6.998588 -8.922752 -10.263065
69 14.083399 12.347738 8.409926
70 16.014070 14.080420 4.046256
71 26.264191 1.165757 -0.806579
72 10.271318 2.055585 7.102958
73 14.534966 0.363820 7.725616
74 11.430462 -3.851461 -3.302888
75 4.249772 12.136404 3.099485
76 12.583568 4.822593 -0.571161
77 19.670099 -2.784403 4.921674
78 -6.733960 10.657392 1.493931
79 13.206382 -8.598086 0.458665
80 13.998142 -5.068317 -7.556352
81 17.324292 10.182472 3.559366
82 10.412986 17.708694 -0.745924
83 23.909909 3.035124 7.533535
84 14.325116 -9.117237 2.211834
85 14.092110 7.575969 -5.391319
86 11.829158 4.731368 -10.684364
87 9.356832 1.705437 -13.806685
88 17.464721 1.792980 11.138480
89 8.761605 10.256631 15.579749
90 20.737869 4.728980 -11.198523
91 -5.623574 18.375606 6.963189
92 22.296747 -10.014140 -5.073011
93 5.086148 -11.825055 -16.306807
94 20.142879 10.374699 9.711607
95 18.587013 18.007655 9.626874
96 27.084263 11.308844 -3.602694
