# Supplementary material for: Cellular organization in lab-evolved and extant multicellular species obeys a maximum entropy law
Source: eLife. 2022 Feb 21;11:e72707. doi: 10.7554/eLife.72707 (PMC8860445; doi:10.7554/eLife.72707)
Supplement: Figure 2—source data 1. — Each subdirectory contains an explanatory README file. [file elife-72707-fig2-data1.zip › Simulation_Data/Snowflake_Simulations/elyes-sim_AspRat=1-2_pole-theta=10_theta=45-3_dtheta=0_back-prob=0-8_include-forces=0_N=10000_cid=00055.txt]

1 0.000000 0.000000 0.000000
2 4.674429 -0.143518 -0.190857
3 2.838867 -1.211796 3.202190
4 9.329595 -0.463063 -0.560847
5 2.838867 2.969864 -1.703637
6 7.321772 -0.959650 -3.670388
7 5.284126 -2.620050 6.935976
8 13.892100 -0.437325 -1.565606
9 7.683592 2.932286 0.934313
10 1.663047 -2.505185 7.291961
11 12.484246 -0.007541 2.541138
12 5.705038 6.010042 -3.808900
13 9.535976 -2.305709 -7.563475
14 7.989202 -3.433731 10.658586
15 18.178630 -0.626574 -3.406372
16 2.838867 -3.344486 -0.732724
17 7.503820 -3.025341 1.672280
18 12.244143 -2.626654 2.009352
19 5.362027 2.831114 -5.363699
20 11.597890 -2.099245 -4.115113
21 9.393701 -4.298606 7.210700
22 16.247197 -3.217478 -4.116273
23 11.274630 4.556036 -1.127123
24 0.835904 -3.843474 11.688421
25 15.510301 0.692519 6.043441
26 8.423369 8.880244 -6.310627
27 12.107119 -4.212603 -10.963240
28 11.084752 -4.140231 14.093961
29 22.253160 0.017307 -5.586396
30 6.378107 -3.905072 3.243198
31 4.612878 6.600022 0.155523
32 16.377645 2.924924 -3.081846
33 8.036399 5.023862 4.843593
34 0.381338 -0.007852 10.741917
35 15.317010 -2.933932 4.328126
36 7.213119 5.998740 -7.993060
37 8.965044 -6.026666 -9.932052
38 11.902621 -5.529527 10.931405
39 21.564714 2.250453 -3.209428
40 3.178683 -7.146096 1.550678
41 10.074083 -6.117941 4.065767
42 15.464774 -4.949306 4.474380
43 4.868256 4.746815 -9.347154
44 16.215650 -2.569254 -4.617067
45 13.662197 -6.132505 7.725890
46 17.833771 -6.442199 -7.105038
47 11.470587 7.235719 -4.671489
48 -0.609065 -5.009638 15.973382
49 18.044215 1.582563 9.869508
50 10.925228 12.175285 -8.486216
51 14.740749 -6.830969 -13.794448
52 14.454361 -5.569334 16.988653
53 25.878014 0.680780 -8.455032
54 12.043732 1.180388 -3.677603
55 7.157099 -4.475340 -6.389661
56 9.317571 -1.394524 8.354088
57 17.352900 1.107644 0.761961
58 3.322176 -5.458248 10.174381
59 16.819302 0.979872 2.423072
60 7.816700 9.571263 -2.184024
61 12.887437 -0.419681 -9.797808
62 8.660994 -7.135560 13.030673
63 19.817864 -3.611860 -6.266899
64 3.363452 -5.694546 -4.472198
65 9.358502 -2.962243 5.714285
66 15.655052 -1.206958 4.485600
67 14.773816 -0.971885 -7.017559
68 13.199813 -2.491052 8.634742
69 14.702872 -5.433898 -7.649569
70 13.244960 8.542663 -1.206147
71 0.264688 -7.925089 13.360475
72 15.439106 3.756293 9.266771
73 11.539636 7.891436 -9.326050
74 11.794990 -3.932373 -15.391071
75 15.012853 -6.219473 13.925416
76 23.619333 3.630716 -7.790593
77 7.257379 -7.046084 0.219531
78 5.976486 6.953025 4.374244
79 19.101874 6.363107 -4.701840
80 8.184127 6.819233 9.163895
81 -0.651889 3.604943 13.505038
82 14.338656 -6.696995 6.487713
83 8.440623 5.668836 -12.498321
84 10.546464 -10.110280 -9.154336
85 16.032314 -7.457837 9.939950
86 25.349631 2.139148 -0.876265
87 3.237672 -11.038369 4.151314
88 13.159130 -5.398062 7.187609
89 18.802510 -7.136910 6.921348
90 4.703281 6.845739 -13.518864
91 19.394372 0.469048 -3.949172
92 17.471902 -8.755320 8.347191
93 19.284708 -9.644483 -10.196382
94 10.904517 10.003175 -8.401186
95 -2.433810 -5.911436 20.186876
96 16.611832 2.654299 13.941522
97 13.336275 15.522222 -10.699705
98 17.526840 -9.664778 -16.265268
99 17.812311 -7.228186 19.797104
100 28.874002 1.501312 -11.942660
