# Supplementary material for: Cellular organization in lab-evolved and extant multicellular species obeys a maximum entropy law
Source: eLife. 2022 Feb 21;11:e72707. doi: 10.7554/eLife.72707 (PMC8860445; doi:10.7554/eLife.72707)
Supplement: Figure 2—source data 1. — Each subdirectory contains an explanatory README file. [file elife-72707-fig2-data1.zip › Simulation_Data/Snowflake_Simulations/elyes-sim_AspRat=1-2_pole-theta=10_theta=45-3_dtheta=0_back-prob=0-8_include-forces=0_N=10000_cid=00056.txt]

1 0.000000 0.000000 0.000000
2 4.649749 -0.362428 0.348181
3 2.838867 0.929578 3.295202
4 9.307005 -0.039697 0.399250
5 2.838867 -1.000552 -3.274350
6 7.457272 -3.041313 -1.825071
7 6.016782 2.153315 6.493351
8 13.967257 0.406558 0.382801
9 7.893203 1.450971 -2.095837
10 1.839300 3.229308 6.968586
11 12.459962 -3.146552 -0.034278
12 5.301736 -1.649394 -7.195080
13 10.373146 -5.861357 -4.158011
14 9.643897 3.084469 9.292571
15 18.617068 0.448360 0.856088
16 7.034647 -2.926327 3.090502
17 4.397646 -1.720159 6.509348
18 11.801811 3.634553 0.159525
19 3.785903 1.358374 -6.924039
20 7.309581 -4.032567 -6.158342
21 10.039376 0.411774 7.246617
22 16.469374 4.047509 -0.131518
23 11.284588 3.572348 -4.520963
24 0.427591 5.651521 10.717833
25 15.300123 -6.672407 -1.189194
26 8.047147 -1.663093 -10.976940
27 13.144535 -8.734636 -6.601415
28 13.563419 4.295704 11.531688
29 23.109264 1.197452 1.871087
30 12.369953 -2.149756 2.838027
31 4.246712 -4.989653 -4.647916
32 11.263966 -5.056331 -0.715828
33 9.244319 5.194315 6.151363
34 16.869022 0.014422 3.730581
35 11.901437 0.038459 -3.407518
36 0.523104 7.469622 7.231267
37 12.817969 -6.154663 -3.290770
38 8.757667 0.668952 -8.764618
39 12.372156 -9.601852 -2.818500
40 13.469026 5.142294 8.335815
41 21.692388 -2.122560 -1.071193
42 5.439441 -6.376493 5.399897
43 5.915533 -4.722541 9.764641
44 14.498060 7.453727 0.020676
45 4.297034 3.784019 -10.889795
46 6.894715 -4.855777 -10.748245
47 14.098980 -1.745407 8.117272
48 19.222389 7.767504 -0.799058
49 14.723637 5.716308 -6.864818
50 -1.414393 8.283263 14.114175
51 18.555982 -9.936382 -1.943469
52 11.046696 -1.667244 -14.569632
53 15.751236 -11.256356 -9.550354
54 17.232040 6.167631 13.739735
55 27.418477 1.805984 3.572665
56 6.594500 3.303473 3.498872
57 12.218891 -0.734114 -2.890179
58 7.011561 -2.536522 -3.379502
59 6.765816 6.109534 8.382508
60 16.943897 -1.016972 -2.599617
61 12.200535 2.299219 -1.382395
62 3.444088 3.276212 11.116368
63 15.679504 -3.730063 -3.046869
64 7.915740 -5.015142 -8.468015
65 14.256439 -4.897086 -6.100137
66 13.797799 1.513543 9.049839
67 10.506215 -2.108776 5.747843
68 2.286312 -5.232103 8.238555
69 12.827685 6.086143 -3.406835
70 6.378975 4.953650 -7.286813
71 5.030224 -7.207879 -8.280502
72 13.493313 0.243506 4.449540
73 19.818965 5.765979 2.236759
74 13.715782 2.097037 -7.940669
75 -0.785246 9.917033 11.058522
76 19.724262 -6.758708 -1.637726
77 10.036399 1.786003 -12.958922
78 15.983439 -11.853469 -5.188920
79 16.615256 7.296053 10.320970
80 26.845164 -0.367961 0.034195
81 15.206745 -4.553334 5.682154
82 6.198545 -6.489927 -8.352125
83 15.325053 -7.025159 0.522899
84 12.064098 8.911190 5.979476
85 19.860212 -0.199035 7.321759
86 16.255597 -1.566792 -3.954779
87 2.963013 11.160598 7.684226
88 12.923010 -9.101521 -6.926920
89 12.242402 3.283922 -10.469978
90 14.186140 -13.536896 -1.046556
91 17.470028 7.162207 6.986537
92 24.360902 -5.075745 -3.530931
93 3.444095 -9.929126 7.705177
94 7.842393 -7.812275 12.698789
95 17.246427 11.239271 0.166634
96 4.306991 6.417018 -14.753956
97 6.628064 -5.680915 -15.348446
98 14.853532 -5.982343 9.240063
99 22.130286 11.387744 -1.392832
100 17.905829 8.275067 -9.145517
101 -3.588740 10.740718 17.450475
102 22.574580 -10.289261 -0.070507
103 14.156400 -1.090248 -18.011730
104 18.226341 -13.907315 -12.509071
105 20.768876 8.272600 15.969801
106 31.811115 2.359665 5.088712
