# Supplementary material for: Cellular organization in lab-evolved and extant multicellular species obeys a maximum entropy law
Source: eLife. 2022 Feb 21;11:e72707. doi: 10.7554/eLife.72707 (PMC8860445; doi:10.7554/eLife.72707)
Supplement: Figure 2—source data 1. — Each subdirectory contains an explanatory README file. [file elife-72707-fig2-data1.zip › Simulation_Data/Snowflake_Simulations/elyes-sim_AspRat=1-2_pole-theta=10_theta=45-3_dtheta=0_back-prob=0-8_include-forces=0_N=10000_cid=00057.txt]

1 0.000000 0.000000 0.000000
2 4.680900 0.073336 -0.013833
3 2.838867 -3.040227 -1.574639
4 9.281730 0.365914 -0.763108
5 7.456553 3.274564 -1.366433
6 4.892031 -6.926813 -3.149866
7 13.899131 1.042263 -0.836293
8 2.838867 1.898323 2.849358
9 7.566837 -1.939911 2.706433
10 3.617843 -7.133060 -0.017860
11 12.277318 -2.848336 -1.453532
12 9.852221 7.223179 -2.018434
13 7.094253 -10.737390 -4.740624
14 18.524424 1.763628 -0.876746
15 2.838867 1.236318 -3.192803
16 7.507375 0.125023 -3.447491
17 2.644516 -5.035575 -5.544835
18 11.578945 3.663956 -2.667671
19 11.692076 3.326584 -2.722633
20 8.949881 -8.581978 -2.390968
21 17.195005 -1.452717 -2.477610
22 6.344308 4.576878 2.284678
23 10.023581 -3.530766 6.339476
24 3.936329 -11.159112 2.339307
25 15.438278 -6.129718 -2.500755
26 12.091368 11.300809 -2.541093
27 9.841276 -14.416180 -5.570677
28 23.154143 2.454500 -0.951508
29 2.838867 3.403739 -0.370176
30 7.069372 5.700184 -5.074276
31 6.415474 -10.419695 -0.856282
32 1.916582 2.976553 7.064621
33 6.540165 -3.746652 6.638769
34 5.206106 -10.881463 -1.809098
35 16.721608 -3.011599 -1.396313
36 14.056249 8.198698 -0.943190
37 5.611928 -14.038380 -7.326705
38 20.803386 5.542215 -1.433747
39 5.054514 2.530628 -7.101095
40 10.236892 0.129418 -7.250868
41 1.694385 -7.611303 -9.315391
42 12.080921 4.600308 -6.986571
43 16.045661 2.850728 -4.370699
44 13.367933 -9.800275 -1.440023
45 16.980126 -3.953988 -6.149001
46 10.219476 6.959258 1.195692
47 12.426877 -5.547683 9.804908
48 4.280637 -15.325084 4.441240
49 18.668319 -8.902584 -4.411046
50 14.282378 15.343705 -3.407639
51 12.130721 -18.231102 -6.977269
52 27.705787 3.263304 -1.641515
53 16.606292 2.387075 -4.098868
54 12.185608 -5.983435 -4.607003
55 8.809202 11.321604 -0.641240
56 6.504230 -15.028529 -3.730855
57 21.217857 3.187399 2.363614
58 1.985146 4.201112 -6.396363
59 7.325886 2.804167 -6.993035
60 5.740221 -6.401402 -8.431487
61 10.034360 6.432341 -5.787276
62 13.574261 0.558062 -5.650824
63 12.841670 -7.282037 -4.107291
64 19.960141 -4.293417 -0.461157
65 10.030685 5.359287 4.646902
66 10.111114 -7.542050 8.258739
67 1.659235 -12.454668 5.933471
68 18.165411 -8.448339 0.139013
69 11.095975 15.304622 -0.879673
70 14.278172 -14.650925 -5.369457
71 26.447980 -0.472908 -1.553633
72 6.223148 6.568377 -0.904878
73 6.486933 8.763951 -8.545257
74 7.276990 -13.938650 2.095425
75 0.537917 4.520647 11.256225
76 5.068037 -5.585550 10.684477
77 6.639929 -15.089582 -3.219437
78 21.380609 -2.567745 -1.340997
79 18.468151 9.151273 0.293639
80 4.356151 -18.183657 -6.316092
81 22.967022 9.656247 -1.988503
82 7.597928 3.428079 -10.920037
83 13.182888 0.398989 -10.875800
84 1.505638 -10.125168 -13.242668
85 12.498584 5.219495 -11.608065
86 18.135858 -0.813937 -5.778869
87 17.039532 -7.290155 -1.457208
88 14.567551 -3.030244 -9.769473
89 14.044508 9.579672 0.599182
90 14.913364 -7.612227 13.191735
91 4.499017 -19.592344 6.352469
92 21.839019 -11.911563 -6.074188
93 16.433345 19.358770 -4.487245
94 13.808329 -21.947433 -9.245922
95 32.275088 4.166901 -2.088323
