# Supplementary material for: Cellular organization in lab-evolved and extant multicellular species obeys a maximum entropy law
Source: eLife. 2022 Feb 21;11:e72707. doi: 10.7554/eLife.72707 (PMC8860445; doi:10.7554/eLife.72707)
Supplement: Figure 2—source data 1. — Each subdirectory contains an explanatory README file. [file elife-72707-fig2-data1.zip › Simulation_Data/Snowflake_Simulations/elyes-sim_AspRat=1-2_pole-theta=10_theta=45-3_dtheta=0_back-prob=0-8_include-forces=0_N=10000_cid=00058.txt]

1 0.000000 0.000000 0.000000
2 2.838867 -3.369837 0.605531
3 2.838867 -0.931555 3.294644
4 5.159640 -7.404931 1.059676
5 2.446174 -7.468189 -1.077009
6 5.298789 -2.124767 7.093074
7 7.100137 -11.642525 1.475041
8 2.838867 3.344109 -0.734443
9 1.839768 -7.248403 2.539482
10 5.344586 1.730660 5.827551
11 4.646239 -11.179684 -1.235819
12 1.986231 -11.686510 -3.051520
13 8.049256 -5.560990 7.732555
14 9.064905 -15.887319 1.637042
15 2.838867 -2.510032 -2.328564
16 5.543760 -5.477945 -2.226620
17 7.270648 -0.963085 3.668753
18 7.684680 -9.565446 -1.896332
19 -1.319140 -9.802785 -1.469067
20 7.804166 0.376809 9.785069
21 10.298925 -13.579597 -0.932685
22 5.380190 7.205777 -1.469008
23 -0.233837 -10.640056 4.981415
24 9.657603 1.656096 6.911048
25 4.466786 -14.970454 -3.963717
26 5.139175 -14.425182 -4.581311
27 7.607218 -9.613896 5.954862
28 8.965183 -19.151053 -1.382848
29 5.650702 -4.296785 3.924565
30 5.758841 -4.242125 3.838260
31 4.166453 -9.201143 -4.794421
32 4.819775 -0.785058 11.307022
33 1.729834 7.314664 -2.403686
34 -0.511958 -7.794051 6.274893
35 1.338675 -14.142581 -0.985018
36 11.883130 -17.785421 -1.232880
37 6.035538 -1.482844 -5.245380
38 8.361996 -7.531097 -5.349782
39 11.894825 -0.281713 3.738995
40 10.435312 -11.262360 -5.280505
41 -5.738213 -11.267682 -1.162721
42 9.894371 3.718187 12.298277
43 14.045098 -14.689916 -3.493564
44 7.825727 11.185027 -1.714494
45 -1.696081 -14.292107 7.496820
46 14.057606 0.860554 8.276491
47 4.417417 -18.287693 -7.253091
48 8.616431 -17.201134 -6.035066
49 7.064241 -13.602153 3.571983
50 8.651386 -22.130440 -4.978187
51 3.834589 5.330962 -4.587052
52 4.232184 -10.715494 3.966808
53 8.637801 4.400847 4.483500
54 4.782499 -15.482837 -0.119601
55 3.567160 -2.468795 -6.715992
56 9.877044 -4.869770 -3.023118
57 10.074843 1.778112 1.570189
58 7.841293 -8.683963 -6.252947
59 -2.239927 -14.108616 -2.096445
60 7.504175 1.310520 14.123251
61 14.649247 -14.034925 -0.127073
62 4.039112 11.429616 -1.846268
63 0.397510 -15.042213 5.045100
64 12.367636 -1.826182 6.353289
65 1.188528 -17.884706 -4.699790
66 9.343519 -13.257938 -5.443094
67 5.656201 -13.252944 7.607890
68 11.141092 -22.998823 -1.874502
69 7.486911 -1.296404 6.646271
70 8.810281 -7.783791 4.085486
71 6.181512 -10.690752 -8.748908
72 3.940304 0.244649 15.780721
73 -2.200038 8.303338 -4.236791
74 -3.543236 -7.883575 9.829820
75 -2.181153 -17.200670 -0.576827
76 15.307258 -18.768296 -4.248800
77 9.112408 -0.052090 -8.467966
78 10.885703 -10.097168 -8.333281
79 16.495640 0.448448 3.322971
80 12.953628 -12.566905 -8.998304
81 -10.256334 -12.448660 -0.841720
82 11.635192 7.409294 14.584849
83 15.821272 -18.640620 -4.502910
84 10.641837 14.848533 -1.075311
85 -3.292101 -18.335683 9.191042
86 18.513304 0.112466 9.498260
87 4.139752 -21.507197 -10.639175
88 12.309263 -19.489415 -7.759624
89 6.532755 -17.481459 1.006447
90 8.618013 -25.476185 -8.242571
