# Supplementary material for: Cellular organization in lab-evolved and extant multicellular species obeys a maximum entropy law
Source: eLife. 2022 Feb 21;11:e72707. doi: 10.7554/eLife.72707 (PMC8860445; doi:10.7554/eLife.72707)
Supplement: Figure 2—source data 1. — Each subdirectory contains an explanatory README file. [file elife-72707-fig2-data1.zip › Simulation_Data/Snowflake_Simulations/elyes-sim_AspRat=1-2_pole-theta=10_theta=45-3_dtheta=0_back-prob=0-8_include-forces=0_N=10000_cid=00059.txt]

1 0.000000 0.000000 0.000000
2 4.648243 0.216061 0.466687
3 2.838867 -3.127500 1.393275
4 9.297908 0.708864 0.556286
5 2.838867 -0.183767 3.418874
6 7.101717 -0.250004 4.147025
7 4.778662 -7.165278 2.694940
8 13.945250 1.269271 0.625458
9 2.838867 3.359766 0.659121
10 1.661348 -7.124553 2.948477
11 11.760306 4.121699 1.995310
12 5.558828 -0.440502 7.220500
13 9.516997 -0.479765 8.147955
14 6.358420 -11.494637 3.484544
15 18.541634 1.656678 1.371553
16 7.670366 -3.043167 0.627436
17 4.891297 -3.604260 5.310145
18 12.225498 0.043779 3.837828
19 4.937868 -3.660721 5.231779
20 5.470472 -0.605852 8.269408
21 8.982241 -8.241774 3.671012
22 17.119878 -1.018483 -1.488674
23 5.579158 7.074391 1.439069
24 0.373885 -10.728207 0.681815
25 14.047335 7.853528 3.656498
26 7.982465 -0.041690 11.193570
27 11.797528 -0.762946 12.225717
28 8.124110 -15.667378 4.640858
29 23.022516 2.230906 2.586880
30 2.838867 -1.671599 -2.988014
31 2.765787 -5.226970 5.313546
32 12.327057 -0.733749 -2.363434
33 1.825968 0.763093 7.644880
34 7.118502 2.348672 7.756490
35 6.019897 -8.616396 6.711809
36 17.168936 -1.772636 0.994626
37 4.427389 5.009922 4.471630
38 2.781535 -11.259889 1.754400
39 10.170818 8.121136 3.117662
40 4.431203 -0.622929 11.518968
41 13.760697 -1.623296 8.829855
42 4.896067 -14.596149 6.317173
43 22.000817 0.214167 -1.023202
44 9.868792 -7.122686 1.174374
45 6.989645 -3.503755 9.492355
46 14.354373 -0.802869 7.908010
47 3.119635 -7.451551 6.682736
48 3.489919 -0.092183 12.464892
49 13.499492 -8.980232 4.654020
50 20.233058 -3.636626 -3.805921
51 4.478288 11.266660 2.436367
52 -0.871711 -14.370428 -1.982631
53 16.790584 10.961007 5.799872
54 9.702257 0.067344 15.532379
55 13.835095 -0.655725 16.434544
56 10.555182 -19.373457 6.110949
57 27.401753 2.929632 4.083687
58 7.756142 1.753060 -2.319033
59 2.318421 6.688402 3.562733
60 12.745715 5.267165 6.178433
61 6.066807 2.453661 10.559274
62 8.788284 -2.878531 11.821718
63 9.448318 -12.991749 6.311702
64 7.314492 -6.998334 -1.375473
65 3.515864 -5.602893 9.037783
66 15.019116 2.794231 5.938386
67 4.417310 -7.893941 3.970628
68 3.143748 -3.967512 10.020761
69 11.909212 -10.895592 1.628530
70 17.201149 -2.070700 -5.809307
71 5.880967 9.672992 5.035987
72 -0.203996 -15.010439 1.735466
73 12.971599 12.165226 3.472942
74 11.382887 2.660104 12.152257
75 16.089770 -1.586271 13.050600
76 10.661794 -16.728630 8.135932
77 26.719619 0.355186 0.976061
78 5.521618 -3.534012 -6.342356
79 2.246793 -7.816012 9.167218
80 15.794709 -2.343290 -5.043430
81 1.010328 1.453643 12.191833
82 7.177624 5.363627 11.335510
83 7.176921 -10.182442 10.965951
84 17.400952 -5.646656 -1.177878
85 6.132209 7.025604 8.326849
86 1.673041 -13.477935 -1.937909
87 8.212102 12.316317 3.786713
88 2.776365 -0.437213 15.891542
89 17.892055 -3.610690 9.688514
90 2.692779 -13.796865 10.097161
91 25.738958 -1.331757 -3.367722
92 8.664124 -10.545452 3.746354
93 9.483270 -4.069960 13.397725
94 16.363198 -1.639482 12.053129
95 2.916824 -11.495849 4.843129
96 1.451533 0.553628 16.629517
97 17.879866 -9.089086 6.260052
98 23.367180 -5.503783 -6.712379
99 2.968435 15.625640 3.227575
100 -1.942451 -18.143454 -4.537144
101 19.652708 14.080401 7.795600
102 11.041681 0.723621 19.961029
103 15.784061 -1.241875 20.638369
104 13.109284 -22.981159 7.653067
105 31.792043 3.503535 5.603469
