# Supplementary material for: Cellular organization in lab-evolved and extant multicellular species obeys a maximum entropy law
Source: eLife. 2022 Feb 21;11:e72707. doi: 10.7554/eLife.72707 (PMC8860445; doi:10.7554/eLife.72707)
Supplement: Figure 2—source data 1. — Each subdirectory contains an explanatory README file. [file elife-72707-fig2-data1.zip › Simulation_Data/Snowflake_Simulations/elyes-sim_AspRat=1-2_pole-theta=10_theta=45-3_dtheta=0_back-prob=0-8_include-forces=0_N=10000_cid=00060.txt]

1 0.000000 0.000000 0.000000
2 4.680936 -0.055168 0.047309
3 2.838867 -2.980367 -1.685196
4 9.361612 0.006739 0.019736
5 2.838867 2.143592 2.669735
6 7.480618 -3.453585 -0.580529
7 4.953496 -6.252883 -4.254062
8 14.042280 0.089784 -0.022986
9 6.787539 -2.649078 -3.705065
10 12.191049 1.972648 2.832408
11 5.042008 4.538714 6.025907
12 10.254189 -7.201792 -0.972906
13 6.983828 -9.617315 -6.797720
14 16.907387 0.389969 3.365626
15 7.572277 3.291573 -0.422916
16 2.248139 -5.317991 -5.422600
17 12.249690 -3.213279 -1.015697
18 1.829474 5.675481 5.177427
19 11.612994 -3.783418 -2.191837
20 4.348313 -10.658844 -4.307908
21 11.031736 -1.979108 -5.561208
22 15.017610 4.298587 5.747912
23 6.494114 6.596239 9.954331
24 13.716515 -8.392923 1.551997
25 9.070286 -12.312867 -9.981728
26 19.892240 -0.116962 6.915962
27 2.838867 3.418383 0.192683
28 7.557438 -0.278040 -3.337614
29 1.706447 -6.999312 -3.217300
30 7.158123 3.173776 2.415987
31 6.255930 -7.693361 -1.133771
32 6.639977 -10.211867 -3.129844
33 16.940143 -3.281580 -0.156913
34 10.389595 -5.254414 -3.843099
35 16.512359 3.011998 2.666056
36 8.933086 3.770007 8.038428
37 10.358726 -10.900679 1.494672
38 11.283494 -10.267323 -7.731530
39 20.324783 -2.153080 4.644665
40 10.008378 7.272377 -0.744388
41 1.779974 -7.741339 -9.395006
42 15.338054 -6.336729 -2.604909
43 2.470346 10.013138 4.432007
44 15.876155 -4.358177 -4.020296
45 4.029559 -15.322379 -4.277957
46 14.948490 -1.865635 -8.091556
47 17.813722 6.467299 8.811097
48 7.290315 9.283918 13.684178
49 13.705643 -10.227710 5.603549
50 13.394695 -12.739146 -10.930101
51 19.623346 1.143941 11.172657
52 4.620133 -6.594285 0.198504
53 7.835784 -6.028076 -4.189891
54 9.119129 -7.809873 -4.183908
55 16.823790 1.803243 -3.041081
56 8.832441 -4.999549 -6.879226
57 11.532716 2.554844 7.192372
58 7.292688 8.370130 5.835312
59 14.658446 -7.408141 -1.557353
60 8.027846 -13.782261 -5.638029
61 8.918075 6.273765 2.589890
62 1.183755 -3.693177 -9.423687
63 16.582868 -3.856689 -0.246780
64 13.580069 -0.818607 -4.860573
65 3.338308 -13.182368 -0.787488
66 13.830748 -4.922035 -7.374036
67 18.870692 6.341661 4.875417
68 10.206623 5.992785 12.328095
69 16.560918 -11.811997 1.521351
70 5.707342 7.115546 0.281003
71 6.429244 -0.311099 -7.639674
72 0.654224 -11.462776 -4.084617
73 11.540052 3.948718 1.003855
74 2.967265 -9.172430 -3.737359
75 8.329905 -14.260144 -1.495410
76 20.180602 -6.648936 -0.196796
77 13.455625 -8.775116 -3.977496
78 20.813384 4.788323 2.318520
79 12.989913 5.351197 7.130884
80 9.356038 -14.296625 4.532996
81 15.875296 -11.090588 -7.690415
82 23.830422 -4.907973 6.061738
83 12.128899 11.435722 -0.561953
84 1.831214 -10.230974 -13.355170
85 18.268107 -9.538878 -4.355275
86 0.159529 12.802429 1.850996
87 20.004055 -5.059323 -6.111461
88 2.863537 -19.838543 -4.303921
89 18.584566 -1.422310 -10.998143
90 20.779431 8.165116 12.004541
91 7.551928 12.432584 17.129514
92 12.726674 -11.867063 9.869021
93 17.894192 -13.600684 -11.848085
94 18.759853 2.772595 15.474304
