# Supplementary material for: Cellular organization in lab-evolved and extant multicellular species obeys a maximum entropy law
Source: eLife. 2022 Feb 21;11:e72707. doi: 10.7554/eLife.72707 (PMC8860445; doi:10.7554/eLife.72707)
Supplement: Figure 2—source data 1. — Each subdirectory contains an explanatory README file. [file elife-72707-fig2-data1.zip › Simulation_Data/Snowflake_Simulations/elyes-sim_AspRat=1-2_pole-theta=10_theta=45-3_dtheta=0_back-prob=0-8_include-forces=0_N=10000_cid=00061.txt]

1 0.000000 0.000000 0.000000
2 4.675289 0.109505 -0.195444
3 2.838867 -3.386948 0.501053
4 9.304572 0.181584 -0.864094
5 7.702363 -1.532111 2.619437
6 5.240880 -7.294952 1.416209
7 13.974369 0.053685 -0.914870
8 2.838867 3.423807 0.003877
9 7.443111 -2.038738 -2.935124
10 1.699293 -7.686013 0.533411
11 12.314747 -3.043716 -0.300244
12 10.513899 -4.073447 5.346060
13 7.857245 -10.988256 2.600322
14 18.512725 -1.014417 -0.739282
15 2.838867 -2.355470 -2.484800
16 7.444119 3.564718 0.224941
17 10.466882 0.484660 5.460513
18 7.994624 -9.666848 -1.147507
19 16.794695 -1.805806 -3.807912
20 5.346307 7.372587 -0.154883
21 9.926126 -4.143538 -6.294358
22 -0.575059 -11.763667 0.621477
23 15.185406 -6.672427 0.413292
24 13.367236 -6.671361 7.996616
25 10.748112 -14.567353 3.446191
26 22.815054 -2.799795 -0.351894
27 2.838867 -0.059844 3.423286
28 12.612677 -1.343711 1.687681
29 4.072864 -11.538347 0.775141
30 16.833957 1.858544 1.974226
31 4.998631 5.382110 -3.355007
32 6.354272 -5.556443 -5.429481
33 -0.795842 -9.796357 -2.483606
34 16.508487 -3.646541 -1.653306
35 9.701045 -6.033109 9.255104
36 11.652770 -12.459120 0.808064
37 20.345618 -4.972265 0.131106
38 5.707667 -4.389989 -5.560920
39 10.307055 7.247518 0.595929
40 13.753268 2.673560 7.960228
41 10.906540 -11.095929 -4.502517
42 19.332773 -3.397464 -7.396748
43 7.751629 9.369842 3.008508
44 12.713181 -5.912398 -9.608977
45 -2.138811 -16.142195 1.000821
46 19.441566 -7.201054 -0.764543
47 16.305644 -9.572019 10.190769
48 13.738513 -18.076002 4.260345
49 26.800867 -5.215118 0.012603
50 7.629699 1.483696 2.831881
51 4.532411 -6.143235 -2.551230
52 11.889414 3.461637 -2.394284
53 16.683423 -3.026084 0.804922
54 7.262393 3.798452 -0.267589
55 3.818461 -11.444645 -0.545225
56 16.601890 -3.073534 0.883459
57 12.140064 -3.309470 9.414667
58 21.852554 0.808912 1.563467
59 1.670687 -5.549777 -5.350702
60 11.209358 4.734270 -1.833397
61 11.521079 4.804460 5.362376
62 11.639395 -8.206800 -3.236897
63 19.019266 -5.653030 -3.629625
64 4.796747 11.171119 2.092511
65 13.415643 -6.887891 -6.023370
66 -0.931058 -14.940411 -2.470965
67 15.309049 -9.573830 3.782002
68 13.185872 -7.544329 12.353985
69 15.157815 -14.787253 2.909715
70 24.041626 -7.074942 -0.335114
71 5.177667 -0.789282 7.400058
72 15.635280 -3.169476 4.759551
73 3.205400 -16.040706 -0.121014
74 19.715849 3.911947 5.037713
75 6.716996 6.782544 -7.469158
76 4.831982 -9.490063 -4.018486
77 -3.580375 -12.250009 -5.317616
78 20.624020 -3.189947 -3.799998
79 8.721135 -7.394710 13.617266
80 15.514291 -10.276927 0.478943
81 21.704877 -9.435144 0.335364
82 8.280325 -5.662450 -9.239549
83 13.740697 10.373807 1.098950
84 14.017764 3.491552 12.324007
85 13.875995 -12.333328 -7.903645
86 22.477378 -4.716979 -10.586694
87 10.285467 11.113524 6.537479
88 13.233625 -4.659154 -13.844559
89 -3.372624 -20.654079 1.007893
90 23.853275 -7.792942 -2.205490
91 19.326273 -12.542986 12.181487
92 16.916672 -21.485448 4.651548
93 27.347145 -9.622790 0.248493
