# Supplementary material for: Cellular organization in lab-evolved and extant multicellular species obeys a maximum entropy law
Source: eLife. 2022 Feb 21;11:e72707. doi: 10.7554/eLife.72707 (PMC8860445; doi:10.7554/eLife.72707)
Supplement: Figure 2—source data 1. — Each subdirectory contains an explanatory README file. [file elife-72707-fig2-data1.zip › Simulation_Data/Snowflake_Simulations/elyes-sim_AspRat=1-2_pole-theta=10_theta=45-3_dtheta=0_back-prob=0-8_include-forces=0_N=10000_cid=00062.txt]

1 0.000000 0.000000 0.000000
2 2.838867 0.644735 -3.362557
3 2.838867 3.359984 0.658010
4 5.690571 1.574769 -6.954465
5 2.838867 0.025319 3.423716
6 6.504937 -1.493911 -4.692130
7 5.248520 7.328505 1.238938
8 4.752234 3.024398 -11.053214
9 2.838867 -2.644518 -2.174626
10 5.669756 5.412526 -2.090586
11 5.301755 0.604730 7.354712
12 7.893801 -5.411697 -3.109839
13 7.824062 11.207311 0.926972
14 3.331122 4.799061 -15.143915
15 2.265044 3.463008 -6.755152
16 7.008811 3.623260 2.182442
17 7.803919 5.359744 -7.949133
18 3.981786 -3.327866 6.112866
19 6.096900 9.635052 4.945921
20 6.317758 6.394701 -13.496947
21 5.582465 -5.081587 -5.066848
22 9.246692 7.985725 -1.485762
23 7.475331 1.087393 11.470203
24 9.608674 -9.423259 -1.431480
25 10.403230 15.032801 0.144445
26 1.903136 6.738590 -19.158061
27 6.957329 2.300396 -3.643078
28 10.104176 1.106589 -7.241754
29 4.166688 3.448561 5.933684
30 9.667240 -0.658477 -7.706018
31 9.499900 8.265566 0.328270
32 5.033228 -6.264920 -0.811138
33 6.426448 9.691942 -3.036975
34 6.873081 -2.368479 10.265485
35 11.889675 -7.004682 -1.979784
36 11.373654 11.940282 -1.650777
37 -0.781409 5.173979 -16.795630
38 1.246990 6.561734 -10.113304
39 11.435196 4.289739 3.508493
40 10.585963 7.647563 -5.339966
41 4.766304 -6.529094 9.415261
42 7.223021 12.032050 8.799572
43 8.985998 9.433242 -15.821679
44 7.820838 -7.714123 -8.214857
45 12.318262 11.271319 -0.242386
46 10.582322 -1.474887 13.357785
47 11.265803 -13.494526 0.178001
48 13.275184 18.601015 -0.808421
49 0.690778 8.971100 -23.087604
50 3.212034 5.912898 4.280856
51 5.373755 0.455799 -11.247386
52 1.844499 1.288582 7.570646
53 3.777206 11.349589 2.442166
54 1.468228 1.564586 -13.673497
55 7.137838 -2.338390 -3.273156
56 4.139725 -0.195290 11.572684
57 9.797668 -8.964782 -4.989339
58 6.751742 15.175968 -0.770535
59 5.580146 7.225615 -18.116349
60 2.056222 2.858763 -11.156620
61 10.851171 4.268463 0.037304
62 6.155787 9.067961 -9.769687
63 2.268738 -4.617125 10.009648
64 8.936144 12.894977 5.991492
65 5.359333 8.029709 -17.520603
66 5.864303 -4.804634 -9.496916
67 12.902179 8.807732 -3.882293
68 7.708504 -1.774826 14.866520
69 7.901226 -12.340429 1.459261
70 13.614690 16.887895 2.599397
71 -1.326676 9.712414 -19.869622
72 11.280499 4.092441 -3.516993
73 14.702799 0.508613 -7.824290
74 1.668372 6.903939 7.198758
75 10.595430 3.342441 -9.412699
76 13.956741 9.030142 -0.880953
77 6.818185 -9.749906 1.728654
78 7.152721 14.253235 -3.797110
79 8.861536 -5.818057 12.713944
80 16.304487 -8.056547 -0.837926
81 14.693312 12.792604 -4.827398
82 -5.124803 4.746462 -18.463374
83 -2.556275 7.179460 -12.334841
84 15.568458 5.610844 5.237277
85 9.685860 9.712043 -1.504686
86 4.890721 -9.310988 13.164646
87 8.948680 14.497820 12.377481
88 11.824418 12.394904 -18.077328
89 9.791622 -10.308061 -11.575232
90 15.429512 14.215660 1.620562
91 13.751511 -4.479774 15.043521
92 13.103911 -17.455074 1.863583
93 16.175539 22.094774 -1.945928
94 -1.134009 12.995891 -23.590442
