# Supplementary material for: Cellular organization in lab-evolved and extant multicellular species obeys a maximum entropy law
Source: eLife. 2022 Feb 21;11:e72707. doi: 10.7554/eLife.72707 (PMC8860445; doi:10.7554/eLife.72707)
Supplement: Figure 2—source data 1. — Each subdirectory contains an explanatory README file. [file elife-72707-fig2-data1.zip › Simulation_Data/Snowflake_Simulations/elyes-sim_AspRat=1-2_pole-theta=10_theta=45-3_dtheta=0_back-prob=0-8_include-forces=0_N=10000_cid=00063.txt]

1 0.000000 0.000000 0.000000
2 4.621138 0.511224 -0.465408
3 2.838867 -3.217505 -1.170526
4 7.605334 2.270213 2.324246
5 2.838867 1.974105 -2.797388
6 6.863554 4.034293 -1.995503
7 5.800859 -6.241674 -3.132983
8 10.723190 4.117114 5.284481
9 2.838867 3.389889 0.480750
10 7.009642 -3.241671 -2.715094
11 11.965720 1.664115 2.957739
12 7.161208 1.455118 -3.708244
13 10.232875 6.413761 -0.331940
14 8.586610 -8.817368 -5.856748
15 10.172897 5.843441 9.346330
16 4.222107 -4.397424 -5.229599
17 6.643575 4.081312 6.270963
18 5.336727 8.210758 -2.082538
19 10.004466 -7.220563 -2.059158
20 14.452918 6.364926 4.379991
21 5.802701 6.996524 0.788954
22 11.353899 -2.946350 -4.433700
23 16.471329 0.418322 3.145172
24 11.593209 0.318154 -4.681300
25 13.649421 8.479861 2.105049
26 7.698859 -10.571291 -9.846396
27 9.151302 7.388937 13.644851
28 2.838867 0.125666 3.421502
29 7.033413 0.726668 -4.195844
30 2.209977 2.555339 -7.161824
31 8.913064 4.733536 -5.880372
32 6.214440 4.108933 3.286124
33 8.638334 -0.735334 -6.008614
34 14.484094 1.197154 6.593860
35 10.069170 3.585448 -6.313448
36 14.300457 7.303443 -1.895553
37 11.427084 -12.098236 -4.882457
38 11.908326 4.791031 13.303899
39 5.731710 -6.121131 -9.294970
40 4.827150 6.114264 10.069726
41 4.244898 12.737391 -1.779453
42 14.491601 -7.947012 -0.947645
43 15.028240 10.713024 3.641959
44 8.481634 10.830276 0.850868
45 12.826366 -3.811355 -8.540431
46 18.415514 -3.251565 1.553409
47 15.955052 -1.226659 -5.361149
48 17.028750 10.501021 4.637292
49 6.297024 -12.680489 -13.778505
50 7.626487 9.044903 17.743153
51 2.838867 -2.448848 2.392826
52 8.259473 1.152291 6.579124
53 5.511275 5.490087 -2.270375
54 5.059372 -10.174952 -5.072353
55 12.875156 2.230773 8.689242
56 1.676413 7.563547 1.486195
57 8.529144 -3.313034 -6.894527
58 15.374551 4.485336 3.407427
59 10.699952 3.221674 -1.673985
60 7.509565 -6.975503 -6.755300
61 3.548589 2.639579 9.121244
62 1.253732 9.502960 -3.282956
63 13.589579 -4.603022 -2.336791
64 10.233776 6.950098 1.169808
65 15.133022 -4.763103 -2.950703
66 19.461675 0.136924 -0.135115
67 14.937350 -0.790738 -1.966762
68 16.733520 6.639371 4.728513
69 5.412435 -14.258155 -10.826667
70 11.343822 10.248788 16.251716
71 5.372579 -0.067073 7.350326
72 9.805389 1.540927 -7.857416
73 0.707522 6.072594 -9.431887
74 11.630735 5.213667 -9.648448
75 9.561398 4.697428 6.504125
76 6.777595 -0.100071 -9.998066
77 16.693313 0.763332 10.698140
78 13.085041 5.687651 -9.206018
79 18.386422 8.194294 -3.998162
80 14.449532 -15.316302 -3.329244
81 14.152266 3.089707 17.038938
82 7.483955 -7.980205 -13.217031
83 2.446325 7.541553 13.824444
84 6.232084 16.202153 -3.736019
85 18.899793 -8.716519 0.421184
86 15.407742 15.371139 3.572481
87 11.735155 14.168236 1.096083
88 14.067406 -5.053176 -12.878996
89 19.751163 -4.145663 -2.593670
90 18.832419 -0.430946 -8.658001
91 19.945380 12.329445 7.792762
92 5.445587 -15.468390 -17.423843
93 5.973319 10.039016 21.998319
