# Supplementary material for: Cellular organization in lab-evolved and extant multicellular species obeys a maximum entropy law
Source: eLife. 2022 Feb 21;11:e72707. doi: 10.7554/eLife.72707 (PMC8860445; doi:10.7554/eLife.72707)
Supplement: Figure 2—source data 1. — Each subdirectory contains an explanatory README file. [file elife-72707-fig2-data1.zip › Simulation_Data/Snowflake_Simulations/elyes-sim_AspRat=1-2_pole-theta=10_theta=45-3_dtheta=0_back-prob=0-8_include-forces=0_N=10000_cid=00064.txt]

1 0.000000 0.000000 0.000000
2 4.609920 -0.682657 -0.316083
3 2.838867 -2.934042 1.764615
4 9.169163 -1.551721 0.177514
5 2.838867 -0.001893 3.423809
6 7.565126 1.011210 -3.176015
7 5.244525 -6.671719 3.199854
8 13.770024 -2.380330 0.264907
9 7.437420 -2.417402 2.646609
10 5.828175 -2.570531 5.037769
11 11.224233 -5.406003 1.015866
12 5.155849 -0.318076 7.473585
13 9.712100 3.669257 -6.351684
14 7.470870 -10.374639 4.990984
15 18.360058 -2.681937 -0.514649
16 2.838867 2.606051 -2.220579
17 2.077228 -5.427056 5.368284
18 12.704787 0.046926 -1.996268
19 6.572448 2.258029 4.280994
20 7.949720 0.208608 -7.533715
21 9.390325 -7.041997 4.767295
22 17.162330 0.485227 0.014954
23 9.938345 -4.716241 5.861391
24 9.182758 -1.450667 8.094634
25 13.321686 -9.397830 2.255107
26 7.115670 -1.324696 11.593906
27 13.472137 3.073107 -8.651329
28 9.025718 -14.296661 6.998593
29 20.947290 0.171872 -2.738080
30 12.509016 1.254944 1.043337
31 4.073611 3.387257 6.025867
32 7.540094 -9.594648 0.756806
33 16.994433 -0.491501 2.676782
34 6.952318 -6.236060 4.874649
35 8.262216 1.043653 5.929258
36 15.217737 -7.053713 -0.041780
37 4.697929 2.073578 11.195403
38 12.082280 7.387929 -5.772580
39 8.185685 -11.386498 9.262614
40 5.716714 5.754150 -4.131089
41 0.959686 -7.941690 9.155598
42 16.069065 2.303458 -4.336356
43 7.924427 5.893800 2.104999
44 8.506254 -1.049606 -12.004458
45 13.831905 -7.119139 6.243496
46 21.463017 0.111167 -1.055471
47 12.553267 -7.107418 8.920001
48 12.731744 0.163703 10.673440
49 15.882848 -13.019142 3.734723
50 9.019582 -2.406907 15.731667
51 17.432077 2.963667 -11.118379
52 10.358049 -18.323252 8.979899
53 23.007878 3.531691 -5.259115
54 3.297061 -7.231817 0.715412
55 1.993682 -1.631520 7.474934
56 6.891285 4.590470 -5.728753
57 10.754777 -9.214972 -1.232023
58 4.566594 -3.226695 10.786341
59 10.586899 2.902710 -10.644559
60 5.786675 -14.009972 6.922170
61 21.808513 -1.309276 1.935982
62 1.759755 5.217205 -5.655550
63 4.108536 -5.625298 9.320008
64 14.250430 -1.086862 -6.009639
65 7.690094 5.079984 7.532005
66 4.756822 -1.467735 -10.136965
67 11.814281 -3.695353 6.412302
68 14.059873 -6.368264 5.605525
69 13.005614 -3.531635 9.009500
70 12.529942 -12.040967 5.743459
71 10.945562 -3.405237 12.479861
72 15.511826 5.305669 -11.912766
73 7.279615 -16.527469 10.427333
74 19.561526 2.992357 -5.885485
75 15.771864 4.592169 1.275274
76 4.652983 6.772747 9.183258
77 7.740031 -14.037702 0.726174
78 20.218345 2.187557 4.733909
79 5.650917 -10.427396 6.476346
80 10.523126 5.049274 6.793653
81 19.766768 -7.908131 -0.631225
82 4.032656 4.808909 14.935894
83 14.578907 11.185001 -4.649268
84 8.627303 -12.368392 13.817273
85 8.565707 8.970951 -5.988919
86 -0.019965 -10.470611 12.971204
87 18.931829 5.301186 -6.483503
88 8.605983 9.615314 -0.644650
89 9.268268 -2.351431 -16.436026
90 18.429250 -6.991012 7.071001
91 25.758808 -0.279542 -2.847727
92 13.229901 -6.409365 13.260108
93 16.302735 1.856298 13.183523
94 18.565788 -16.595489 5.122467
95 10.199366 -3.170677 20.183249
96 21.276627 3.570009 -13.708597
97 11.793664 -22.370426 10.843230
98 25.424339 6.399791 -8.045607
