# Supplementary material for: Cellular organization in lab-evolved and extant multicellular species obeys a maximum entropy law
Source: eLife. 2022 Feb 21;11:e72707. doi: 10.7554/eLife.72707 (PMC8860445; doi:10.7554/eLife.72707)
Supplement: Figure 2—source data 1. — Each subdirectory contains an explanatory README file. [file elife-72707-fig2-data1.zip › Simulation_Data/Snowflake_Simulations/elyes-sim_AspRat=1-2_pole-theta=10_theta=45-3_dtheta=0_back-prob=0-8_include-forces=0_N=10000_cid=00065.txt]

1 0.000000 0.000000 0.000000
2 4.681272 0.013297 -0.049334
3 2.838867 -0.760365 3.338310
4 7.520808 3.309614 0.874228
5 7.540700 -3.311300 0.693874
6 5.672738 -2.233813 6.747739
7 10.196469 5.705612 -1.749066
8 2.838867 -3.127998 1.392157
9 7.152396 0.100533 3.997068
10 7.272194 6.117440 4.314568
11 10.374864 -6.940663 1.535187
12 5.867661 -6.248238 8.652479
13 13.475379 8.617480 -1.006495
14 2.838867 2.934602 1.763684
15 6.248586 -3.577524 3.806358
16 8.107890 -5.617439 4.454413
17 4.806081 -3.181435 11.005973
18 1.724510 -6.696502 3.801644
19 11.435327 1.953634 4.044794
20 3.536321 7.711704 6.126532
21 13.262287 -10.520303 2.410291
22 5.628150 -10.792816 9.702589
23 16.617170 11.740270 0.497392
24 2.838867 -1.728660 -2.955369
25 7.482336 -0.933126 -3.371978
26 2.157483 -3.538522 6.744069
27 6.490296 7.635702 0.942397
28 9.168174 -6.332543 -2.135447
29 6.853143 -0.344661 10.597334
30 11.477205 4.532786 -5.843676
31 9.724702 0.457223 7.607837
32 5.734717 10.283039 4.570674
33 14.468452 -6.976743 3.273829
34 8.788664 -9.569271 8.183308
35 13.712090 13.009247 -1.668304
36 6.719756 4.629891 0.404886
37 10.230438 -5.980905 3.441823
38 11.707152 -7.187672 6.542791
39 4.090810 -4.310238 15.485381
40 0.632255 -10.264912 6.619649
41 15.784105 3.682179 4.097475
42 -0.866914 8.532138 7.448291
43 16.155954 -13.971410 3.677189
44 4.553596 -12.867990 13.486849
45 19.890767 14.903502 1.568204
46 3.361700 1.622180 7.057418
47 11.267173 -3.632631 3.100485
48 2.179355 -7.520805 1.168713
49 10.144543 0.820131 0.786014
50 6.639645 5.015290 8.576819
51 14.314248 -7.926609 -0.278871
52 7.604373 -7.799326 12.441885
53 15.073988 9.685274 3.004228
54 6.172010 -7.971943 4.488158
55 11.000350 -4.977881 7.771985
56 6.226777 -6.346863 13.788656
57 1.034183 -7.006689 8.184436
58 12.634873 6.075082 2.880152
59 1.189298 11.326379 5.027786
60 13.831567 -12.855748 6.152382
61 5.719060 -14.260260 6.918670
62 17.667372 15.744777 -1.128228
63 5.441009 -3.726865 -6.294770
64 9.300472 -2.178808 -7.484165
65 1.040436 -5.979095 10.568165
66 5.076760 12.081787 1.295673
67 7.426025 -10.192336 -3.495062
68 10.801666 0.445978 12.485638
69 12.910732 3.280301 -10.117097
70 13.408421 -1.689291 8.874458
71 3.516812 14.361441 5.053478
72 18.362840 -6.529947 5.812049
73 12.025300 -12.885095 7.515892
74 13.718319 17.639524 -2.353846
75 10.656740 5.443599 -1.959444
76 14.167520 -8.501581 3.507817
77 15.458636 -8.666808 8.910482
78 3.481691 -5.096442 20.057153
79 -0.650236 -13.389529 9.850814
80 20.152800 5.327558 3.782414
81 -5.474705 8.978237 8.080482
82 18.489600 -17.803160 4.983161
83 3.071042 -14.176948 17.722368
84 22.942721 18.428006 1.767564
