# Supplementary material for: Cellular organization in lab-evolved and extant multicellular species obeys a maximum entropy law
Source: eLife. 2022 Feb 21;11:e72707. doi: 10.7554/eLife.72707 (PMC8860445; doi:10.7554/eLife.72707)
Supplement: Figure 2—source data 1. — Each subdirectory contains an explanatory README file. [file elife-72707-fig2-data1.zip › Simulation_Data/Snowflake_Simulations/elyes-sim_AspRat=1-2_pole-theta=10_theta=45-3_dtheta=0_back-prob=0-8_include-forces=0_N=10000_cid=00066.txt]

1 0.000000 0.000000 0.000000
2 4.598142 -0.799601 0.136752
3 2.838867 -3.399236 -0.409472
4 9.096875 -1.605454 1.092897
5 7.766018 0.953454 2.719966
6 5.598491 -7.168846 -0.701982
7 10.898201 -4.864094 3.525617
8 7.801811 0.186549 -2.786542
9 4.593835 -6.029267 2.718572
10 10.153400 3.598167 5.733745
11 8.310280 -10.945722 -0.246462
12 8.687607 -8.386666 5.102449
13 2.838867 -0.885178 -3.307406
14 6.921628 -3.969247 -1.945649
15 4.988936 -4.944180 -3.983263
16 12.448006 1.279630 1.570235
17 11.369255 -0.726816 4.713710
18 9.386189 -7.751047 -2.959418
19 14.877221 -5.495829 5.409748
20 11.131812 1.383600 -5.848660
21 8.766941 -6.418119 4.207065
22 12.730847 6.443554 8.405091
23 10.631463 -14.824532 0.934272
24 8.217083 -10.056805 9.197675
25 7.034635 3.327736 6.409071
26 12.914332 -4.820407 7.489825
27 7.194008 0.881583 -7.137305
28 13.939751 5.874576 5.220767
29 9.280893 -14.208359 -3.109109
30 4.259504 -8.735781 5.329743
31 5.425820 -1.707073 -7.120665
32 8.836228 -7.582098 -4.223062
33 4.764527 -8.810758 -6.169780
34 16.597614 1.389996 -0.026703
35 15.402521 -2.692298 6.016497
36 13.158224 -7.668229 -5.724444
37 18.330818 -7.986255 4.124413
38 14.592047 1.646454 -8.966395
39 13.332890 -6.378209 5.230608
40 15.397313 8.792245 11.440247
41 12.682470 -18.784896 2.353785
42 8.025068 -11.919790 13.484986
43 2.838867 1.687490 -2.979068
44 12.394070 -3.212448 -1.422597
45 9.929880 -7.572848 0.224024
46 10.974944 2.973301 10.059973
47 10.829603 -12.128713 3.222713
48 7.958857 -12.354574 3.229947
49 5.952257 1.585899 -5.302957
50 5.448094 -6.379645 -5.380808
51 6.099004 -2.532770 -7.551805
52 15.333530 0.959341 5.819617
53 9.951519 -7.825011 -7.370378
54 18.641849 -3.461827 4.196467
55 12.067466 5.347621 -7.635481
56 12.236879 -4.078642 2.701073
57 17.148748 6.950512 8.487463
58 9.065809 -18.944132 1.533654
59 5.739486 -13.296401 10.971984
60 5.787378 5.764053 10.206997
61 14.287478 -4.013944 11.878109
62 6.196358 1.548221 -11.662519
63 17.743324 5.940922 7.525125
64 10.189508 -17.567346 -6.239809
65 -0.312860 -8.367451 6.192967
66 4.408607 -1.069758 -11.403274
67 11.268200 -10.762952 -6.629494
68 4.303084 -13.203679 -7.705112
69 20.683942 1.569192 -2.288844
70 19.533506 -4.527235 7.234264
71 16.756253 -6.873296 -8.598516
72 21.616872 -10.960369 2.621200
73 18.108982 1.621428 -12.055798
74 15.959212 -9.616834 6.778309
75 18.152205 11.007140 14.509507
76 14.603143 -22.477781 4.474028
77 6.813739 -10.118064 17.366752
