# Supplementary material for: Cellular organization in lab-evolved and extant multicellular species obeys a maximum entropy law
Source: eLife. 2022 Feb 21;11:e72707. doi: 10.7554/eLife.72707 (PMC8860445; doi:10.7554/eLife.72707)
Supplement: Figure 2—source data 1. — Each subdirectory contains an explanatory README file. [file elife-72707-fig2-data1.zip › Simulation_Data/Snowflake_Simulations/elyes-sim_AspRat=1-2_pole-theta=10_theta=45-3_dtheta=0_back-prob=0-8_include-forces=0_N=10000_cid=00067.txt]

1 0.000000 0.000000 0.000000
2 4.671467 -0.151919 0.239728
3 2.838867 -1.696316 2.974051
4 9.339955 -0.307478 0.552990
5 7.684206 -0.843696 -2.958159
6 5.777835 -3.482347 6.147557
7 13.994303 -0.323735 0.152683
8 2.838867 3.253334 -1.066906
9 7.409016 -3.633399 -0.168643
10 6.922323 -3.435358 2.686372
11 12.209061 2.876377 1.741658
12 10.807235 -2.143770 -6.180608
13 8.684192 -5.252882 9.362170
14 16.456146 -1.496381 -3.360986
15 1.675049 -3.470622 6.882888
16 11.918209 -2.472730 3.459177
17 6.768947 -2.318444 -7.053163
18 6.378025 -7.696096 7.438188
19 16.870107 3.062350 0.366734
20 5.868438 6.734445 -1.814694
21 9.415599 -7.724428 -1.189552
22 11.053745 -5.528298 2.021132
23 14.976098 6.510268 2.762049
24 13.871428 -3.462866 -9.464244
25 11.940903 -7.106219 12.158463
26 18.671262 -3.634962 -6.867213
27 7.063192 -0.827083 4.060860
28 9.323173 2.029626 -5.931279
29 7.081804 4.114097 -0.047979
30 10.743797 -4.497278 -2.981930
31 10.592229 -1.435342 1.165398
32 14.053093 6.081355 -0.730041
33 12.216373 -0.112839 -9.878078
34 8.148232 -5.614874 13.762550
35 17.425715 -5.578693 -4.836215
36 -0.211329 -5.899857 10.393449
37 14.717459 -5.175991 6.039285
38 5.278224 -3.243388 -11.384322
39 7.091221 -12.292149 7.861470
40 19.832949 6.629147 0.982896
41 9.308922 9.851098 -2.383767
42 11.461093 -11.728996 -2.487565
43 15.092464 -7.861142 2.202877
44 17.929585 10.054396 3.549604
45 17.096451 -5.486241 -12.159027
46 15.441259 -8.907267 14.689921
47 20.375377 -5.758659 -10.666157
48 11.836828 -2.436115 -2.997853
49 9.921312 -4.999526 5.589523
50 11.121917 6.648510 3.832297
51 15.107679 -3.139876 -5.636928
52 15.326838 -0.945634 -7.627481
53 -2.497239 -4.365718 8.136863
54 11.053974 -3.059952 7.782359
55 3.745040 -0.674067 -9.869837
56 5.855031 -11.293986 4.876294
57 17.471895 5.866247 3.766388
58 8.187954 7.801558 -5.456500
59 13.459880 -9.324648 -0.259645
60 14.943661 -4.924659 4.091351
61 15.963240 10.068095 0.282320
62 18.314400 -3.616430 -9.329877
63 14.900234 -5.103205 14.806468
64 17.093895 -5.139002 -10.744250
65 11.659894 -0.057430 4.398812
66 8.491854 2.572921 -10.266642
67 11.556128 5.193460 0.758134
68 14.327271 -5.518708 -5.806423
69 14.930947 -1.917412 2.016735
70 15.540017 9.608535 -3.417801
71 14.117194 3.895687 -10.194678
72 10.294314 -7.805575 16.983854
73 19.268898 -7.188909 -8.549908
74 -2.709542 -8.510205 13.354728
75 17.534955 -8.323597 8.040690
76 3.413311 -0.456975 -14.306589
77 8.317942 -16.716662 8.721990
78 22.707451 10.237437 1.775441
79 12.731250 9.766103 -5.223148
80 13.096886 -15.599754 -4.521550
81 19.181168 -10.095811 2.650108
82 19.082643 12.030271 7.363790
83 16.610794 -8.288509 -15.578540
84 18.907436 -10.747660 17.242215
85 21.707678 -8.231666 -14.405783
