# Supplementary material for: Cellular organization in lab-evolved and extant multicellular species obeys a maximum entropy law
Source: eLife. 2022 Feb 21;11:e72707. doi: 10.7554/eLife.72707 (PMC8860445; doi:10.7554/eLife.72707)
Supplement: Figure 2—source data 1. — Each subdirectory contains an explanatory README file. [file elife-72707-fig2-data1.zip › Simulation_Data/Snowflake_Simulations/elyes-sim_AspRat=1-2_pole-theta=10_theta=45-3_dtheta=0_back-prob=0-8_include-forces=0_N=10000_cid=00068.txt]

1 0.000000 0.000000 0.000000
2 4.592731 -0.292915 -0.783904
3 2.838867 -0.153532 -3.420365
4 9.142485 -0.674668 -1.817682
5 2.838867 2.263093 2.569218
6 7.584658 -3.206938 0.745305
7 2.159528 1.624002 -7.440379
8 13.762324 -0.671048 -2.543990
9 5.036643 3.108413 -5.496692
10 11.412370 -4.180202 -3.347549
11 6.042501 4.472638 5.155676
12 11.038041 -5.911080 2.345811
13 0.809171 4.016801 -11.223216
14 18.276191 -0.144180 -3.636893
15 7.438643 2.805069 -2.227829
16 6.878986 -1.926117 -3.983409
17 12.580499 1.834557 -0.527147
18 4.198194 6.481998 2.202187
19 7.538063 -5.104365 4.767647
20 4.775619 2.488866 -10.931756
21 16.293316 -3.227487 -5.159394
22 6.955914 6.837789 -7.572475
23 13.637330 -7.941496 -5.024075
24 9.596248 6.674696 7.251636
25 14.986464 -7.810560 3.959136
26 -0.223508 6.152687 -15.251931
27 22.624525 0.682919 -5.150764
28 2.838867 3.423195 -0.064878
29 6.653328 -1.377071 -4.573388
30 12.683520 -0.756765 0.872293
31 7.072679 1.648970 3.785492
32 -1.799656 2.788217 -9.099022
33 16.088657 -0.915643 -6.326845
34 7.731471 6.107295 -3.618862
35 12.045992 -5.537608 -7.535342
36 9.643132 6.713511 3.815684
37 12.124604 -7.025540 6.512224
38 -1.731908 7.661365 -11.427435
39 21.821910 -2.651677 -2.676700
40 10.237661 6.271469 -3.664351
41 8.185607 -5.628933 -6.072315
42 14.114563 2.422117 3.606019
43 5.413308 10.993094 1.991321
44 10.549092 -5.252829 8.037708
45 7.918203 2.915544 -14.372516
46 17.918517 -6.092760 -8.467263
47 9.208115 10.394462 -9.612891
48 12.578088 -12.253244 -4.762399
49 10.838028 6.765429 11.521458
50 18.830252 -8.995584 6.320683
51 -1.047485 8.248390 -19.355914
52 25.293990 -1.845950 -7.652845
53 1.700269 -0.947624 -7.645842
54 1.673485 4.805038 6.027836
55 11.638341 -4.471743 -0.577405
56 16.974125 1.033466 0.017379
57 9.604489 -7.767196 -5.257175
58 8.814645 2.807147 8.209034
59 15.185386 -4.712845 3.416045
60 6.693857 7.189511 -2.167832
61 10.519788 -0.590498 -6.161096
62 12.299343 5.316289 2.226057
63 1.677113 10.144385 2.089464
64 4.257205 -7.491867 6.589032
65 5.788779 6.266399 -13.049630
66 19.120214 -2.268859 -8.456561
67 5.101114 10.750470 -8.588487
68 13.459940 -9.773332 -9.073092
69 18.854773 -5.781190 4.795488
70 0.608567 10.313129 -16.586101
71 5.410737 7.323007 -0.353623
72 7.031284 1.030312 -8.294046
73 16.137457 -1.160956 4.003125
74 11.257021 0.494214 5.510733
75 -6.155126 3.239502 -10.731231
76 18.061828 -0.710753 -10.561961
77 10.302093 9.238471 -1.275406
78 12.588449 -6.674890 -12.044108
79 9.783482 9.906107 0.722260
80 12.890893 -7.945918 11.037899
81 -2.990816 10.397206 -14.700349
82 24.740572 -6.069424 -1.408589
83 12.770212 10.106187 -4.500698
84 9.337837 -9.456881 -8.507132
85 15.549145 2.630914 8.056982
86 6.383534 15.561876 1.697477
87 13.924762 -4.958444 11.266078
88 10.755341 3.512404 -18.043285
89 19.866141 -8.249217 -12.119540
90 10.795889 13.918692 -12.225090
91 11.097532 -16.676230 -4.361022
92 11.823208 6.652695 16.096818
93 22.758263 -9.980208 8.668254
94 -2.000060 10.445991 -23.377518
95 26.980004 -5.227421 -10.387651
