# Supplementary material for: Cellular organization in lab-evolved and extant multicellular species obeys a maximum entropy law
Source: eLife. 2022 Feb 21;11:e72707. doi: 10.7554/eLife.72707 (PMC8860445; doi:10.7554/eLife.72707)
Supplement: Figure 2—source data 1. — Each subdirectory contains an explanatory README file. [file elife-72707-fig2-data1.zip › Simulation_Data/Snowflake_Simulations/elyes-sim_AspRat=1-2_pole-theta=10_theta=45-3_dtheta=0_back-prob=0-8_include-forces=0_N=10000_cid=00069.txt]

1 0.000000 0.000000 0.000000
2 4.663528 0.305020 -0.224708
3 2.838867 -1.897378 2.849987
4 9.222015 1.117070 -0.868788
5 2.838867 3.211897 -1.185828
6 7.695429 0.361992 3.028901
7 5.506318 -3.802083 6.190897
8 13.447544 2.574178 -2.209146
9 2.838867 -3.404341 0.364596
10 7.726409 -2.866841 -0.807541
11 1.695713 -3.782081 6.712982
12 12.439770 -1.561203 -2.370304
13 5.548199 6.768654 -2.573373
14 10.813135 0.234060 6.516305
15 8.106656 -5.389770 9.742583
16 17.697942 3.914643 -3.639306
17 7.355935 3.499758 1.300490
18 4.640780 -0.274615 6.578444
19 12.362577 2.341777 2.032694
20 4.536301 6.533599 1.236289
21 8.845500 -2.954572 5.760087
22 8.432602 -7.144196 5.970030
23 15.671932 6.243930 -1.040106
24 5.752926 -7.061212 0.317600
25 10.647289 -6.469782 -1.443622
26 -0.382250 -5.463198 10.549204
27 16.043143 -4.360250 -3.357476
28 7.957304 10.464574 -4.131885
29 13.423859 -0.029863 10.382534
30 10.742839 -6.843286 13.327766
31 20.957673 1.479279 -5.435078
32 3.805189 -6.212625 3.325913
33 11.550797 2.507503 3.589749
34 5.351820 -7.855566 8.014915
35 14.974838 3.171004 -6.343491
36 2.131801 -7.134442 2.681499
37 7.114862 -6.678797 -3.015853
38 -1.576491 -2.421531 9.400588
39 15.490360 -3.925433 -0.159886
40 7.798030 9.745832 -0.153392
41 13.673920 3.350393 7.889628
42 11.629414 -3.518214 11.709583
43 19.124994 4.982388 -7.714239
44 6.760464 5.841520 5.034550
45 6.344315 1.896439 10.359782
46 15.744442 2.903414 5.202790
47 5.754967 9.580216 4.563369
48 10.041819 -6.444341 8.637935
49 11.418048 -10.553222 4.817689
50 17.809092 10.134854 0.446003
51 8.693544 -10.701603 0.184807
52 14.110348 -9.472956 -2.326788
53 -4.724258 -6.046902 11.315946
54 19.217218 -7.622264 -4.408248
55 9.621245 13.933746 -1.900791
56 16.337876 -0.945820 13.912392
57 13.396506 -8.278704 16.907568
58 23.308782 1.898579 -9.187159
59 2.838867 3.107764 1.436757
60 6.080481 3.367532 -4.227103
61 6.247362 -2.380667 10.339640
62 6.277401 -4.181878 3.076340
63 11.637254 -3.005474 -2.921237
64 -2.098937 -5.955310 7.524987
65 9.866580 6.791261 -3.637660
66 8.711544 -9.536193 11.233531
67 10.331026 3.514542 4.606583
68 2.535845 1.177696 10.217355
69 12.207925 5.784409 4.844456
70 8.716177 7.864803 1.969888
71 9.791860 -7.133099 4.565954
72 10.578654 -8.448617 2.299255
73 18.532028 8.914272 -3.154524
74 8.108296 -8.686530 -3.087134
75 9.807060 -10.837350 -1.444542
76 -3.363797 -3.489568 13.194350
77 19.829010 -4.847675 -1.074656
78 7.522950 12.675520 -7.966555
79 15.053678 -3.609441 12.459057
80 14.380903 -9.401825 13.324729
81 25.200338 0.821192 -4.273892
82 4.517091 -10.835515 3.521360
83 15.137202 5.478013 3.963351
84 5.367851 -11.968784 10.228552
85 15.913738 4.145128 -10.818886
86 3.427694 -8.249313 6.787515
87 6.962501 -10.674851 -5.423691
88 -1.498221 0.719412 12.548601
89 18.732152 -5.507858 2.804569
90 9.606706 12.509353 3.153671
91 16.189390 6.965556 9.460637
92 15.688057 -1.767113 13.222691
93 20.747461 5.894729 -12.004397
94 8.259700 5.059076 9.148150
95 7.790327 4.281377 14.117535
96 18.136758 -0.238638 7.248754
97 6.480888 12.869868 7.806366
98 11.463680 -9.759972 11.619909
99 10.682242 -14.269533 2.487613
100 19.952051 13.970747 2.060896
101 12.194145 -13.787643 0.317365
102 17.585124 -12.421613 -3.396110
103 -9.166981 -7.403849 11.759433
104 22.122555 -10.739311 -6.312593
105 12.790906 16.933885 -2.757560
106 19.129445 -1.120238 17.647081
107 15.875758 -10.383120 20.261553
108 21.721935 2.940132 -13.209437
