# Supplementary material for: Cellular organization in lab-evolved and extant multicellular species obeys a maximum entropy law
Source: eLife. 2022 Feb 21;11:e72707. doi: 10.7554/eLife.72707 (PMC8860445; doi:10.7554/eLife.72707)
Supplement: Figure 2—source data 1. — Each subdirectory contains an explanatory README file. [file elife-72707-fig2-data1.zip › Simulation_Data/Snowflake_Simulations/elyes-sim_AspRat=1-2_pole-theta=10_theta=45-3_dtheta=0_back-prob=0-8_include-forces=0_N=10000_cid=00070.txt]

1 0.000000 0.000000 0.000000
2 4.600269 -0.382253 0.703792
3 2.838867 -0.893645 -3.305128
4 7.743779 -2.366693 -1.737924
5 2.838867 0.638326 3.363779
6 7.393071 2.381295 2.788186
7 7.271250 -0.998385 -3.658182
8 10.987534 -4.094894 -4.630094
9 6.699876 -2.636511 3.911846
10 5.204680 1.821709 -5.914997
11 12.137782 -2.907245 -1.311099
12 4.941088 0.751989 7.527523
13 6.593522 4.567332 6.578120
14 11.952082 -0.921765 -3.656895
15 14.658371 -5.629689 -7.084108
16 2.504162 0.508578 -7.512667
17 7.479133 -6.382637 -3.631016
18 3.207932 4.244242 5.941141
19 8.417340 6.557659 1.652186
20 10.116419 1.377516 -6.116178
21 13.502864 -1.932805 -7.593221
22 8.549897 -5.703669 6.908675
23 7.554684 4.394317 -9.022860
24 16.805291 -2.945150 -1.321367
25 7.514945 1.110614 11.408758
26 5.479175 6.272176 10.789033
27 16.598991 -1.086887 -3.164823
28 18.280621 -7.842320 -9.028542
29 2.838867 -3.417483 0.208047
30 9.684740 -6.343930 -1.295317
31 4.724542 -2.310851 6.107541
32 11.426606 1.924527 4.605766
33 14.999302 -5.783114 -3.715068
34 6.457443 -6.998477 4.746181
35 9.560671 2.717610 -5.980911
36 15.517422 -0.657982 -3.127824
37 3.612889 2.712560 11.292319
38 6.212326 2.875805 10.673857
39 14.728333 2.281264 -2.309796
40 14.927632 -7.269445 -11.209679
41 2.065909 1.626393 -12.029802
42 7.692990 -10.528799 -5.761535
43 3.336473 8.116220 8.568585
44 9.301317 11.003734 0.492816
45 12.832777 4.031615 -8.853750
46 16.154159 0.843576 -10.266879
47 10.343356 -8.483963 10.212632
48 9.304397 6.865758 -12.581461
49 21.473282 -3.182022 -1.562091
50 9.626986 1.954063 15.488794
51 4.813637 7.973389 15.095446
52 21.251430 -1.466968 -2.829878
53 21.772814 -9.680428 -11.524453
54 2.753985 -4.434258 -5.995572
55 10.108901 -2.427382 -6.770632
56 10.655083 -5.299254 -8.898657
57 5.954599 6.129193 -5.099621
58 14.326306 -5.479109 1.583295
59 8.221225 3.305011 9.110060
60 8.508925 4.327222 10.585016
61 18.730847 -3.868480 -7.391872
62 0.173576 -1.196930 -10.895158
63 4.086973 -7.982811 -6.021484
64 6.419227 7.307018 6.238842
65 9.975345 10.081753 3.873676
66 9.035760 4.945638 -8.541528
67 17.451235 0.044726 -7.062773
68 12.703586 -6.051179 8.460365
69 7.254795 4.297115 -13.459329
70 19.626593 0.490365 -1.459679
71 8.948621 4.774905 13.482206
72 6.021815 10.344276 12.493490
73 18.972559 -2.995784 0.076152
74 19.521912 -8.212373 -13.283410
75 5.424111 -7.291111 0.674348
76 11.956768 -10.310574 -0.309481
77 6.052246 -5.631552 9.118006
78 15.670915 1.021127 6.362558
79 19.139234 -7.505366 -2.368903
80 5.854576 -11.622405 4.504783
81 14.186770 3.403006 -5.764832
82 18.745926 1.631852 -5.620351
83 1.929389 4.722680 15.169713
84 2.626036 1.950050 13.136201
85 17.684453 5.212820 -0.205408
86 15.175016 -8.207721 -15.776168
87 1.534813 2.591761 -16.579502
88 8.211836 -14.487260 -8.202383
89 3.817978 11.852143 11.343718
90 10.391718 15.294695 -1.015086
91 15.426779 7.083697 -11.267090
92 19.514661 -0.176428 -12.996028
93 11.889076 -11.485908 13.451221
94 11.664271 10.635640 -12.606477
95 26.117223 -3.254853 -2.128823
96 12.324431 2.750742 19.216332
97 4.605114 5.839838 18.992383
98 25.892521 -1.933647 -2.433229
99 21.893639 -13.395548 -13.966773
