# Supplementary material for: Cellular organization in lab-evolved and extant multicellular species obeys a maximum entropy law
Source: eLife. 2022 Feb 21;11:e72707. doi: 10.7554/eLife.72707 (PMC8860445; doi:10.7554/eLife.72707)
Supplement: Figure 2—source data 1. — Each subdirectory contains an explanatory README file. [file elife-72707-fig2-data1.zip › Simulation_Data/Snowflake_Simulations/elyes-sim_AspRat=1-2_pole-theta=10_theta=45-3_dtheta=0_back-prob=0-8_include-forces=0_N=10000_cid=00071.txt]

1 0.000000 0.000000 0.000000
2 2.838867 -1.731329 2.953806
3 2.838867 3.284630 0.966269
4 4.701453 -3.877659 6.653969
5 6.804979 -3.712256 2.596706
6 5.078836 7.219980 2.135205
7 6.682728 -7.846449 6.977845
8 2.838867 -1.836193 -2.889787
9 7.160620 -1.135491 3.819292
10 1.682645 7.512374 1.721892
11 2.691216 -6.642918 9.498951
12 10.988421 -5.487535 1.486512
13 7.526955 11.100501 3.049982
14 8.234391 -12.239913 6.602589
15 4.408808 -5.881098 3.264196
16 6.897294 4.370078 -0.494077
17 4.386946 -2.790364 10.955191
18 10.059141 -2.540349 -0.199489
19 5.473239 9.160424 6.117762
20 10.999712 -8.914549 7.044549
21 5.562964 -3.981083 -6.035081
22 11.778167 -0.925390 4.506254
23 0.182242 11.887101 2.447507
24 0.550405 -9.291739 12.702586
25 15.114155 -7.409204 0.393416
26 9.690040 15.192476 3.727333
27 9.508344 -16.715419 6.096317
28 4.472913 0.048560 6.687909
29 7.161982 3.444027 1.999183
30 3.443438 11.339964 2.499678
31 6.536252 -11.100237 10.006548
32 1.657675 -4.226660 -6.449574
33 9.382678 -0.134285 7.539733
34 -1.521438 9.758644 -0.392290
35 -1.542997 -6.379104 10.834421
36 13.087954 -9.104975 2.999036
37 7.757619 14.906020 0.759467
38 6.836405 -15.911419 8.687611
39 6.176529 -10.202517 2.971653
40 11.243016 4.828795 -2.166237
41 3.848505 -1.323736 15.368402
42 13.631214 -1.633735 -3.069600
43 8.895326 9.312960 8.954608
44 15.654663 -9.345675 7.250933
45 8.249418 -6.064720 -9.253153
46 16.323794 -0.432742 5.490382
47 -1.452956 16.195303 3.269914
48 -2.014570 -11.875880 15.635096
49 16.964272 -8.115150 -3.589089
50 11.380614 19.425784 4.766158
51 10.529031 -21.237903 5.454960
52 8.608127 -3.336493 8.709857
53 9.098149 -6.538573 5.153059
54 9.579626 -9.571033 4.076909
55 6.806772 -0.615456 -4.485772
56 10.247975 -3.521238 5.954259
57 -2.496042 8.977411 2.138885
58 1.186174 -5.983452 13.631940
59 14.224254 -3.676502 -0.969334
60 9.102131 12.655975 6.907567
61 7.722987 -7.769665 0.977021
62 8.890212 2.602809 -4.055913
63 6.389192 -4.195397 14.669829
64 14.231008 -1.170667 0.508417
65 5.029141 13.360968 7.510546
66 14.340507 -6.125747 6.126230
67 9.440128 -2.688747 -7.789818
68 14.624901 2.479451 4.215045
69 -0.674008 15.116695 -0.488170
70 -3.709292 -9.372042 13.979369
71 13.742960 16.538563 2.484945
72 8.625050 -20.222898 8.684563
73 6.539071 2.271243 10.244147
74 10.062748 6.731367 2.747906
75 1.771100 15.605152 3.411303
76 5.372621 -13.951099 13.514635
77 -0.629616 -6.548089 -9.795931
78 11.929615 1.325472 11.169525
79 -5.259386 11.130029 -2.834802
80 -5.980537 -5.454996 11.997589
81 14.922899 -12.978401 4.881967
82 7.441090 18.705731 -1.953809
83 5.290475 -19.590989 11.133350
84 8.278830 -14.350681 2.454972
85 15.318191 6.109426 -4.040038
86 3.038953 -0.019889 19.789287
87 16.654606 -0.592191 -6.469653
88 9.322219 10.353846 13.257625
89 20.327313 -9.577986 7.409755
90 10.818408 -8.199496 -12.532966
91 20.839593 0.644212 6.012633
92 -2.951373 20.303298 4.905414
93 -4.969605 -14.499321 18.137439
94 18.790727 -8.768627 -7.848831
95 13.121946 23.747576 5.064495
96 11.099055 -25.767442 4.442828
