# Supplementary material for: Cellular organization in lab-evolved and extant multicellular species obeys a maximum entropy law
Source: eLife. 2022 Feb 21;11:e72707. doi: 10.7554/eLife.72707 (PMC8860445; doi:10.7554/eLife.72707)
Supplement: Figure 2—source data 1. — Each subdirectory contains an explanatory README file. [file elife-72707-fig2-data1.zip › Simulation_Data/Snowflake_Simulations/elyes-sim_AspRat=1-2_pole-theta=10_theta=45-3_dtheta=0_back-prob=0-8_include-forces=0_N=10000_cid=00072.txt]

1 0.000000 0.000000 0.000000
2 4.656983 -0.414053 -0.154689
3 2.838867 2.835128 1.919511
4 9.301613 -0.204476 -0.605443
5 2.838867 -1.245838 3.189100
6 7.451801 0.263760 -3.547505
7 5.761329 5.677665 4.213573
8 13.843608 0.254357 -1.618233
9 7.149964 -4.066476 0.321219
10 7.269273 3.068925 2.233325
11 11.878285 3.411312 -0.867119
12 5.542235 -2.641430 6.747380
13 9.806644 1.280004 -7.460996
14 8.809330 8.124527 6.784104
15 17.462917 -1.080759 0.595295
16 2.838867 -2.417114 -2.424878
17 7.789951 1.218784 2.547161
18 4.116296 6.868323 0.547234
19 12.522097 -2.818527 0.999817
20 3.711541 0.788556 7.046731
21 9.082130 4.098894 -5.101666
22 8.597915 4.696289 7.495694
23 15.729110 2.536412 -4.937682
24 9.514868 -8.088850 0.693220
25 11.867234 2.363254 2.670022
26 14.175777 7.474974 -1.215846
27 9.480320 -1.078286 8.100045
28 14.150017 0.985118 -8.371922
29 12.329353 9.753109 9.379713
30 20.596142 -2.414686 3.791690
31 5.987971 0.972440 5.412616
32 11.754661 1.352978 -3.831475
33 5.915428 -8.201795 -0.754280
34 10.109060 0.206236 0.356557
35 11.308975 7.192719 1.404111
36 6.460573 -0.596612 10.588865
37 8.882139 8.780735 11.182482
38 21.820876 -1.103918 -0.293125
39 6.658052 -1.466551 -4.496567
40 11.227827 3.103137 5.090984
41 8.047326 8.948117 0.491598
42 14.993863 -2.410047 4.674753
43 4.283557 3.550131 10.779635
44 11.406653 8.051743 -5.956514
45 11.821315 3.338456 10.600748
46 19.897439 3.006852 -6.415977
47 11.801218 -12.141622 1.201517
48 16.462383 2.069464 3.476585
49 17.190567 11.033780 -1.323896
50 13.219193 1.470687 9.258313
51 16.518602 -2.549854 -9.666300
52 15.852887 11.368798 12.004207
53 20.009134 -5.046410 7.328792
54 2.838867 -3.416134 0.229126
55 2.368851 4.695713 5.931860
56 2.072516 -4.371241 6.259311
57 6.097973 6.456392 8.579566
58 10.001372 0.965047 5.042412
59 8.961075 -5.486221 6.765438
60 20.424275 -4.284597 -0.269239
61 10.099239 5.010720 2.282488
62 4.592879 10.785765 2.598613
63 7.150741 0.709076 9.865814
64 13.249451 5.545690 -5.668990
65 9.228398 6.419926 11.547015
66 19.285965 5.196694 -5.168604
67 9.068762 -11.856268 -1.628242
68 13.969609 -1.331769 3.977103
69 17.785144 8.912564 0.949203
70 11.110873 2.946198 7.137519
71 17.348001 4.069438 -8.168176
72 12.353450 11.462038 13.485881
73 22.934327 -6.178770 4.174056
74 8.453802 0.103256 9.010648
75 16.343984 2.052989 -4.348873
76 4.491242 -12.484217 -1.995711
77 12.757609 -3.090796 -1.650480
78 10.023499 10.526076 4.413117
79 7.611337 1.278193 14.710164
80 8.662439 8.658730 15.850517
81 26.324675 -1.121527 -1.569233
82 10.935441 -0.273244 -5.952804
83 14.495497 4.630347 8.062143
84 12.271329 10.845964 1.143091
85 17.215330 -1.831685 8.752559
86 4.679787 6.386795 14.482258
87 13.860659 11.968268 -6.702120
88 14.795541 1.464261 13.681849
89 24.385033 3.342550 -7.706337
90 13.739748 -16.388953 1.489641
91 19.866397 1.660946 0.643312
92 20.466586 14.327486 -0.805709
93 16.893031 4.322568 9.691254
94 18.825754 -6.467184 -10.776036
95 16.554994 10.956680 16.376717
96 18.999315 -7.850756 10.938943
