# Supplementary material for: Cellular organization in lab-evolved and extant multicellular species obeys a maximum entropy law
Source: eLife. 2022 Feb 21;11:e72707. doi: 10.7554/eLife.72707 (PMC8860445; doi:10.7554/eLife.72707)
Supplement: Figure 2—source data 1. — Each subdirectory contains an explanatory README file. [file elife-72707-fig2-data1.zip › Simulation_Data/Snowflake_Simulations/elyes-sim_AspRat=1-2_pole-theta=10_theta=45-3_dtheta=0_back-prob=0-8_include-forces=0_N=10000_cid=00073.txt]

1 0.000000 0.000000 0.000000
2 4.645265 0.132428 0.520058
3 2.838867 -3.093819 1.466545
4 9.312080 0.335153 0.797437
5 2.838867 3.391277 -0.470865
6 7.052394 2.539968 3.382071
7 5.336018 -6.738572 3.010659
8 13.969762 0.314079 1.248927
9 7.155628 -1.727919 3.685310
10 6.661334 -4.723875 -0.118793
11 12.351873 -2.644526 -0.492063
12 5.189185 7.430703 -0.619896
13 8.905392 5.484135 6.509744
14 7.453468 -10.723357 4.235928
15 18.483689 -0.013842 2.406840
16 2.838867 1.132168 -3.231202
17 7.172889 -3.103722 2.465442
18 11.926306 2.359486 3.772254
19 3.471812 6.823328 2.286315
20 9.471506 6.222367 2.774227
21 7.888708 -7.139089 6.630741
22 16.711960 -3.130001 1.881618
23 9.732749 -3.993781 6.864732
24 10.534744 -6.342482 -2.188664
25 16.562157 -3.470241 0.679834
26 8.550533 8.850527 1.923148
27 7.422712 6.590463 10.554412
28 6.612960 -14.853887 2.816808
29 22.969973 -0.375326 3.695207
30 7.826948 -2.436081 -1.229596
31 12.180876 2.510619 -1.813884
32 2.329446 6.866750 -3.199090
33 5.673818 3.956350 7.366419
34 9.627707 -7.004109 4.147554
35 17.093327 -1.274697 -1.489826
36 10.399980 -0.158116 6.291369
37 8.904422 -3.051118 -3.575971
38 14.588666 -2.990834 -4.320701
39 20.271186 -2.019425 5.951431
40 7.208972 1.945142 -3.382510
41 11.739658 -3.055365 3.485867
42 10.540525 5.305024 6.802940
43 4.457892 10.473825 5.029753
44 11.738397 10.297509 2.618144
45 10.329346 -7.200162 10.624596
46 21.130342 -3.590075 2.100406
47 12.356012 -6.286987 9.991563
48 14.733761 -7.352445 -3.965187
49 20.989856 -3.721601 2.173912
50 12.168372 9.315798 4.843233
51 5.778271 8.227122 14.608150
52 4.928723 -18.951072 1.321576
53 27.302124 -0.629339 5.439633
54 5.126486 4.781247 -4.022825
55 3.920619 -10.659511 4.561312
56 17.147361 1.413184 -1.662511
57 7.396975 -8.136995 -2.873986
58 4.576729 11.081405 1.845648
59 9.943703 9.784642 6.052374
60 11.761643 -11.828132 4.208799
61 20.651576 1.927464 5.770355
62 10.509477 -5.861209 1.443151
63 14.415704 6.032581 3.467453
64 0.662472 8.100066 5.489312
65 8.140181 10.453022 2.441406
66 9.862771 -3.778356 8.773213
67 16.598965 -7.019819 -0.272027
68 10.643904 -8.336815 7.163875
69 14.012086 -4.140986 -3.874827
70 18.688568 -7.174172 1.921167
71 11.922779 11.677591 1.277152
72 6.445870 10.502295 12.431907
73 9.107158 -18.499570 2.297561
74 25.227263 1.898974 6.779658
75 11.121608 -5.213390 -3.054533
76 15.037546 4.703426 -4.803156
77 1.522577 10.521296 -6.009564
78 6.878888 2.767277 11.479271
79 14.182890 -7.237137 5.193195
80 19.708576 -3.036459 -4.943601
81 13.158665 1.751061 9.532926
82 11.143489 -0.914698 -7.087285
83 16.728597 -3.315506 -8.469967
84 22.438240 -3.898020 9.638712
85 11.679897 3.306573 -3.294401
86 16.222826 -2.697457 4.772195
87 8.675644 8.341101 9.839595
88 5.995477 13.756373 7.979303
89 14.207552 14.235852 2.116559
90 8.914961 -6.597139 14.798025
91 25.782795 -3.346354 1.727589
92 16.612503 -7.552704 9.742798
93 18.983923 -8.327830 -5.668425
94 25.440018 -4.059023 3.586253
95 15.825728 11.829197 4.546224
96 3.649421 9.506343 18.565380
97 2.725524 -22.778895 -0.216767
98 31.706801 -0.145166 6.911944
