# Supplementary material for: Cellular organization in lab-evolved and extant multicellular species obeys a maximum entropy law
Source: eLife. 2022 Feb 21;11:e72707. doi: 10.7554/eLife.72707 (PMC8860445; doi:10.7554/eLife.72707)
Supplement: Figure 2—source data 1. — Each subdirectory contains an explanatory README file. [file elife-72707-fig2-data1.zip › Simulation_Data/Snowflake_Simulations/elyes-sim_AspRat=1-2_pole-theta=10_theta=45-3_dtheta=0_back-prob=0-8_include-forces=0_N=10000_cid=00074.txt]

1 0.000000 0.000000 0.000000
2 4.645478 0.533353 -0.042968
3 2.838867 2.709076 2.093652
4 9.129816 1.592265 -0.794021
5 2.838867 -0.706466 -3.350131
6 7.721842 -0.796667 2.880843
7 3.248460 3.334872 6.477971
8 10.970300 5.591578 -1.426277
9 2.838867 -3.214414 -1.178988
10 7.243862 2.249498 -3.218639
11 2.458949 7.123918 2.476370
12 11.874807 4.262609 1.467820
13 5.459192 -2.292214 -6.873819
14 10.185408 -2.403921 6.514215
15 4.621834 0.389437 9.514399
16 13.275497 9.609198 -2.018126
17 7.251339 3.260340 2.005127
18 6.340848 -3.407675 -3.820485
19 7.036141 -3.732331 6.150909
20 -0.064957 3.400470 9.444214
21 8.712365 9.404149 -1.810555
22 5.070984 -7.189562 -2.207977
23 9.939399 4.150138 -6.537512
24 1.875673 10.034974 -0.835303
25 15.113542 6.614251 3.869817
26 8.395593 -4.267660 -9.928378
27 12.521062 -3.927513 10.274292
28 6.536211 -3.174339 11.851095
29 15.987885 13.377223 -2.602885
30 2.838867 -0.323546 3.408488
31 7.800856 -1.786794 -2.150607
32 11.571929 0.902110 -4.446609
33 5.663771 2.014725 -5.446956
34 11.239457 -3.490097 2.489106
35 6.845477 -4.463292 0.293771
36 5.777047 4.313236 -6.875287
37 15.731882 6.265574 0.522973
38 4.534419 -5.528969 -9.780681
39 14.568768 -2.918588 7.064587
40 7.995790 0.465136 12.411350
41 12.074590 13.820259 -1.239396
42 10.405341 1.768255 4.763313
43 9.667788 -6.666766 -4.241249
44 6.351574 -7.197768 9.213521
45 -0.272484 3.777055 13.871036
46 5.875374 13.122014 -2.001414
47 7.047095 -11.402264 -2.662442
48 12.874404 5.800494 -9.787314
49 1.030774 13.313085 -4.052874
50 18.448272 8.873852 6.255405
51 11.801978 -5.534646 -12.857434
52 16.825201 -3.502288 11.311215
53 6.433186 -7.516186 10.892251
54 18.270038 17.444912 -2.477854
55 2.817397 1.289718 -7.324602
56 13.121263 8.257143 1.410932
57 1.665880 -7.135950 -2.918900
58 14.375681 3.362201 5.033844
59 5.134933 -1.629649 -11.259876
60 11.097221 -6.594841 7.691679
61 15.471602 12.062655 0.971742
62 9.799664 6.713558 0.837668
63 6.586353 -7.671473 -2.578954
64 9.388743 -5.055056 9.686061
65 -1.726175 6.704585 11.915007
66 4.330360 9.718760 -2.503871
67 8.751201 -8.946699 -0.433123
68 9.058939 7.410404 -9.431833
69 3.712844 9.769791 -4.877100
70 17.165089 10.444480 2.920005
71 8.511728 -4.120386 -14.372077
72 11.171394 -6.600517 13.562921
73 4.673931 -6.853728 13.517121
74 17.077355 15.547279 -6.329217
75 6.754659 1.577907 4.321004
76 11.287856 -0.595583 -4.641288
77 13.890673 0.072894 -8.428031
78 8.838542 5.183007 -6.755860
79 13.106969 -4.705798 -1.360064
80 10.406025 -1.852804 0.831813
81 4.543094 6.911585 -10.552705
82 19.474604 8.690536 -0.880715
83 3.763741 -9.822077 -8.910674
84 19.172866 -3.661383 6.752444
85 11.711094 0.485316 15.253644
86 7.902779 15.361656 -1.280973
87 13.655907 -0.089150 7.568729
88 12.892478 -10.053183 -4.194747
89 5.393848 -10.893940 11.914404
90 0.092229 3.596529 18.527425
91 3.079359 16.871670 -2.197352
92 8.250239 -15.911162 -2.617292
93 17.109619 7.092794 -9.369524
94 -2.773818 15.447209 -4.920189
95 21.385424 11.538088 8.732250
96 15.296756 -6.698899 -15.746737
97 21.411378 -2.631144 11.262397
98 5.329102 -11.978378 10.095228
99 20.629814 21.486060 -2.491088
