# Supplementary material for: Cellular organization in lab-evolved and extant multicellular species obeys a maximum entropy law
Source: eLife. 2022 Feb 21;11:e72707. doi: 10.7554/eLife.72707 (PMC8860445; doi:10.7554/eLife.72707)
Supplement: Figure 2—source data 1. — Each subdirectory contains an explanatory README file. [file elife-72707-fig2-data1.zip › Simulation_Data/Snowflake_Simulations/elyes-sim_AspRat=1-2_pole-theta=10_theta=45-3_dtheta=0_back-prob=0-8_include-forces=0_N=10000_cid=00075.txt]

1 0.000000 0.000000 0.000000
2 4.660336 0.181259 -0.368738
3 2.838867 -3.383256 0.525403
4 9.323078 0.416495 -0.714314
5 7.146065 0.852225 -3.995388
6 5.509141 -7.216316 0.423023
7 13.949060 0.834333 -0.240783
8 7.640462 2.400543 2.075699
9 6.713249 -4.446304 -1.382666
10 11.872677 3.419650 -2.778833
11 8.966681 0.950460 -8.293281
12 4.344581 -11.443296 -0.324019
13 18.577922 0.682245 0.395065
14 12.193435 3.022214 1.465804
15 11.250453 2.421843 -4.682366
16 16.262236 4.179824 1.558814
17 10.001920 5.022051 5.143291
18 8.155310 -2.921094 -5.303869
19 13.685740 7.150356 -4.930720
20 10.906996 0.580811 -12.534064
21 2.387794 -15.623634 -1.089265
22 21.221002 3.115888 3.016734
23 4.942025 -4.835925 4.165199
24 6.142197 -0.487765 -8.115863
25 9.105076 -8.316195 2.798134
26 16.364183 0.507509 3.479701
27 7.874288 2.501621 6.516053
28 11.551844 7.843918 -2.455476
29 8.150665 -1.825997 -11.670712
30 6.483775 -15.003488 -1.914780
31 21.442494 -2.488451 -0.838853
32 14.909566 5.935020 3.926587
33 15.572841 4.149247 -5.177810
34 18.037990 7.823601 3.891761
35 12.236031 7.668291 8.293371
36 8.877142 -0.965248 -9.490659
37 15.291231 10.505567 -7.752405
38 12.609431 0.738948 -16.883418
39 0.974602 -19.980762 -2.015881
40 24.661556 2.115610 5.651819
41 3.032690 -7.122646 -1.874812
42 11.888570 1.012769 -4.298215
43 9.165361 4.523637 -5.486970
44 8.566702 -8.290454 -2.635208
45 13.762788 7.129891 -1.215749
46 11.550750 -2.056399 -10.308975
47 12.316582 7.468044 1.498552
48 12.658721 6.635462 -4.891716
49 19.419348 4.331824 4.687899
50 12.780067 8.431357 4.479834
51 9.277959 1.245039 -6.383051
52 11.631126 10.127686 -7.518325
53 12.900493 3.648413 -15.063378
54 2.395876 -19.286130 1.434164
55 6.563117 -6.403353 8.260928
56 4.756180 -2.025829 -12.314710
57 12.872363 -9.026347 5.484839
58 18.255890 -0.325720 7.674267
59 8.129992 2.662475 11.184365
60 11.547737 12.322869 -1.150099
61 7.106222 -4.584360 -15.300915
62 9.106998 -18.503611 -3.583450
63 24.361186 -6.067034 -1.534810
64 18.133727 8.350476 6.292400
65 19.459632 2.592589 -3.677375
66 20.326834 11.266744 6.071559
67 14.368751 9.674405 11.930766
68 6.447431 2.125839 -11.569919
69 17.206185 13.480047 -10.812635
70 14.183411 1.011309 -21.283925
71 -0.179024 -24.418048 -2.960593
72 28.164361 0.432733 8.259806
