# Supplementary material for: Cellular organization in lab-evolved and extant multicellular species obeys a maximum entropy law
Source: eLife. 2022 Feb 21;11:e72707. doi: 10.7554/eLife.72707 (PMC8860445; doi:10.7554/eLife.72707)
Supplement: Figure 2—source data 1. — Each subdirectory contains an explanatory README file. [file elife-72707-fig2-data1.zip › Simulation_Data/Snowflake_Simulations/elyes-sim_AspRat=1-2_pole-theta=10_theta=45-3_dtheta=0_back-prob=0-8_include-forces=0_N=10000_cid=00076.txt]

1 0.000000 0.000000 0.000000
2 4.586058 -0.557209 0.664718
3 2.838867 0.821514 3.323791
4 9.143417 -0.953675 1.650369
5 7.776018 2.423653 1.513400
6 5.613906 1.631955 7.005583
7 13.780877 -0.678034 2.108468
8 6.639663 -3.720385 3.022399
9 6.451533 -1.300088 4.816804
10 11.469858 -4.464806 3.079098
11 11.461982 2.353074 4.001435
12 8.569875 2.744892 10.456559
13 18.307509 0.440943 1.938821
14 2.838867 -2.866749 1.871956
15 1.717439 1.149959 7.615196
16 12.216229 2.367628 1.262354
17 9.778289 3.189425 7.123219
18 16.619426 1.780752 -0.274523
19 8.160721 -6.875321 6.115504
20 10.016178 -4.056041 6.079678
21 13.379811 -7.730524 0.740550
22 15.256648 1.923264 6.709401
23 11.018660 4.617997 13.960004
24 22.876188 1.205019 1.309950
25 2.838867 3.408802 -0.320221
26 12.163930 2.247357 2.291879
27 4.582071 2.100096 11.306490
28 9.085387 -7.209061 1.745992
29 8.894349 -4.168845 2.453645
30 10.984412 -6.671157 6.910285
31 15.403927 4.392259 3.710852
32 9.688998 6.765222 11.994789
33 21.960913 -1.895333 2.926794
34 5.747932 -5.844361 4.009508
35 0.234124 1.639383 12.027495
36 16.855156 2.496522 0.696799
37 13.611130 1.014378 6.523099
38 18.803037 4.285470 -3.555863
39 10.185801 -9.596127 9.330222
40 13.716952 -6.834138 6.739226
41 15.288587 -10.975564 -2.042193
42 19.215495 1.895875 9.199935
43 13.424833 5.748404 17.794279
44 27.424786 2.010745 0.551845
45 2.838867 -1.186573 -3.211622
46 16.983841 -3.205542 0.338056
47 10.605510 0.063461 5.633408
48 21.167914 1.447146 5.192630
49 6.749525 -2.393005 3.936892
50 -0.317716 -1.924367 10.102826
51 15.064075 0.047518 3.770042
52 12.900511 2.489035 4.034072
53 17.800042 6.036169 0.253881
54 11.094852 -6.373995 9.420225
55 11.220282 -5.460628 10.124292
56 17.638353 -8.353336 -0.381307
57 19.101595 -0.161808 5.902872
58 14.974703 6.650428 13.935820
59 25.211747 4.989975 1.279803
60 3.864395 6.455825 2.753146
61 15.624483 5.373876 2.484587
62 3.581829 2.641622 15.843335
63 11.692027 -10.740812 0.118781
64 11.572387 -6.592990 -0.511836
65 11.044329 -8.768588 11.080765
66 19.559841 6.478342 3.183532
67 10.620845 11.172698 13.268298
68 25.656034 -4.126035 4.706105
69 8.605233 -8.879626 6.139553
70 -2.019686 2.424341 16.036861
71 21.497124 2.773949 0.156915
72 17.649211 -1.304777 6.072902
73 20.613910 6.117121 -7.448443
74 12.494953 -12.290702 12.381944
75 17.624338 -9.289719 7.506404
76 17.194625 -14.013574 -5.048600
77 23.105635 1.869845 11.803193
78 12.478945 4.806603 22.036913
79 31.976188 2.811743 -0.196692
