# Supplementary material for: Cellular organization in lab-evolved and extant multicellular species obeys a maximum entropy law
Source: eLife. 2022 Feb 21;11:e72707. doi: 10.7554/eLife.72707 (PMC8860445; doi:10.7554/eLife.72707)
Supplement: Figure 2—source data 1. — Each subdirectory contains an explanatory README file. [file elife-72707-fig2-data1.zip › Simulation_Data/Snowflake_Simulations/elyes-sim_AspRat=1-2_pole-theta=10_theta=45-3_dtheta=0_back-prob=0-8_include-forces=0_N=10000_cid=00077.txt]

1 0.000000 0.000000 0.000000
2 4.647260 -0.216468 -0.474745
3 2.838867 2.269102 2.563912
4 9.284883 -0.440495 -1.074059
5 2.838867 -3.095480 -1.463035
6 7.759282 2.894227 0.173744
7 1.661665 4.949206 5.912476
8 13.934099 -0.492429 -1.616096
9 2.838867 -1.024181 -3.267036
10 7.282312 -3.789200 -0.746268
11 7.183835 1.918687 3.447145
12 12.477425 -1.545220 1.818845
13 5.889025 -6.443547 -2.619054
14 10.683988 6.385987 1.248738
15 0.054010 7.680649 9.358059
16 18.585462 -0.523464 -2.146406
17 3.806998 6.608462 2.444276
18 11.666775 -0.297828 -4.827441
19 1.808103 -7.350672 -2.245665
20 9.132935 6.119502 -2.563465
21 -2.525182 5.746169 7.184011
22 16.541283 2.273192 -3.925981
23 5.153864 -2.369289 -7.102837
24 6.423305 -7.769812 1.042161
25 11.798185 1.466953 4.089421
26 15.753758 -2.745088 4.938176
27 8.710674 -9.960521 -3.867844
28 13.075788 10.219710 2.444393
29 -2.003265 10.174427 12.737374
30 23.199751 -1.161336 -2.534565
31 2.838867 2.440197 -2.401647
32 7.670935 -2.468985 1.884321
33 6.112172 5.124734 1.608675
34 4.529750 -3.695824 -5.532696
35 12.137029 2.777192 0.950450
36 3.726736 6.422424 9.565796
37 17.120743 -1.513052 1.313966
38 2.556326 -4.516024 -6.007263
39 11.413855 -4.488257 -2.237345
40 9.738373 3.074548 6.899674
41 16.572816 0.007543 2.592367
42 9.245229 -6.356570 -5.536239
43 15.020631 6.258328 2.227955
44 -3.366001 7.039116 12.128185
45 21.768511 0.880340 0.624725
46 4.202202 11.208815 1.700269
47 14.193152 -0.383998 -8.762521
48 0.133761 -11.682287 -2.827394
49 10.126955 9.090276 -6.036839
50 -6.859364 6.560102 8.737058
51 18.891178 5.548293 -6.304793
52 6.911375 -3.638853 -11.245106
53 5.246931 -12.120743 2.253565
54 16.468201 1.268957 4.194594
55 15.656768 -5.809569 8.160160
56 10.919990 -13.922878 -4.984277
57 15.978077 13.678451 3.642099
58 -3.948779 12.027677 16.557423
59 27.825921 -1.784167 -2.888619
60 7.432851 2.647593 -2.429042
61 7.247326 -3.252800 -2.030817
62 3.255876 8.802505 7.459153
63 16.577741 -3.617162 -3.356451
64 7.140785 -7.030174 -3.788914
65 9.538669 -1.854338 3.421169
66 14.281877 0.911658 5.057570
67 6.720842 -8.401961 -6.524734
68 -3.106115 10.808880 9.261033
69 21.122864 -3.035236 -4.798618
70 2.429074 9.987525 4.986893
71 15.497024 1.670131 -5.940083
72 3.444949 -11.164881 -0.647484
73 9.258595 5.854366 -7.001432
74 -5.448518 8.689256 5.579648
75 15.687411 6.562552 -4.734642
76 3.784513 -5.041113 -10.384280
77 2.530547 -9.919628 0.962434
78 15.150154 2.703318 1.440394
79 18.969663 -0.267979 6.755738
80 11.798869 -10.142362 -7.063408
81 14.140359 13.767333 -0.017862
82 -0.869346 10.724180 17.002774
83 26.592358 1.606833 -1.754123
84 4.379657 1.740560 -6.514810
85 10.654789 -4.969106 4.484306
86 7.645764 5.964720 -2.480843
87 6.567077 -4.382393 -9.683217
88 16.747799 2.145207 1.440945
89 6.185155 8.010454 13.218368
90 19.978929 -3.275804 4.564137
91 1.580701 -8.239542 -8.667310
92 15.769211 -4.991324 -3.877869
93 12.437989 4.387097 10.488469
94 20.688261 2.218088 2.830976
95 12.853916 -5.781637 -8.459666
96 19.645979 6.105353 2.906132
97 -6.985003 6.840030 15.070440
98 25.034415 1.633048 3.873977
99 4.336408 14.587634 4.589423
100 16.730271 -0.720645 -12.681609
101 -1.491989 -16.066932 -2.909224
102 11.388249 12.074465 -9.413193
103 -11.173454 7.344322 10.377236
104 20.831822 9.329758 -8.242444
105 9.169851 -5.130320 -15.052436
106 4.189358 -16.576011 3.225809
107 21.018750 0.653206 3.375433
108 15.177926 -9.053058 11.501786
109 13.275733 -17.584905 -6.675128
110 19.242024 13.637839 6.663131
111 -5.715214 13.147514 20.735477
112 32.349562 -2.005170 -4.016775
