# Supplementary material for: Cellular organization in lab-evolved and extant multicellular species obeys a maximum entropy law
Source: eLife. 2022 Feb 21;11:e72707. doi: 10.7554/eLife.72707 (PMC8860445; doi:10.7554/eLife.72707)
Supplement: Figure 2—source data 1. — Each subdirectory contains an explanatory README file. [file elife-72707-fig2-data1.zip › Simulation_Data/Snowflake_Simulations/elyes-sim_AspRat=1-2_pole-theta=10_theta=45-3_dtheta=0_back-prob=0-8_include-forces=0_N=10000_cid=00078.txt]

1 0.000000 0.000000 0.000000
2 4.645943 -0.307376 0.433775
3 2.838867 3.417759 -0.203461
4 9.206088 -0.081164 1.418729
5 2.838867 -2.915904 1.794428
6 7.107218 -3.818390 1.615532
7 5.484110 7.278361 -0.318383
8 12.305690 2.678409 -0.180915
9 1.989418 7.561728 1.170435
10 11.666908 -2.577755 4.156069
11 5.524504 -6.196158 3.780511
12 9.039059 -7.907258 2.815599
13 7.950745 11.240314 -0.662200
14 15.045123 5.413667 -2.791639
15 2.838867 -0.237636 3.415553
16 7.745063 2.880387 0.557326
17 6.776644 4.245231 1.691491
18 11.174464 1.916481 4.870764
19 1.866297 -5.761562 5.071313
20 8.626149 -5.044820 5.611824
21 4.360328 11.458598 -1.340325
22 16.603171 2.182818 -1.214201
23 0.994526 11.797945 2.892936
24 14.370833 -5.083487 7.032580
25 8.738921 -9.012592 5.668410
26 10.814238 -11.982912 4.278371
27 10.325037 15.260582 -1.003071
28 19.069836 4.586633 -4.494384
29 7.215708 0.790366 3.893964
30 1.779059 7.552656 -1.452889
31 12.706172 -2.129579 -0.407481
32 11.066934 -4.289511 3.585387
33 9.465643 8.043075 1.510344
34 11.666395 6.924591 -1.339742
35 1.293966 8.957218 5.335839
36 15.779621 -2.242525 5.815844
37 9.752569 -5.963134 5.140952
38 7.116120 -11.901541 3.175662
39 9.380504 14.013877 2.507149
40 14.177141 7.179585 -6.780345
41 5.383158 -0.395897 7.341362
42 10.573868 6.608796 0.646926
43 10.108544 7.054323 0.803190
44 12.702440 4.030826 8.756816
45 0.338021 -7.932797 8.913137
46 6.741519 -7.573321 8.748141
47 1.102581 12.652895 -4.122837
48 19.706353 0.225593 1.299993
49 -0.123738 16.069413 4.445160
50 17.078078 -7.548436 9.949895
51 11.577827 -12.039644 7.819655
52 12.634386 -16.091121 5.589482
53 12.437622 19.429092 -1.252197
54 23.179253 2.697115 -5.652590
55 7.839967 -0.439031 -2.658557
56 6.542761 -2.456590 4.213485
57 0.767022 11.183025 -1.104121
58 11.108983 -3.153596 8.530856
59 13.290287 -8.985894 3.554004
60 1.924423 0.934521 7.607387
61 7.381036 6.811197 2.606191
62 10.840090 3.012673 0.368297
63 11.912757 6.253180 5.526205
64 4.264780 -8.515311 7.610168
65 12.055213 -3.360775 7.889356
66 4.496524 15.240584 0.996270
67 -2.879908 13.498555 4.263457
68 13.820566 -9.160465 8.722875
69 12.738460 -10.127711 4.074098
70 15.045829 -13.329764 4.525902
71 9.113205 19.118629 -2.854711
72 23.100574 5.407810 -2.803097
73 9.580694 2.064740 7.728038
74 0.364361 11.834948 -2.707519
75 16.162488 -4.656345 -2.296059
76 15.324793 -4.381578 5.528553
77 13.724069 7.828851 3.422629
78 10.915404 11.305197 -2.797625
79 0.380184 6.327749 8.804633
80 19.803417 -0.836105 7.716737
81 14.318070 -6.150281 6.090182
82 4.619689 -15.841875 2.868623
83 9.851396 16.874406 6.164256
84 12.894489 8.913575 -10.935461
85 7.823935 -0.782913 11.316041
86 13.221435 10.441140 1.087237
87 14.538471 6.663575 0.871737
88 13.726012 8.299259 9.474046
89 -0.831295 -10.272038 12.790968
90 4.438701 -10.302492 11.775642
91 -3.270847 12.967376 -3.377271
92 23.765276 1.496677 2.600427
93 -1.978162 19.904872 6.347901
94 19.049277 -10.246357 13.210675
95 13.718781 -15.254961 10.445269
96 14.428988 -20.299691 6.573312
97 15.026031 23.318066 -1.151984
98 27.098435 0.972791 -7.512279
