# Supplementary material for: Cellular organization in lab-evolved and extant multicellular species obeys a maximum entropy law
Source: eLife. 2022 Feb 21;11:e72707. doi: 10.7554/eLife.72707 (PMC8860445; doi:10.7554/eLife.72707)
Supplement: Figure 2—source data 1. — Each subdirectory contains an explanatory README file. [file elife-72707-fig2-data1.zip › Simulation_Data/Snowflake_Simulations/elyes-sim_AspRat=1-2_pole-theta=10_theta=45-3_dtheta=0_back-prob=0-8_include-forces=0_N=10000_cid=00079.txt]

1 0.000000 0.000000 0.000000
2 4.681582 0.011573 -0.003332
3 2.838867 3.151163 -1.338895
4 7.520875 0.827033 3.321585
5 2.838867 2.950879 1.736313
6 7.529242 -3.275473 -0.934892
7 5.067708 7.107809 -2.433691
8 11.835225 -0.020338 3.992390
9 6.105152 5.325378 0.755336
10 5.560382 6.243092 3.652442
11 10.752660 -6.459164 -2.072928
12 6.451523 11.500684 -3.186397
13 16.385545 -1.065627 4.337838
14 2.838867 -1.265770 -3.181242
15 6.342555 3.091728 -4.077923
16 8.654476 4.736399 5.114192
17 4.014518 3.513511 5.988716
18 6.677022 -6.755586 -3.570071
19 3.426932 10.817014 -4.258873
20 13.787188 -3.728832 5.481872
21 10.080975 6.842343 -0.538222
22 8.441310 9.759890 4.705080
23 13.885942 -9.899123 -2.433355
24 10.383750 13.186677 -4.401574
25 20.911290 -2.245077 4.528725
26 2.838867 -0.332314 3.407644
27 2.132543 6.045227 -4.641491
28 6.817040 3.623942 6.707372
29 6.550584 4.863253 0.204118
30 9.937884 -4.089781 -4.584136
31 7.181114 8.333394 -6.150288
32 15.130378 0.623929 1.075452
33 7.068630 6.611233 7.820331
34 14.932051 -5.769450 -3.428886
35 19.293131 -0.063292 7.550765
36 7.268308 -1.256802 -3.583246
37 9.767985 0.258926 -3.925271
38 9.813475 8.951909 6.786477
39 5.129355 4.109894 10.494143
40 5.010940 -9.718884 -6.772429
41 1.222005 14.604369 -5.899722
42 15.695140 -7.835341 6.651350
43 14.349794 7.933133 -2.109492
44 11.073753 10.450401 8.222903
45 17.311149 -12.979582 -3.204323
46 14.729900 14.778912 -5.044894
47 25.436039 -3.432677 4.711799
48 2.838867 -3.246707 1.086906
49 7.510114 3.380727 -0.658956
50 7.269147 3.543285 -1.361211
51 2.462479 7.378898 1.555721
52 4.526652 10.347489 5.018809
53 14.547445 -7.466172 0.016850
54 7.722784 13.533011 -6.932752
55 19.900056 1.637242 4.690476
56 10.671703 3.792453 -3.336912
57 5.904348 8.042227 6.249945
58 7.872847 4.491304 7.973370
59 9.104415 -8.990661 -6.552325
60 3.040444 11.942159 -8.544467
61 17.473153 -5.932588 4.324827
62 13.725476 8.226878 1.602411
63 11.196901 11.938154 1.976799
64 15.930531 -11.659280 -5.969333
65 14.201548 10.909552 -4.545662
66 23.265809 -3.987538 7.875620
67 5.504453 -0.592397 7.247183
68 0.295942 9.054667 -7.698101
69 6.080133 6.854252 10.010552
70 10.625250 6.580549 -1.321992
71 11.950303 -5.382605 -8.591983
72 9.323388 9.113149 -10.238720
73 18.500404 0.677008 -2.156365
74 8.445664 6.672077 12.294408
75 18.784704 -6.051185 -1.224499
76 22.009255 1.595823 10.978891
77 11.871610 -1.925449 -3.959387
78 13.208361 -2.805668 -3.107308
79 13.168869 10.086500 9.476397
80 6.325224 5.147740 14.896612
81 3.009822 -13.073110 -9.325967
82 -0.515621 18.660176 -7.447014
83 16.926855 -12.290222 7.292164
84 18.541674 8.702553 -4.036791
85 15.499829 10.358764 8.650792
86 20.427764 -16.447176 -3.415631
87 18.991993 16.536954 -5.847043
88 29.919937 -4.768183 4.612835
