# Supplementary material for: Cellular organization in lab-evolved and extant multicellular species obeys a maximum entropy law
Source: eLife. 2022 Feb 21;11:e72707. doi: 10.7554/eLife.72707 (PMC8860445; doi:10.7554/eLife.72707)
Supplement: Figure 2—source data 1. — Each subdirectory contains an explanatory README file. [file elife-72707-fig2-data1.zip › Simulation_Data/Snowflake_Simulations/elyes-sim_AspRat=1-2_pole-theta=10_theta=45-3_dtheta=0_back-prob=0-8_include-forces=0_N=10000_cid=00080.txt]

1 0.000000 0.000000 0.000000
2 2.838867 -2.303904 -2.532686
3 2.838867 3.342561 -0.741455
4 5.398076 -5.244314 -5.118305
5 2.838867 2.447529 2.394174
6 4.141108 -6.537786 -2.132622
7 5.515919 7.152565 -1.198978
8 9.680208 -6.381207 -4.727845
9 6.174246 5.037498 1.663555
10 3.971738 1.999998 6.671785
11 5.600133 -10.949765 -1.584443
12 7.988787 11.085852 -1.761870
13 14.307020 -7.020628 -4.545925
14 3.254902 5.769759 -4.445138
15 5.756820 -5.629891 -9.534669
16 7.883365 -8.705341 -3.171303
17 8.268154 8.367028 -4.474939
18 12.404032 -4.977494 -1.504181
19 9.165776 6.952256 4.700501
20 4.713593 1.265905 11.234321
21 7.383441 -15.204864 -0.808528
22 10.697251 14.700174 -2.954441
23 18.894250 -7.646955 -5.171859
24 3.747125 -1.758153 -6.852276
25 6.513574 3.711655 -3.219748
26 3.012380 -10.190729 -4.404982
27 10.335729 3.526974 2.090190
28 1.403752 0.295901 9.878519
29 6.022872 -13.394743 2.106764
30 11.920212 11.727484 -3.740214
31 17.158592 -6.584219 -1.160704
32 3.478906 8.128246 -8.482956
33 6.420262 -5.096153 -14.124735
34 9.565675 -12.684829 -2.115300
35 11.428495 9.511795 -7.725161
36 15.089145 -3.493289 2.030747
37 12.053261 8.972347 7.782506
38 2.097809 -0.732479 14.225270
39 9.036057 -19.499761 0.047912
40 12.855434 18.672728 -4.130347
41 23.203898 -8.452334 -6.769555
42 5.294690 -9.690059 -5.197640
43 1.956750 4.284916 6.347340
44 13.180078 -3.637676 -4.653140
45 4.331113 4.871102 10.049544
46 3.434143 -14.784196 -2.206746
47 11.678170 12.481731 0.292787
48 17.311661 -6.378221 -7.761681
49 6.433418 5.805691 -7.555986
50 6.807963 -8.977323 -12.268062
51 11.695709 11.187468 -4.755323
52 11.157484 -3.803947 2.600760
53 10.624672 11.147608 4.929165
54 6.161722 -19.182032 -2.380528
55 9.988316 17.885265 -5.976732
56 21.781893 -5.110258 -7.409787
57 4.781461 -0.888667 -11.332740
58 10.228315 3.954647 -6.055820
59 1.706254 -13.842853 -7.026407
60 14.643561 1.700268 2.241194
61 -2.603396 1.743284 11.155029
62 5.834961 -16.225605 5.814113
63 15.796828 11.390800 -6.321219
64 19.851613 -5.968203 2.618821
65 3.643229 10.591324 -12.460465
66 7.337030 -4.376383 -18.658277
67 11.070770 -16.908203 -0.768331
68 14.662547 11.377432 -10.530507
69 17.099933 -1.378341 5.669139
70 14.689095 11.021121 11.061916
71 -0.636499 -2.817446 17.397432
72 10.412482 -23.911651 0.784630
73 14.363985 22.727396 -5.886988
74 27.440021 -9.253931 -8.594004
