# Supplementary material for: Cellular organization in lab-evolved and extant multicellular species obeys a maximum entropy law
Source: eLife. 2022 Feb 21;11:e72707. doi: 10.7554/eLife.72707 (PMC8860445; doi:10.7554/eLife.72707)
Supplement: Figure 2—source data 1. — Each subdirectory contains an explanatory README file. [file elife-72707-fig2-data1.zip › Simulation_Data/Snowflake_Simulations/elyes-sim_AspRat=1-2_pole-theta=10_theta=45-3_dtheta=0_back-prob=0-8_include-forces=0_N=10000_cid=00081.txt]

1 0.000000 0.000000 0.000000
2 4.568604 0.845246 -0.416663
3 2.838867 -1.387743 -3.129958
4 9.102883 1.924697 -0.853214
5 2.838867 2.480595 -2.359898
6 7.959174 0.056015 2.351511
7 6.129860 -2.763823 -6.143084
8 11.738610 4.225785 1.892615
9 7.203590 3.398971 2.096697
10 5.794734 0.801169 -5.630588
11 12.656427 -0.738910 -1.096441
12 6.015511 5.155891 -4.499728
13 12.385116 0.041413 1.912805
14 8.906800 -0.300117 -8.592654
15 12.559091 3.362919 6.177928
16 2.838867 -3.407947 0.329195
17 7.935718 -1.797029 -1.626028
18 11.034783 5.127574 -3.259660
19 5.586541 5.762295 -1.150614
20 9.018453 2.174439 6.116062
21 5.852700 -4.217900 -10.337185
22 15.911689 5.745440 1.652423
23 8.122948 2.896860 6.419231
24 8.763311 3.457194 -8.090156
25 16.332666 -3.539405 -1.801939
26 9.541657 7.726633 -6.184291
27 16.988945 -0.031790 1.068984
28 12.081615 2.583174 -10.445710
29 13.240207 2.069381 10.625326
30 7.043039 1.078848 -4.105055
31 7.270862 -1.589753 -3.443407
32 11.666720 2.033898 -4.485906
33 1.689384 5.208822 -5.679100
34 11.232212 2.619108 3.932465
35 10.409965 -3.642557 -5.312324
36 10.727073 8.044834 3.935480
37 6.168195 4.935715 6.139964
38 9.883789 -0.186126 -7.075066
39 13.085456 -4.683700 0.912589
40 5.690750 7.815893 -8.049454
41 15.625075 2.154859 4.107721
42 10.629057 3.628038 -7.415767
43 12.048770 -0.598594 8.134361
44 5.480781 -7.256559 0.683353
45 8.172321 -4.322405 -5.279538
46 13.008061 8.358323 -6.008932
47 8.448329 9.192822 0.244793
48 9.841824 4.687183 9.979391
49 5.243199 -5.721082 -14.728710
50 20.380368 7.046127 1.151771
51 9.135745 1.726278 10.834078
52 11.704564 5.829583 -10.848457
53 20.328163 -5.928181 -2.235147
54 12.541537 10.598729 -8.316970
55 21.636759 -0.461292 1.008755
56 15.332153 5.524652 -12.087739
57 14.413659 1.024090 15.029171
58 1.706959 -3.703348 -6.754651
59 11.554868 4.319809 2.105380
60 10.338060 4.340908 -5.157756
61 15.783602 -0.748816 4.670969
62 12.925153 1.317166 -7.583263
63 9.611102 1.952614 9.194887
64 4.065670 -5.675733 3.953245
65 11.884886 -1.084510 -3.543844
66 11.049061 5.567547 -7.685477
67 9.316359 7.454154 -2.884889
68 6.337714 4.930268 8.352282
69 8.285854 -7.015560 -12.793707
70 17.460325 9.764477 0.543051
71 11.937730 2.905548 8.705932
72 8.723979 4.486244 -12.416950
73 20.299074 -3.602002 0.209361
74 11.314565 7.864528 -10.260983
75 20.383965 1.143365 3.690908
76 15.234428 4.917050 -8.349420
77 10.962129 -0.825016 13.118209
78 9.079846 2.085894 -8.181462
79 11.886582 -2.307584 -3.308366
80 13.827921 2.061321 -8.637291
81 0.556586 7.399171 -9.641072
82 14.899273 4.985099 5.598171
83 14.762228 -4.273519 -3.716510
84 9.144095 12.133988 5.568045
85 2.488507 7.150520 7.295895
86 14.134409 -1.416496 -8.600338
87 14.521329 -8.662403 -0.462121
88 5.063656 10.396934 -11.903937
89 19.280220 0.691438 6.176525
90 11.882681 7.947194 -6.135115
91 14.954746 -3.934516 8.591052
92 8.118870 -11.108025 1.035595
93 7.515403 -7.018569 -9.040701
94 12.327973 12.746864 -6.253533
95 10.764018 13.080212 1.405349
96 10.060417 7.063354 13.998284
97 5.337883 -7.280967 -19.132176
98 24.811418 8.538822 0.980451
99 9.946044 0.772880 15.342493
100 13.931970 8.263976 -14.149520
101 24.724752 -7.486146 -2.403399
102 15.798882 13.319691 -10.282168
103 26.270104 -1.106037 1.175551
104 18.545700 8.516570 -13.712054
105 12.154101 1.564798 18.821752
