# Supplementary material for: Cellular organization in lab-evolved and extant multicellular species obeys a maximum entropy law
Source: eLife. 2022 Feb 21;11:e72707. doi: 10.7554/eLife.72707 (PMC8860445; doi:10.7554/eLife.72707)
Supplement: Figure 2—source data 1. — Each subdirectory contains an explanatory README file. [file elife-72707-fig2-data1.zip › Simulation_Data/Snowflake_Simulations/elyes-sim_AspRat=1-2_pole-theta=10_theta=45-3_dtheta=0_back-prob=0-8_include-forces=0_N=10000_cid=00082.txt]

1 0.000000 0.000000 0.000000
2 4.679319 -0.070573 0.114760
3 2.838867 -0.219569 -3.416762
4 7.629660 2.266919 -2.254471
5 7.598106 -0.932639 -3.128566
6 5.360795 -0.410813 -7.355506
7 6.843221 6.193034 -4.190645
8 2.838867 -0.953205 3.288445
9 7.496195 -3.306919 -1.056952
10 1.864961 0.807524 -7.633185
11 6.753180 4.383701 -6.066642
12 10.465556 -2.648060 -6.387939
13 7.040329 -0.396572 -11.708271
14 6.021189 9.920260 -6.871853
15 2.838867 3.098874 -1.455834
16 8.314514 -4.796337 -5.211889
17 9.414830 1.194622 -8.232443
18 9.199290 9.952202 -4.505664
19 5.680871 -2.065322 6.837422
20 10.217707 -6.896382 -2.331732
21 1.403820 2.215007 -12.056438
22 5.309116 6.115233 -10.165962
23 13.550361 -4.510135 -9.374493
24 8.471778 -0.346166 -16.165122
25 5.467808 13.655593 -9.637610
26 4.950717 3.017917 -5.616854
27 12.023414 -1.341653 -3.304610
28 4.030612 -1.265543 -11.512631
29 3.027820 7.450528 -6.099325
30 6.965646 -2.607128 3.414440
31 11.707941 -4.274921 -0.005381
32 3.391550 -0.569983 -11.576995
33 7.233284 8.620049 -7.333328
34 14.662066 -4.053669 -5.946115
35 11.104473 -1.234917 -13.308755
36 2.315109 12.297238 -7.501605
37 5.786883 6.455301 -2.847084
38 8.385527 -8.927784 -7.402286
39 13.663361 3.094509 -8.738444
40 12.294793 13.372752 -3.818317
41 9.958541 -3.279159 6.738566
42 12.037577 -10.097417 0.162879
43 -1.152133 0.702186 -15.367045
44 4.673849 7.896933 -14.433371
45 12.896312 -7.064098 -12.956549
46 9.459974 0.081531 -20.714845
47 4.727432 16.925064 -12.891435
48 12.002217 1.912753 -2.987243
49 3.695429 1.412300 6.956186
50 7.506993 -7.507265 0.405450
51 -0.198688 4.484196 -9.049191
52 3.652235 3.194184 -9.024822
53 9.821635 -3.339168 -10.734130
54 4.753769 -0.670392 -15.513307
55 6.590424 4.812650 0.208626
56 5.804227 -6.836242 -8.264573
57 11.810733 3.716189 -5.460623
58 12.065829 11.245782 -7.650699
59 4.849375 -2.340401 11.197994
60 9.591188 -9.968696 -5.486094
61 1.171233 6.898251 -11.596503
62 17.811559 -5.586559 -8.692480
63 6.097903 -0.795744 -19.899320
64 4.868937 17.924293 -8.541619
65 6.623881 6.889027 -7.640468
66 16.537405 -2.517045 -3.109178
67 2.447240 -2.903194 -15.590990
68 -1.018669 7.727889 -8.413696
69 11.296676 -4.356464 3.100219
70 16.005434 -5.783560 1.013494
71 6.519880 -3.678747 -12.152124
72 7.995323 12.973466 -8.859036
73 19.133011 -5.118739 -5.065701
74 14.953560 0.147305 -11.560721
75 -1.889072 14.103351 -8.444038
76 8.897151 9.667160 -4.233549
77 8.293560 -13.046230 -9.626240
78 17.669719 5.238292 -9.829153
79 15.709599 16.511401 -3.205024
80 14.524820 -3.923263 5.980032
81 13.789493 -13.846482 2.315680
82 -3.814451 -0.926687 -18.852895
83 4.013403 9.933092 -18.594785
84 12.636173 -10.151704 -16.444095
85 10.410447 -0.013212 -25.291294
86 3.716969 20.425546 -15.821726
