# Supplementary material for: Cellular organization in lab-evolved and extant multicellular species obeys a maximum entropy law
Source: eLife. 2022 Feb 21;11:e72707. doi: 10.7554/eLife.72707 (PMC8860445; doi:10.7554/eLife.72707)
Supplement: Figure 2—source data 1. — Each subdirectory contains an explanatory README file. [file elife-72707-fig2-data1.zip › Simulation_Data/Snowflake_Simulations/elyes-sim_AspRat=1-2_pole-theta=10_theta=45-3_dtheta=0_back-prob=0-8_include-forces=0_N=10000_cid=00083.txt]

1 0.000000 0.000000 0.000000
2 4.619323 0.454847 0.534151
3 2.838867 3.281205 0.977837
4 9.180350 1.003204 1.428947
5 2.838867 -3.423601 0.037789
6 7.987122 -0.497441 -2.210428
7 5.298202 6.911185 2.600969
8 13.546022 2.391858 2.323755
9 2.838867 2.329964 -2.508732
10 6.868536 1.648274 4.180850
11 7.270924 3.649357 1.032330
12 12.291382 3.254764 -0.814620
13 5.850783 -6.969563 0.493257
14 7.727599 -0.665299 -6.647331
15 8.203889 10.450124 3.489049
16 17.899416 3.878678 3.192193
17 4.650992 4.411189 4.879244
18 6.904416 -4.066453 -1.647350
19 9.751225 -4.464190 -3.177113
20 3.884328 10.414340 4.948415
21 15.769644 5.805796 0.539893
22 5.569328 4.471755 -5.641981
23 8.863877 2.941936 8.213493
24 11.942307 3.371767 0.976121
25 15.575255 5.701319 -3.075420
26 8.757982 -10.619583 0.852394
27 7.342727 -0.106407 -11.270781
28 10.888878 14.270217 3.574909
29 22.244403 5.236005 4.280640
30 2.838867 -1.855948 -2.877139
31 7.160111 4.063346 -0.017907
32 11.449277 4.700687 2.409875
33 6.226569 -4.491491 2.714489
34 9.029539 6.940448 5.021279
35 17.235579 0.091434 3.260158
36 4.238103 1.520685 -6.652262
37 11.009872 0.920923 5.630654
38 10.067456 5.415154 -1.941390
39 12.029978 4.414450 -5.100461
40 5.998268 -10.943649 -1.498357
41 5.888686 -3.798576 -9.212991
42 12.500370 10.334853 4.632989
43 21.500671 3.781835 0.583894
44 6.007110 4.966928 9.319915
45 11.324167 -4.592322 -3.081639
46 11.273287 -8.880538 -3.381412
47 2.030424 13.959072 7.380541
48 17.321978 9.500651 -1.868151
49 7.388333 2.787123 -9.334523
50 7.102362 5.091749 11.685813
51 16.474694 2.249940 0.920034
52 18.592158 8.516898 -1.416369
53 12.729848 -10.947804 2.826777
54 6.882048 -0.015809 -15.922188
55 12.818821 18.489572 4.060992
56 26.304799 6.877515 5.911925
57 4.688507 6.336453 -1.672809
58 11.153901 2.508133 5.119735
59 12.179521 0.941408 -2.578043
60 7.103386 3.514735 -2.070740
61 6.807540 5.576654 6.265496
62 10.111283 0.346190 0.136180
63 14.169613 7.206874 -0.017934
64 8.368711 -9.019553 -2.546351
65 4.490431 1.160092 -9.090756
66 11.166801 12.291386 0.729965
67 20.039347 4.292969 7.069137
68 2.905249 6.744782 8.239059
69 9.245609 -7.668034 -2.800201
70 12.409057 -6.974215 -0.643866
71 5.838301 13.225825 7.787284
72 19.941099 7.313363 0.868280
73 9.538833 3.218762 -7.208719
74 14.682815 1.383896 3.860496
75 16.835214 5.585316 -7.339301
76 10.747939 -12.963901 -2.360997
77 3.821191 -0.546803 -13.951542
78 9.754591 18.480829 4.449997
79 24.765511 4.059364 7.750678
80 6.593703 -0.437472 -4.793063
81 9.459205 8.106088 -0.549420
82 13.652653 8.650346 3.613243
83 9.714780 -5.363478 5.712483
84 12.908455 7.553068 7.537603
85 20.767074 -2.726900 4.479251
86 6.060013 1.044709 -10.922005
87 15.387839 -0.043716 6.978109
88 13.026600 6.862314 -5.257753
89 11.408689 5.430616 -9.628011
90 5.844494 -15.166894 -3.508456
91 3.447282 -6.985672 -11.610069
92 16.930360 9.937865 6.089236
93 24.552772 6.836670 -0.481140
94 8.159890 5.614818 13.406839
95 15.790711 -5.110339 -4.384756
96 11.505978 -11.881150 -0.106689
97 -0.231879 16.930514 10.183867
98 18.649583 12.934178 -4.752318
99 8.205833 0.658438 -13.403285
100 3.523604 7.728143 11.532314
101 20.983040 0.989046 0.871807
102 21.666553 11.148048 0.932808
103 16.872239 -10.918198 5.007854
104 6.374028 -0.009721 -20.576120
105 17.007182 19.894134 3.544779
106 30.668923 7.848018 7.250248
