# Supplementary material for: Cellular organization in lab-evolved and extant multicellular species obeys a maximum entropy law
Source: eLife. 2022 Feb 21;11:e72707. doi: 10.7554/eLife.72707 (PMC8860445; doi:10.7554/eLife.72707)
Supplement: Figure 2—source data 1. — Each subdirectory contains an explanatory README file. [file elife-72707-fig2-data1.zip › Simulation_Data/Snowflake_Simulations/elyes-sim_AspRat=1-2_pole-theta=10_theta=45-3_dtheta=0_back-prob=0-8_include-forces=0_N=10000_cid=00084.txt]

1 0.000000 0.000000 0.000000
2 4.611035 -0.726365 -0.172027
3 2.838867 -3.294476 0.932149
4 9.237847 -1.083570 -0.734414
5 2.838867 -2.728422 -2.068377
6 7.779409 1.331084 -2.519354
7 2.973412 -5.745428 4.641107
8 11.939175 -4.605881 -0.455506
9 2.838867 0.362819 -3.404531
10 7.225923 -2.890449 2.702123
11 1.659036 -7.376796 2.245273
12 5.757722 -5.621330 -4.307271
13 11.145265 3.558882 -4.884280
14 2.959685 -8.174367 8.642772
15 14.532230 -8.411638 0.364588
16 7.261361 -3.733573 0.757851
17 4.816180 -2.335428 -6.032897
18 7.550105 5.501785 -4.047200
19 -0.527324 -6.963182 7.099473
20 14.722585 -6.482040 -3.373432
21 5.647356 0.589857 -7.141972
22 9.173715 -1.395992 6.410807
23 0.347886 -11.386346 4.252143
24 9.074246 -8.298057 -6.233164
25 14.475269 6.065003 -3.331196
26 2.849262 -10.694830 12.585925
27 17.109114 -12.230403 1.197060
28 8.398125 1.290485 -6.923577
29 16.110775 -5.163654 0.982645
30 6.720509 -1.582652 -4.368706
31 8.512818 -7.147343 2.768399
32 -2.334864 -9.225784 1.603680
33 8.805343 -8.402110 -2.645675
34 11.443829 7.815232 -6.139662
35 2.738468 -12.570232 9.282361
36 14.129800 -11.430923 3.605515
37 10.136986 -0.390183 0.179782
38 6.612459 -1.949909 -10.335344
39 4.166808 7.339178 -6.274065
40 -4.666720 -8.035095 8.994813
41 18.857419 -5.251030 -4.454821
42 10.089530 0.709675 -7.327369
43 10.587720 0.000313 10.635010
44 -0.493949 -15.527588 6.257458
45 12.207736 -10.988810 -8.430656
46 17.915802 8.378296 -1.160899
47 2.736373 -13.242447 16.512014
48 19.632814 -16.150117 1.582795
49 6.763358 -4.586761 -0.668497
50 12.535787 0.668882 1.680982
51 2.172121 -7.053087 -2.864845
52 10.344290 4.795290 -1.422860
53 6.304243 -7.426903 7.061817
54 10.593498 -8.822228 -0.015953
55 5.807042 -4.966152 6.370893
56 1.564227 -9.200335 6.300807
57 5.009237 -8.404809 -7.694548
58 10.915986 6.156558 -8.487216
59 6.361015 -9.283952 11.285008
60 14.629907 -12.346224 -1.706916
61 9.871617 -5.841829 -2.161645
62 8.943505 -1.038853 -7.065236
63 -3.441318 -4.325096 9.180525
64 14.072920 -6.848818 -7.758070
65 5.522476 -1.739810 -10.928619
66 12.740162 -2.668338 8.743880
67 0.563321 -15.577799 2.780088
68 10.151335 -8.922763 -10.502972
69 14.300464 10.202400 -1.708536
70 2.377428 -15.084962 13.120484
71 16.046789 -15.947857 3.395614
72 8.947677 1.671059 -11.547675
73 19.940961 -4.916755 -1.264655
74 10.582792 -3.667483 -5.949385
75 10.328253 -11.349265 1.868891
76 -6.580894 -10.971658 0.688878
77 11.824863 -11.209362 -0.428520
78 11.244570 12.246606 -7.627806
79 1.360094 -15.137835 12.642292
80 13.560633 -14.206425 7.330022
81 9.910273 2.804761 -2.906084
82 8.840710 -1.069497 -14.343876
83 0.186331 8.523163 -8.424777
84 -8.905998 -8.907123 10.777514
85 23.366720 -4.259911 -5.186804
86 13.082769 -1.672020 -9.596662
87 13.504135 3.118328 11.881660
88 -1.259175 -19.695690 8.247114
89 15.662199 -13.466448 -10.379234
90 22.084395 9.179510 -2.488501
91 -0.716186 -14.325706 19.098135
92 19.458763 -19.833031 -0.904672
