# Supplementary material for: Cellular organization in lab-evolved and extant multicellular species obeys a maximum entropy law
Source: eLife. 2022 Feb 21;11:e72707. doi: 10.7554/eLife.72707 (PMC8860445; doi:10.7554/eLife.72707)
Supplement: Figure 2—source data 1. — Each subdirectory contains an explanatory README file. [file elife-72707-fig2-data1.zip › Simulation_Data/Snowflake_Simulations/elyes-sim_AspRat=1-2_pole-theta=10_theta=45-3_dtheta=0_back-prob=0-8_include-forces=0_N=10000_cid=00085.txt]

1 0.000000 0.000000 0.000000
2 2.838867 -3.274646 0.999583
3 2.838867 -1.993861 -2.783342
4 5.664848 -6.838256 2.106841
5 2.838867 2.287300 2.547691
6 1.856190 -6.871476 3.424206
7 6.122544 -3.974220 -5.448173
8 8.641115 -10.335446 3.011651
9 2.090251 -5.800902 -4.957657
10 4.935957 -11.222989 1.950422
11 5.398511 4.978313 5.397021
12 0.740595 -10.165816 6.544827
13 10.363784 -2.735564 -5.957334
14 11.624619 -13.880295 3.676597
15 5.080670 -6.064375 -1.641130
16 5.837222 -0.363648 -5.635343
17 8.901429 -7.034845 5.151104
18 1.660248 5.014120 5.857819
19 3.435696 -11.026795 3.566036
20 10.104715 -5.521278 -4.211015
21 12.529234 -11.286749 1.072787
22 0.504413 -9.432815 -7.432130
23 6.769782 -14.738662 3.965060
24 7.572660 7.190468 8.883914
25 -3.224128 -11.814197 7.704765
26 14.859494 -1.490468 -6.319425
27 15.956202 -14.158412 2.706194
28 2.838867 1.673084 -2.987183
29 6.043129 -3.620255 4.064693
30 6.981401 -3.557781 -2.364767
31 6.687935 4.359931 1.728842
32 4.199668 -9.437965 6.199612
33 6.514791 -4.246560 -9.870119
34 0.244974 -9.472229 -3.255321
35 1.543410 -13.175814 -0.161150
36 5.175531 5.448719 9.814105
37 -1.575601 -9.761294 10.320172
38 12.312774 -0.362247 -9.174545
39 11.757319 -17.858783 1.692748
40 7.967322 -8.199969 -4.621618
41 9.044451 1.626942 -8.403527
42 11.707441 -6.812867 8.881205
43 3.895907 7.323817 8.931703
44 4.640143 -15.510152 3.072118
45 14.124571 -3.626634 -4.391890
46 16.775569 -12.192485 -0.659124
47 -0.857525 -13.475063 -9.327911
48 9.441705 -17.603723 6.505733
49 9.611044 11.140098 9.048380
50 -5.792652 -14.678968 5.473753
51 19.490811 -0.917180 -6.166364
52 20.535401 -13.898350 1.776123
53 2.195824 -7.604376 0.211185
54 -1.407144 -9.802710 2.689254
55 8.322626 -14.662430 2.033176
56 3.916774 -9.833778 -4.531786
57 11.912267 1.410206 -5.514130
58 14.294730 -14.770787 7.120311
59 9.400097 -7.084613 -1.929751
60 10.220999 0.213139 -5.154255
61 11.281941 -10.335522 6.945631
62 6.888840 -12.651430 5.850329
63 13.097769 -8.227874 -6.081203
64 15.604466 -14.447553 1.650628
65 -2.932734 -12.135795 -6.618769
66 7.718870 -15.117767 8.293703
67 6.469879 10.937211 11.011689
68 -4.564211 -15.087621 10.401153
69 16.745330 2.537469 -6.350794
70 19.290478 -16.730863 4.136834
71 5.523520 3.254626 -6.478586
72 9.423822 -4.340805 7.206332
73 11.494038 -4.716508 -1.971480
74 10.658013 6.507953 0.488087
75 6.888450 -12.021586 9.029751
76 6.517510 -4.505911 -14.543932
77 -1.870595 -13.065608 -1.128595
78 -2.241206 -14.662207 -2.479474
79 4.199225 5.642264 14.384579
80 -3.924188 -12.590503 12.822442
81 14.203725 1.679883 -12.932839
82 11.555789 -21.941060 -0.590146
83 10.449149 -10.402908 -7.913058
84 12.217387 2.835160 -11.605220
85 14.025848 -5.807232 12.805052
86 6.972072 9.069747 11.985641
87 5.484153 -20.082206 2.532708
88 18.229360 -1.380415 -4.437489
89 20.678896 -13.073299 -3.062718
90 -1.745284 -17.723136 -11.074026
91 12.631829 -20.369523 8.505268
92 10.923345 15.577841 8.443287
93 -8.902345 -17.441495 3.358362
94 22.466660 -0.391871 -9.429799
95 25.173069 -13.774321 1.163848
