# Supplementary material for: Cellular organization in lab-evolved and extant multicellular species obeys a maximum entropy law
Source: eLife. 2022 Feb 21;11:e72707. doi: 10.7554/eLife.72707 (PMC8860445; doi:10.7554/eLife.72707)
Supplement: Figure 2—source data 1. — Each subdirectory contains an explanatory README file. [file elife-72707-fig2-data1.zip › Simulation_Data/Snowflake_Simulations/elyes-sim_AspRat=1-2_pole-theta=10_theta=45-3_dtheta=0_back-prob=0-8_include-forces=0_N=10000_cid=00086.txt]

1 0.000000 0.000000 0.000000
2 2.838867 -1.951705 2.813062
3 5.750208 -4.528314 5.403622
4 2.838867 0.543429 -3.380408
5 3.414829 -1.086694 7.137604
6 8.865500 -6.960580 7.910361
7 2.838867 -3.301292 -0.907714
8 6.850344 -0.847512 4.384828
9 8.502514 -3.373886 8.701159
10 5.366956 0.656554 -7.312640
11 5.896986 -2.875278 10.365839
12 11.885714 -9.463584 10.464871
13 5.001020 -6.939386 9.065192
14 2.468110 -1.243651 -7.436332
15 2.784079 2.865024 9.078665
16 9.106127 -11.323240 8.741585
17 5.019787 -7.357760 -1.702378
18 11.065992 0.648043 5.766352
19 12.923276 -2.893013 8.786326
20 7.578155 1.572435 -11.317120
21 8.276246 -4.955738 13.813580
22 14.768145 -12.615221 12.341723
23 4.482702 -6.084132 2.763142
24 9.878116 -6.654365 12.230370
25 7.124208 -3.465319 -2.086944
26 10.868155 -2.616032 3.669865
27 11.785593 -5.439742 10.877225
28 4.285361 2.190574 -11.344832
29 5.997619 -7.144178 11.610027
30 11.084187 -12.315111 13.782700
31 4.385133 -9.086809 13.170024
32 1.971958 -2.593121 -11.878840
33 1.836601 7.070683 10.900831
34 9.128665 -15.889613 9.761530
35 7.102545 -11.491466 -2.403366
36 15.201699 2.290970 7.218330
37 17.593218 -2.599725 8.649716
38 9.752239 2.525750 -15.351898
39 10.658955 -6.343696 17.584319
40 17.679103 -16.140139 13.284981
41 13.288875 -7.147814 7.485703
42 3.076094 -5.690724 -4.651505
43 10.129262 1.052984 2.057070
44 8.945992 -1.738396 -8.424554
45 12.150274 -13.870451 11.004473
46 7.488313 -8.042167 12.583556
47 0.263604 -4.983770 -8.402406
48 1.272228 4.124258 13.067433
49 12.059401 -13.941812 10.791681
50 7.440772 -9.861509 1.063796
51 12.244019 2.797546 9.477622
52 15.416672 0.359261 7.057937
53 5.852053 2.567059 -15.293669
54 10.665289 -3.145190 17.099310
55 13.928205 -16.847890 13.419055
56 2.249696 -9.920508 3.041607
57 10.579191 -9.682491 15.411656
58 10.402282 -6.379981 -1.351680
59 15.023536 -4.461070 2.563252
60 14.922079 -8.023390 9.069227
61 2.956312 4.252300 -15.328935
62 5.898376 -11.615128 12.987566
63 9.891214 -15.314658 17.173172
64 4.236038 -11.583401 17.120091
65 2.343836 -4.043064 -16.299912
66 0.467955 11.194288 12.636051
67 9.147990 -20.408102 10.984840
68 9.211070 -15.640723 -2.901790
69 16.313190 4.063364 11.143231
70 20.227199 -0.121311 6.061040
71 11.948854 3.543517 -19.358753
72 12.983533 -8.107483 21.238655
73 21.086140 -19.205716 14.192330
