# Supplementary material for: Cellular organization in lab-evolved and extant multicellular species obeys a maximum entropy law
Source: eLife. 2022 Feb 21;11:e72707. doi: 10.7554/eLife.72707 (PMC8860445; doi:10.7554/eLife.72707)
Supplement: Figure 2—source data 1. — Each subdirectory contains an explanatory README file. [file elife-72707-fig2-data1.zip › Simulation_Data/Snowflake_Simulations/elyes-sim_AspRat=1-2_pole-theta=10_theta=45-3_dtheta=0_back-prob=0-8_include-forces=0_N=10000_cid=00087.txt]

1 0.000000 0.000000 0.000000
2 4.632282 -0.268016 0.564367
3 2.838867 -1.335422 3.152637
4 9.219122 -1.136057 0.730654
5 2.838867 -3.405027 -0.358136
6 7.917615 -0.523667 -2.422750
7 6.922888 -0.052815 4.359837
8 13.603217 -2.450880 1.636707
9 2.838867 2.403636 2.438238
10 7.015053 0.322087 4.273250
11 3.331362 -5.436488 4.801982
12 11.305729 -4.919506 1.785744
13 5.897099 -6.849406 -1.148489
14 10.575610 -1.181374 -6.206800
15 8.159685 3.724221 6.356326
16 17.605132 -4.317293 3.158492
17 6.827046 -3.301833 3.056244
18 12.701298 1.629463 0.820016
19 2.325799 -7.436393 1.449208
20 10.016079 -4.072561 -4.091111
21 8.713154 1.072450 8.272682
22 14.989976 -6.092048 3.781569
23 5.613890 5.063700 5.109976
24 9.185086 0.528814 8.411256
25 2.706974 -7.121783 8.870343
26 13.247751 -8.980287 3.070723
27 8.913186 -10.305746 -2.081337
28 10.660030 -4.688124 -8.941250
29 9.261522 7.317712 9.126737
30 21.726831 -6.086560 4.490412
31 7.720156 2.932871 0.595802
32 3.672272 -5.925946 -3.926334
33 12.011520 -2.261011 -2.366110
34 10.629130 -0.192519 1.905067
35 2.377277 6.691721 3.524929
36 10.470079 -1.839212 6.054604
37 9.870375 -7.939269 4.718734
38 5.332815 -10.811104 -3.089665
39 14.512472 0.536654 -7.360546
40 5.364598 6.796688 7.946631
41 18.293284 -6.705836 6.846709
42 11.063031 -5.229036 2.549536
43 15.819703 5.083709 0.387761
44 2.108228 -11.492292 3.759163
45 13.639552 -6.165550 -2.583967
46 10.379705 2.190766 12.501883
47 15.745105 -9.546609 6.823857
48 5.086920 6.408438 9.316592
49 11.449143 0.854504 12.494840
50 2.044949 -8.516652 13.289909
51 15.178003 -13.038609 4.382728
52 12.017342 -12.160788 0.508002
53 10.493188 -8.678493 -11.381584
54 9.968994 11.232921 11.575211
55 26.179871 -7.350362 5.084126
56 2.838867 3.305490 -0.892303
57 1.918408 -1.606169 7.495572
58 12.261282 -0.210504 3.840356
59 5.381426 1.773270 8.147134
60 6.352416 -8.562751 3.863180
61 10.467569 -8.969409 0.149465
62 8.058504 -9.504949 1.690182
63 9.421577 -0.866457 -10.490568
64 10.941982 6.984919 5.169605
65 21.830424 -3.037736 2.618790
66 9.570747 -3.352433 -0.443926
67 16.900219 1.347488 -0.619147
68 3.013587 -11.568159 -0.046483
69 8.856568 -6.748362 -7.449275
70 6.529215 1.142673 12.146584
71 14.267787 -10.331102 2.645568
72 9.915994 -2.747169 11.329362
73 0.099400 -5.370071 12.018946
74 17.543607 -10.037500 3.528503
75 8.890650 -14.532613 -0.697602
76 11.402771 -8.931991 -7.836911
77 7.050577 8.943942 12.626556
78 24.143451 -9.328505 2.638015
79 10.785540 6.470602 0.549071
80 0.961765 -8.796044 -5.975072
81 16.283686 -4.126428 -1.935353
82 14.288664 -0.976445 -0.900903
83 1.792715 11.321784 3.672689
84 14.079707 -4.026081 8.067546
85 8.085101 -10.841914 7.928730
86 4.549019 -14.648194 -5.644005
87 18.538860 2.586688 -8.577255
88 2.370719 10.183969 9.139144
89 18.995782 -8.837723 10.949565
90 15.338125 -7.079338 2.084497
91 19.319087 5.406569 -2.338356
92 1.618833 -15.816383 5.451689
93 14.030619 -9.588031 0.229452
94 12.363966 3.152824 16.628981
95 16.151057 -13.158568 9.768701
96 7.331636 9.141149 12.013848
97 13.514260 1.834910 16.571126
98 1.127758 -9.907384 17.663582
99 17.493873 -14.028000 8.048718
100 15.302979 -13.959675 3.314180
101 7.039728 -10.663282 -13.360437
102 8.112014 12.597620 15.379269
103 30.829255 -7.688339 5.299957
