# Supplementary material for: Cellular organization in lab-evolved and extant multicellular species obeys a maximum entropy law
Source: eLife. 2022 Feb 21;11:e72707. doi: 10.7554/eLife.72707 (PMC8860445; doi:10.7554/eLife.72707)
Supplement: Figure 2—source data 1. — Each subdirectory contains an explanatory README file. [file elife-72707-fig2-data1.zip › Simulation_Data/Snowflake_Simulations/elyes-sim_AspRat=1-2_pole-theta=10_theta=45-3_dtheta=0_back-prob=0-8_include-forces=0_N=10000_cid=00088.txt]

1 0.000000 0.000000 0.000000
2 2.838867 -0.167473 -3.419711
3 2.838867 3.349489 -0.709505
4 5.620038 -1.043727 -7.069884
5 2.838867 -3.308423 0.881368
6 3.420195 2.857719 -6.627811
7 5.599959 7.100310 -1.159978
8 8.623260 -1.842045 -10.569021
9 3.911437 5.308335 -4.555821
10 7.501240 -4.904932 -8.224790
11 5.194312 -6.887828 2.727276
12 3.268034 6.476577 -9.583244
13 4.528581 11.407255 -1.449822
14 11.728890 -3.433245 -13.666567
15 2.838867 0.359704 3.404862
16 5.502980 -3.422661 -4.864666
17 3.030125 7.215824 1.480588
18 4.985344 -0.368740 -11.419963
19 6.392722 -3.616346 3.537858
20 6.964047 5.270813 -7.810912
21 9.538643 7.926171 0.733791
22 12.928613 -0.765780 -10.864362
23 4.905313 7.206056 -8.718085
24 9.127236 -9.171166 -9.256185
25 4.098430 -9.348672 6.266333
26 3.684699 9.926947 -12.705372
27 2.938861 15.750458 -0.831562
28 14.827083 -5.270269 -16.656831
29 6.979770 1.321898 -4.064949
30 7.146020 4.004716 0.185340
31 9.514513 0.765200 -8.228541
32 1.660039 -7.403251 2.155881
33 3.269448 7.270240 -6.090619
34 5.485619 10.958687 1.049431
35 12.478869 -4.058962 -10.534487
36 3.372755 3.499906 -8.583357
37 7.280087 -7.352000 -11.932159
38 9.343981 -7.048750 4.319755
39 4.440111 10.716108 -8.924267
40 6.561351 15.175898 -0.246988
41 14.733453 -6.665412 -13.112191
42 2.114593 2.641000 7.153562
43 7.842220 -7.418780 -5.470176
44 2.840850 11.429157 3.496673
45 3.932480 0.542050 -15.889704
46 7.850731 -6.741261 6.346907
47 10.898856 7.775970 -8.048040
48 13.800016 8.002084 2.658201
49 17.253700 1.008979 -10.967063
50 6.395388 8.929872 -12.801870
51 7.703811 -12.054052 -12.329370
52 3.026892 -11.358864 10.347649
53 4.759975 13.258238 -15.805345
54 1.608272 20.159000 0.003061
55 19.007772 -4.037188 -17.541700
56 9.877172 -2.331281 -7.095443
57 3.783569 2.584542 -11.052172
58 8.890539 7.909618 -4.040732
59 8.249553 -4.465986 -14.140703
60 7.786549 6.605411 -6.311595
61 10.499899 -6.113066 -11.279310
62 0.585753 10.022686 -9.473169
63 3.893427 14.401342 1.777198
64 11.429804 -3.923795 -18.076957
65 6.476719 -5.017105 -8.900904
66 1.749565 7.850035 5.692426
67 4.786780 -3.163492 -14.874174
68 6.587657 -4.308239 7.927041
69 11.110896 4.590485 -6.354054
70 11.462632 5.376210 3.828561
71 16.282139 -2.247720 -8.346556
72 7.148906 10.930083 -9.655928
73 12.854930 -10.370853 -11.364903
74 3.491887 -13.722438 6.799169
75 7.033076 10.681949 -15.533797
76 5.174305 19.488025 0.071222
77 18.940007 -6.785731 -15.902598
78 11.150068 3.328379 -4.738263
79 11.748804 3.669048 0.904069
80 13.545558 2.540138 -9.784657
81 -0.017960 -11.594646 3.393542
82 2.688305 11.817580 -5.154341
83 5.149227 15.106920 3.184864
84 16.514747 -6.418248 -10.296044
85 1.989517 0.869688 -12.180306
86 6.791906 -9.664325 -15.973408
87 13.493724 -6.932725 6.467401
88 5.569002 14.992994 -7.406374
89 9.044068 18.910597 1.096494
90 17.445611 -10.091904 -11.463980
91 1.141971 4.559033 11.301469
92 9.854416 -11.580662 -6.194211
93 2.883957 12.613997 7.783389
94 2.660625 2.259797 -20.038455
95 9.108836 -9.896649 9.561154
96 13.352916 9.352022 -4.690171
97 18.172504 7.909008 4.325277
98 21.315629 3.219924 -11.635960
99 5.373200 12.723456 -14.886454
100 6.280982 -14.745135 -15.881888
101 2.032152 -13.301069 14.489592
102 2.668026 14.551362 -19.511180
103 0.890630 24.750279 0.492292
104 22.189884 -5.547874 -20.257142
