# Supplementary material for: Cellular organization in lab-evolved and extant multicellular species obeys a maximum entropy law
Source: eLife. 2022 Feb 21;11:e72707. doi: 10.7554/eLife.72707 (PMC8860445; doi:10.7554/eLife.72707)
Supplement: Figure 2—source data 1. — Each subdirectory contains an explanatory README file. [file elife-72707-fig2-data1.zip › Simulation_Data/Snowflake_Simulations/elyes-sim_AspRat=1-2_pole-theta=10_theta=45-3_dtheta=0_back-prob=0-8_include-forces=0_N=10000_cid=00089.txt]

1 0.000000 0.000000 0.000000
2 4.583262 -0.467132 -0.745584
3 2.838867 3.261538 1.041557
4 9.222379 -0.792693 -1.252016
5 2.838867 -2.000002 2.778932
6 6.726175 -3.890490 -2.608427
7 5.532387 6.983031 1.935316
8 13.848527 -1.229317 -1.816580
9 2.838867 2.309576 -2.527515
10 5.831669 3.659919 4.307451
11 11.777166 -4.322047 -2.145524
12 5.890880 -4.148409 5.597698
13 8.636247 -7.600342 -4.730287
14 8.728358 10.196693 3.062518
15 16.173964 -4.649198 -3.453160
16 8.036544 2.032543 0.522527
17 2.149295 7.607591 0.395067
18 12.310529 -1.749152 1.802513
19 3.008989 -6.329735 3.781981
20 9.802620 -4.161773 -5.808979
21 8.387759 9.088707 -0.746962
22 5.164898 4.838886 -5.700319
23 8.980659 3.272117 7.744552
24 13.386369 -7.410383 0.621115
25 9.089299 -6.401961 8.166416
26 9.033181 -11.802619 -3.328521
27 11.212173 10.455157 6.742938
28 18.551440 -8.471140 -4.717965
29 7.320932 2.025816 -3.209730
30 12.262019 2.449242 -1.431116
31 7.213379 -2.800023 2.706513
32 9.953137 -6.562572 -1.115668
33 17.197301 0.538399 0.516344
34 3.310843 2.118160 -6.945912
35 7.411852 7.099320 6.643083
36 10.261020 -8.331823 -3.330699
37 7.636053 -2.812611 9.464434
38 6.815717 -11.514932 -5.799534
39 12.462021 11.331065 0.928367
40 14.569001 -8.743027 -4.121210
41 11.074545 5.013603 2.458250
42 1.456858 12.160219 -0.433477
43 15.106617 -2.378028 5.498476
44 2.777621 -10.934067 4.594812
45 13.157846 -3.200162 -8.905840
46 11.167782 10.380280 -4.269465
47 5.057291 9.217099 -6.475762
48 9.492803 5.633601 11.478549
49 14.588919 -10.228916 4.153578
50 8.917237 -7.781425 12.391237
51 9.125022 -16.255464 -1.896854
52 13.661000 10.359516 10.731794
53 21.084336 -12.106907 -6.219859
54 1.811620 6.900908 3.382793
55 11.717406 -1.002034 -4.927972
56 5.252545 -5.705178 2.302001
57 9.859016 7.604750 1.113502
58 5.108248 3.889917 8.689847
59 15.947302 -4.841858 -3.602027
60 10.217549 -4.928813 4.924985
61 8.071078 6.468841 0.838284
62 3.104279 10.129152 -3.142074
63 11.560222 -2.066631 6.174914
64 4.254969 -8.620097 7.385231
65 11.151249 -0.768665 -8.348594
66 9.087517 13.384615 -1.661923
67 13.706407 -6.966238 5.034951
68 13.435031 -6.959292 7.401147
69 12.417743 -14.688115 -3.311468
70 14.632152 7.883705 7.956617
71 18.941909 -12.351926 -2.580520
72 10.221555 4.888391 -5.504625
73 15.203516 6.087102 -1.605851
74 11.806916 -2.640487 1.901125
75 13.679609 -8.902182 0.469418
76 20.773852 2.543211 2.764858
77 3.150581 1.726720 -11.605124
78 9.393927 7.506045 10.603839
79 6.030633 -9.664531 -3.000014
80 9.267353 -1.085575 13.498485
81 4.684840 -15.212399 -7.681663
82 16.191254 12.309555 -1.726307
83 10.285156 -9.761145 -4.748703
84 13.860341 8.016432 4.721401
85 0.875609 16.725410 -1.292531
86 17.662575 -2.806448 9.395341
87 2.684019 -15.531863 5.468718
88 16.630684 -2.068501 -11.833592
89 14.433430 10.805127 -7.573105
90 4.232446 13.785509 -7.048428
91 9.809137 8.446886 15.206516
92 16.322776 -13.093430 7.412978
93 9.566761 -11.751255 14.288657
94 9.297107 -20.873080 -1.203759
95 12.617487 11.958037 14.748939
96 23.374225 -15.712702 -8.127358
