# Supplementary material for: Cellular organization in lab-evolved and extant multicellular species obeys a maximum entropy law
Source: eLife. 2022 Feb 21;11:e72707. doi: 10.7554/eLife.72707 (PMC8860445; doi:10.7554/eLife.72707)
Supplement: Figure 2—source data 1. — Each subdirectory contains an explanatory README file. [file elife-72707-fig2-data1.zip › Simulation_Data/Snowflake_Simulations/elyes-sim_AspRat=1-2_pole-theta=10_theta=45-3_dtheta=0_back-prob=0-8_include-forces=0_N=10000_cid=00090.txt]

1 0.000000 0.000000 0.000000
2 4.612371 -0.042448 0.738191
3 2.838867 -3.305445 -0.892471
4 9.178712 -0.341220 1.719611
5 2.838867 3.229788 1.136197
6 8.031483 -0.325865 -2.092176
7 6.013532 -6.605498 -1.828308
8 13.449410 -0.578003 3.583977
9 7.772837 -2.734304 -0.857741
10 6.648364 -4.641193 0.974385
11 12.326922 2.800486 1.729612
12 5.193620 7.103643 2.290940
13 11.431845 -0.610242 -5.297262
14 9.342585 -9.750929 -2.797146
15 17.597872 -0.559559 5.750162
16 2.838867 -0.827342 -3.322345
17 7.060369 -3.463620 -2.283708
18 11.750200 -3.955595 2.044225
19 6.455896 4.914560 -0.828562
20 8.934135 -3.636819 -4.921389
21 5.697159 -10.367622 -4.179470
22 14.535626 -1.392294 7.819388
23 10.542497 -5.697426 -3.185248
24 10.620584 -5.576384 3.267415
25 14.982413 6.623786 1.294030
26 8.126170 10.676244 2.940296
27 14.840342 -0.899130 -8.493518
28 12.552790 -13.016515 -3.767542
29 21.932041 -0.915966 7.461047
30 7.760669 2.856889 -0.471643
31 1.770563 -7.115687 -2.922844
32 12.356862 -2.713985 -0.293094
33 7.783097 0.357894 -6.479934
34 8.839336 -6.887421 -5.251317
35 17.469531 -0.946436 1.717292
36 11.326131 -4.690077 0.967276
37 8.877271 -8.489143 1.057409
38 11.681271 7.109868 2.620674
39 9.512948 8.081569 1.880213
40 15.619932 0.875864 -5.115458
41 12.218211 -11.776504 -0.075114
42 19.680870 2.799275 7.790013
43 5.546948 -2.048648 -6.938231
44 10.817122 -3.286238 0.090523
45 14.685258 -7.588910 1.969956
46 10.135801 5.892358 -3.538972
47 9.759597 -6.848137 -8.213931
48 2.552574 -11.249349 -7.198705
49 15.412903 -1.854581 12.390972
50 12.697148 -9.106597 -5.543119
51 14.336085 -6.513912 5.950194
52 17.936473 10.116255 0.340969
53 10.827112 14.488133 3.106143
54 17.983301 -1.203676 -11.946407
55 16.222438 -14.160669 -1.530081
56 26.530131 -1.217524 8.189939
57 2.838867 0.161219 3.420012
58 7.102002 -3.176395 2.677716
59 11.187321 -0.919550 5.645507
60 8.818636 -2.450568 4.179493
61 14.609784 4.492194 -1.692128
62 8.833250 7.637927 4.790794
63 12.838079 -4.113011 -7.649869
64 13.672822 -9.691124 -1.783682
65 21.695658 -1.065123 4.096623
66 1.699283 -2.435516 -7.309419
67 9.447750 -6.431780 -4.579807
68 10.687484 -7.769098 4.071407
69 7.369762 4.697873 -5.175921
70 12.601457 -6.049053 -5.637984
71 8.282310 -12.243863 -7.274361
72 13.044729 -4.734340 10.347152
73 11.778696 -5.580197 -7.456045
74 14.840633 -5.206352 1.912459
75 14.887389 10.418480 3.611982
76 11.415744 12.039474 0.275348
77 15.677463 1.711189 -11.995960
78 13.523952 -14.974501 -7.641142
79 23.369947 -2.559156 11.335836
80 10.887705 6.074350 -1.806899
81 0.275933 -11.019586 -5.030498
82 15.400554 -5.378488 -2.649634
83 6.942418 1.106702 -11.023287
84 13.273803 -6.617566 -5.461819
85 21.628412 -1.201497 -0.414685
86 15.098857 -6.339874 3.192388
87 13.103988 -9.539663 0.155797
88 12.295819 10.791129 0.201524
89 12.614452 9.222090 4.857045
90 19.786723 2.991242 -5.046823
91 15.487941 -9.923179 2.303055
92 21.752406 6.292403 10.112292
93 7.907907 -3.122571 -10.829993
94 14.926046 -3.566260 2.287675
95 14.566567 -11.494354 4.094821
96 13.709936 6.770962 -6.431565
97 9.679975 -10.037084 -11.618083
98 -0.657367 -11.924312 -10.535943
99 16.321349 -1.426479 16.950838
100 14.585895 -12.919933 -7.480945
101 17.924758 -7.913965 8.603324
102 17.369497 13.732359 -2.185683
103 13.380042 18.409653 3.245154
104 20.817623 -1.230824 -15.667776
105 20.013990 -15.049052 1.068359
106 29.389496 -4.299987 6.739392
