# Supplementary material for: Cellular organization in lab-evolved and extant multicellular species obeys a maximum entropy law
Source: eLife. 2022 Feb 21;11:e72707. doi: 10.7554/eLife.72707 (PMC8860445; doi:10.7554/eLife.72707)
Supplement: Figure 2—source data 1. — Each subdirectory contains an explanatory README file. [file elife-72707-fig2-data1.zip › Simulation_Data/Snowflake_Simulations/elyes-sim_AspRat=1-2_pole-theta=10_theta=45-3_dtheta=0_back-prob=0-8_include-forces=0_N=10000_cid=00091.txt]

1 0.000000 0.000000 0.000000
2 2.838867 3.088333 -1.478062
3 2.838867 2.671275 2.141673
4 4.958811 6.589056 -3.725739
5 2.838867 -3.160964 -1.315590
6 6.463390 2.891571 -4.048229
7 2.352359 7.048918 2.759074
8 7.039536 10.163295 -5.918227
9 2.838867 -2.327563 2.510960
10 4.821229 6.429053 0.687919
11 3.397938 10.645132 -4.671022
12 5.690012 -6.719716 -2.357397
13 7.224694 4.278275 -8.205043
14 1.390907 11.627291 2.806151
15 10.338482 10.145278 -8.901223
16 5.160579 2.033329 5.881234
17 3.838360 -4.430604 -5.459340
18 10.609389 4.407716 -3.506350
19 5.055584 10.506382 2.037858
20 5.521648 -4.934306 5.326089
21 7.276253 9.361082 3.373182
22 1.842051 15.033467 -5.088524
23 9.081682 -9.741679 -3.444802
24 7.566284 5.735303 -12.640179
25 0.549974 16.232171 2.767519
26 13.537617 8.961625 -12.088976
27 1.747844 7.272548 -2.519047
28 5.250247 7.271813 -8.111004
29 7.059794 -3.136216 -2.717303
30 4.493960 10.107308 5.175980
31 5.239422 -1.128775 6.058055
32 3.689652 10.712125 1.083470
33 -0.450610 11.628950 -6.671626
34 10.062165 -7.108842 -1.640112
35 4.207139 6.211003 -10.839537
36 4.061756 15.101727 2.046875
37 11.352425 12.728397 -12.377004
38 7.502455 1.019829 9.806227
39 4.893789 -5.333407 -9.928806
40 14.891400 6.088669 -2.637721
41 8.525235 13.589273 1.469650
42 8.775403 -7.788800 4.303063
43 9.188900 12.236861 6.517075
44 -0.297069 19.094700 -5.929580
45 12.719072 -12.650422 -3.790848
46 7.099761 6.984329 -17.115086
47 -0.597547 20.757313 3.056848
48 16.160735 7.313094 -15.586889
49 2.838867 0.264361 3.413588
50 1.978071 4.845578 5.924935
51 6.891479 -4.406340 0.028662
52 3.979448 7.600482 4.895150
53 2.007001 12.434979 -8.497689
54 5.002627 -10.327434 -4.866083
55 9.737748 7.603415 -9.757344
56 11.495371 6.672523 -11.427726
57 4.575849 -1.347151 8.711796
58 7.338056 -3.412403 -8.008267
59 12.118167 6.455663 0.142093
60 6.487062 12.132211 -1.846623
61 4.782399 -8.988838 6.998190
62 11.421280 10.866487 2.795128
63 -1.708532 16.678875 -7.202199
64 10.228629 -11.419387 -7.400993
65 9.742571 3.903846 -16.059415
66 1.571921 19.268139 -0.317956
67 14.742539 10.957338 -15.876709
68 0.763339 11.605279 -3.964806
69 3.060819 10.078008 -10.778084
70 11.417345 -3.531787 -4.345197
71 6.306256 13.273191 8.092983
72 7.652589 1.308694 9.218991
73 5.470384 14.221927 3.155165
74 -4.512776 11.798005 -8.982815
75 14.673666 -7.295592 -0.858749
76 2.954794 10.474014 -11.039564
77 7.156570 18.447105 0.979660
78 11.952863 15.414905 -16.160511
79 9.902115 -0.026439 13.687371
80 5.367297 -6.065231 -14.520463
81 19.351901 7.279977 -1.892917
82 11.868981 16.829279 0.995490
83 12.346954 -10.204580 2.500036
84 11.252873 15.420038 9.247316
85 -0.611963 21.357469 -9.745645
86 16.545351 -15.254318 -3.190465
87 3.422609 6.879288 -19.614917
88 -4.613770 22.588147 3.604238
89 17.893127 5.456698 -19.502399
