# Supplementary material for: Cellular organization in lab-evolved and extant multicellular species obeys a maximum entropy law
Source: eLife. 2022 Feb 21;11:e72707. doi: 10.7554/eLife.72707 (PMC8860445; doi:10.7554/eLife.72707)
Supplement: Figure 2—source data 1. — Each subdirectory contains an explanatory README file. [file elife-72707-fig2-data1.zip › Simulation_Data/Snowflake_Simulations/elyes-sim_AspRat=1-2_pole-theta=10_theta=45-3_dtheta=0_back-prob=0-8_include-forces=0_N=10000_cid=00092.txt]

1 0.000000 0.000000 0.000000
2 4.621817 0.134681 0.674153
3 2.838867 2.372796 -2.468261
4 9.290825 0.203268 0.913873
5 7.725034 2.755559 -1.137664
6 5.386795 4.765012 -5.577356
7 13.959910 -0.097563 0.969621
8 2.838867 -2.598326 2.229613
9 7.453615 -3.160494 1.625140
10 3.095759 2.492417 -6.906879
11 12.084760 -2.260545 3.343932
12 10.652116 5.626701 -3.396323
13 5.133730 9.028741 -6.817599
14 18.563647 0.078501 0.237271
15 2.838867 -3.289528 -0.949461
16 12.239430 -0.713100 -2.287319
17 7.731285 7.201193 -1.271574
18 5.675773 4.176454 -9.976415
19 16.637596 -1.943693 4.003338
20 5.013455 -5.514087 5.163723
21 9.925221 -7.002331 2.643954
22 6.517189 2.526327 -9.748412
23 14.810328 -4.358820 6.501547
24 13.418701 8.679337 -5.617519
25 4.635434 13.658970 -7.206034
26 23.111872 0.051273 -0.860440
27 2.838867 3.367888 0.616281
28 6.830021 0.591161 4.507833
29 7.157514 3.378414 -2.122342
30 12.071454 3.603918 1.610524
31 6.923273 5.986574 -4.087132
32 9.189519 7.016459 -5.075450
33 16.523607 -3.675354 1.608767
34 2.118663 -4.381366 6.240063
35 9.142287 -4.493237 5.517931
36 5.299340 -0.218732 -9.659249
37 11.174362 -4.036141 7.318862
38 10.527107 7.032067 -7.614256
39 3.191246 10.906360 -10.350720
40 21.989479 0.118279 3.073419
41 5.789390 -6.831666 -1.746814
42 15.117188 -1.548421 -5.883180
43 7.424492 11.871628 -1.170648
44 5.746129 3.248461 -14.564569
45 18.962373 -4.131074 7.426533
46 3.898691 -6.557511 9.341068
47 12.446123 -10.866494 3.430936
48 10.054194 2.331683 -12.801015
49 17.582545 -6.320585 9.723877
50 16.506447 11.319192 -7.931861
51 4.949974 18.316138 -7.313749
52 27.706706 -0.605556 -1.351771
53 7.888804 -2.323423 -1.076891
54 11.046543 -4.707203 -0.491509
55 5.105182 5.170905 -9.834260
56 15.635785 -4.721732 2.288272
57 15.068012 5.390469 -3.871388
58 1.466868 11.231751 -8.035185
59 5.360640 -5.824300 1.695767
60 12.823563 1.437344 -6.136477
61 8.630318 10.052654 2.021228
62 4.997567 0.336657 -12.115957
63 15.292877 -4.549109 7.347762
64 6.944709 -4.651505 9.076248
65 12.011493 -8.128242 6.407122
66 10.154945 5.067744 -9.449133
67 15.781021 -8.649306 7.158142
68 14.621685 12.785973 -4.405078
69 6.471391 16.857281 -4.719730
70 26.698977 0.086007 1.768840
71 5.398699 7.050433 1.931921
72 8.433108 1.204013 8.859960
73 11.714874 4.156871 -1.387014
74 14.434698 7.501744 2.665098
75 7.329874 10.407206 -3.814506
76 13.125287 9.096759 -3.645850
77 19.254472 -7.463838 1.765085
78 0.734212 -5.745243 10.495344
79 10.621484 -5.633309 9.810510
80 8.189159 -3.410588 -11.457950
81 9.877980 -5.373973 11.610935
82 10.469931 8.292465 -12.119552
83 1.236824 12.676788 -14.217801
84 25.861022 -0.280209 5.643579
85 8.984441 -10.237374 -1.979294
86 16.654215 -5.401831 -7.486431
87 6.632034 14.588241 2.260629
88 6.405214 2.214417 -19.075730
89 21.239496 -6.609609 10.677866
90 2.187464 -7.416738 13.611840
91 14.623252 -14.993893 3.396094
92 14.392820 1.593566 -12.158252
93 20.407208 -8.690974 12.599422
94 19.515286 14.021104 -10.289171
95 5.751383 22.923202 -7.172995
96 32.063740 -2.240891 -1.688679
