# Supplementary material for: Cellular organization in lab-evolved and extant multicellular species obeys a maximum entropy law
Source: eLife. 2022 Feb 21;11:e72707. doi: 10.7554/eLife.72707 (PMC8860445; doi:10.7554/eLife.72707)
Supplement: Figure 2—source data 1. — Each subdirectory contains an explanatory README file. [file elife-72707-fig2-data1.zip › Simulation_Data/Snowflake_Simulations/elyes-sim_AspRat=1-2_pole-theta=10_theta=45-3_dtheta=0_back-prob=0-8_include-forces=0_N=10000_cid=00093.txt]

1 0.000000 0.000000 0.000000
2 4.681425 -0.027857 0.024813
3 2.838867 1.896162 2.850796
4 7.503031 -3.338151 -0.903695
5 2.838867 -3.370836 0.599947
6 7.493795 -0.849827 3.370942
7 5.637456 4.141440 5.856219
8 6.880037 -7.637631 0.049187
9 1.663364 4.470535 6.281894
10 11.896815 -3.589041 -1.546620
11 5.534202 -7.141570 1.258752
12 9.628099 -1.953383 7.380870
13 8.566788 6.270678 8.822241
14 5.985064 -12.074488 1.244683
15 2.838867 0.765799 -3.337068
16 7.535181 3.160855 1.237179
17 10.268135 -3.974031 -4.328822
18 3.808947 -5.529273 4.365810
19 11.818731 -0.066148 4.050949
20 10.071537 4.488659 5.856683
21 6.417862 -9.464597 4.077862
22 0.035053 7.090810 9.803222
23 16.422853 -3.161310 -2.637190
24 8.262603 -10.890254 1.907073
25 11.442900 -3.297736 11.479569
26 11.125662 9.048013 11.568483
27 5.098632 -16.493847 2.509597
28 2.838867 -0.974924 3.282072
29 7.551843 2.844148 -1.790105
30 5.348521 0.137803 6.074373
31 10.733714 -5.271356 1.464225
32 7.209530 -3.650593 1.374980
33 9.436361 1.950202 6.228897
34 8.511754 2.519934 8.837957
35 2.968399 -9.507153 1.041968
36 3.324890 8.227255 7.987188
37 15.027183 -6.373390 -0.053357
38 5.618713 -10.016362 4.651401
39 11.102574 0.675830 10.651161
40 12.978484 6.771399 8.561745
41 4.197892 -13.707312 4.975840
42 5.578960 1.948230 -6.941046
43 6.407145 6.957759 3.260219
44 13.082784 -4.290474 -8.056421
45 1.847304 -4.814570 8.292996
46 15.330167 -2.787455 3.836614
47 14.734468 4.541737 5.446024
48 8.730711 -12.621408 6.191370
49 -1.802505 9.674692 13.246411
50 20.925937 -2.948809 -3.894347
51 11.539847 -14.042548 2.955381
52 13.322079 -0.891144 14.713550
53 13.406232 11.822461 14.567414
54 4.513217 -20.863367 4.075100
55 6.753441 0.056921 7.661783
56 5.609292 8.412020 7.098392
57 -0.119302 3.263687 10.173842
58 14.957697 -1.049297 0.443943
59 7.828248 -9.540947 -1.701311
60 13.240269 -0.229196 9.320211
61 8.872075 5.925709 13.245976
62 8.655381 -15.086393 3.136632
63 6.587025 3.138228 -3.660382
64 11.945435 3.345088 1.782480
65 9.353972 -3.349665 -8.636502
66 2.456900 -9.473018 5.915161
67 13.978705 2.314709 7.124656
68 13.010193 1.154884 5.678121
69 3.633628 -12.499881 5.756174
70 2.224251 9.004788 13.168595
71 18.777720 0.533525 -3.401669
72 12.694175 -11.158124 2.173637
73 11.432685 -7.325532 13.365938
74 9.737574 12.126254 14.463182
75 3.446822 -19.862228 0.120628
76 1.864990 -3.396148 6.883582
77 8.229353 3.666236 -6.108298
78 4.336917 -0.768222 10.309631
79 14.513739 -3.415673 2.895829
80 11.822314 -3.549477 2.168308
81 10.975208 4.786912 9.604461
82 11.591510 0.705015 11.858433
83 -1.291697 -11.145447 2.083261
84 5.658255 12.057832 9.319464
85 18.233893 -9.494825 1.310213
86 5.222378 -12.569660 8.552240
87 12.746837 3.759313 13.764940
88 17.587418 7.155578 7.837357
89 1.455505 -17.103425 5.828703
90 7.359383 -0.559618 -10.153900
91 4.879301 10.655821 5.686260
92 16.422117 -1.640972 -9.325525
93 -0.691946 -4.504992 12.201207
94 19.213977 -5.347915 3.414601
95 19.376270 4.026438 5.527804
96 11.513002 -16.223667 7.218247
97 -3.491426 12.067012 16.896202
98 24.344514 -5.465932 -2.568053
99 15.121400 -17.024871 3.156693
100 15.372255 1.863771 17.894735
101 15.684482 14.405761 17.736905
102 4.193561 -25.285775 5.573911
