# Supplementary material for: Cellular organization in lab-evolved and extant multicellular species obeys a maximum entropy law
Source: eLife. 2022 Feb 21;11:e72707. doi: 10.7554/eLife.72707 (PMC8860445; doi:10.7554/eLife.72707)
Supplement: Figure 2—source data 1. — Each subdirectory contains an explanatory README file. [file elife-72707-fig2-data1.zip › Simulation_Data/Snowflake_Simulations/elyes-sim_AspRat=1-2_pole-theta=10_theta=45-3_dtheta=0_back-prob=0-8_include-forces=0_N=10000_cid=00094.txt]

1 0.000000 0.000000 0.000000
2 2.838867 0.197519 3.418107
3 2.838867 -2.318228 -2.519581
4 5.682644 0.160731 7.134296
5 7.225172 -0.396189 3.853401
6 5.008071 -1.165363 -6.227289
7 8.626865 0.106087 10.773576
8 6.135148 3.010894 4.418652
9 2.543498 -2.963914 -6.910195
10 5.890939 2.903182 10.629610
11 11.745340 -1.364747 4.536656
12 6.692138 0.298964 -10.336579
13 11.095470 -3.227295 12.378629
14 1.722788 1.181860 7.609417
15 10.126812 0.262145 7.278272
16 9.768913 -2.244071 6.999247
17 9.063161 0.599399 -6.700045
18 7.878997 -0.943367 15.030450
19 9.536377 6.151713 5.114504
20 2.023255 -2.997966 -11.559281
21 5.878152 5.879370 14.242822
22 16.289319 -2.195772 5.293222
23 8.161401 2.263050 -14.317187
24 13.512961 -6.972126 13.810080
25 7.194405 -3.189319 -2.291271
26 7.497785 -3.309594 9.242316
27 10.486066 2.361761 5.095143
28 8.763575 2.732718 14.360184
29 10.213814 2.436049 6.096648
30 3.728730 -6.279654 -9.627313
31 6.557044 7.300235 10.567469
32 15.391880 0.076486 2.437315
33 7.752019 4.397427 -11.700722
34 15.225595 -4.482036 11.306562
35 -0.283075 2.727861 11.534279
36 14.710437 0.935650 7.820579
37 8.267923 -4.725073 10.371679
38 13.291430 2.597792 -6.542702
39 6.120169 -2.459172 19.082951
40 12.948739 9.333874 4.964865
41 1.380088 -2.714183 -16.186259
42 5.267153 5.060621 18.571559
43 19.728573 -1.869639 2.492006
44 9.503191 4.409636 -18.254918
45 15.270127 -11.139472 14.969273
46 4.421339 -6.433736 -1.936475
47 9.572801 -4.023738 2.799284
48 3.398000 -0.574134 -10.330916
49 7.678626 6.188667 1.716603
50 5.253502 2.229794 14.979536
51 13.541836 -4.274009 7.381025
52 4.926970 -0.194691 -14.389001
53 10.907959 -7.442571 10.972242
54 0.234188 5.060297 9.197949
55 13.153293 -1.681996 9.894064
56 12.725594 -0.920384 -8.714612
57 9.863080 -3.772875 17.830260
58 13.076799 7.105768 2.597198
59 3.558516 -0.092942 -14.556854
60 7.679801 9.929576 14.605502
61 19.029117 -0.395780 8.299079
62 5.854058 4.623213 -17.298367
63 17.712017 -8.150499 12.937722
64 11.669104 -4.260591 -1.451162
65 9.063657 -3.953774 13.355066
66 11.434346 3.824598 9.186904
67 8.345472 5.332832 18.225339
68 14.250626 0.965615 7.943765
69 4.841559 -10.405220 -11.506050
70 7.628155 11.832649 10.891171
71 18.943770 1.791110 -0.084547
72 8.558581 8.850738 -12.894424
73 19.600655 -5.588874 10.062701
74 -2.074719 4.937139 15.242042
75 17.031734 4.715675 7.497114
76 8.637972 -9.078480 11.203876
77 17.697758 4.063661 -7.003956
78 4.262845 -4.045722 23.076766
79 16.494353 12.244797 4.073942
80 0.598057 -2.843067 -20.796060
81 4.967784 4.249566 23.166019
82 23.486481 -1.278144 -0.222815
83 11.589497 6.695903 -21.747634
84 16.738864 -15.360445 16.356603
