# Supplementary material for: Cellular organization in lab-evolved and extant multicellular species obeys a maximum entropy law
Source: eLife. 2022 Feb 21;11:e72707. doi: 10.7554/eLife.72707 (PMC8860445; doi:10.7554/eLife.72707)
Supplement: Figure 2—source data 1. — Each subdirectory contains an explanatory README file. [file elife-72707-fig2-data1.zip › Simulation_Data/Snowflake_Simulations/elyes-sim_AspRat=1-2_pole-theta=10_theta=45-3_dtheta=0_back-prob=0-8_include-forces=0_N=10000_cid=00095.txt]

1 0.000000 0.000000 0.000000
2 4.645862 -0.496540 -0.191647
3 2.838867 -2.970750 1.702091
4 9.215481 -1.460681 0.022980
5 2.838867 0.646102 -3.362294
6 7.457730 -2.093924 2.861778
7 5.110816 -6.570178 3.640554
8 13.866620 -1.909916 -0.020402
9 2.838867 -3.115071 -1.420847
10 7.055760 -4.223410 0.098996
11 3.166912 -7.285629 0.674548
12 11.779560 -2.001015 3.616749
13 6.476086 -1.524250 -4.719440
14 10.282623 -5.529020 2.820220
15 7.517390 -10.046019 5.648276
16 16.797695 -1.765558 3.321692
17 2.838867 2.789847 1.984748
18 7.159694 -1.991679 -3.542296
19 7.142367 -2.858436 2.819638
20 12.762435 1.124396 -0.696828
21 7.243734 1.188868 -3.652444
22 6.386878 -4.922123 6.123097
23 7.570794 -9.747052 1.733299
24 16.465776 -4.508253 -2.525331
25 5.864663 -6.054531 -3.425158
26 8.436849 -8.678971 0.113071
27 5.827958 -10.601057 1.981610
28 14.166165 -2.493616 7.614102
29 8.385415 -2.172768 -8.683721
30 13.554764 -8.743104 1.937209
31 9.775295 -13.008038 8.457188
32 19.485565 -1.006548 7.071344
33 4.918670 4.343328 -4.698924
34 11.089718 -0.385038 4.777504
35 3.542290 -9.697583 6.386588
36 1.656286 -7.021483 -3.188071
37 7.363351 -6.992932 3.565518
38 2.140788 -9.077011 -3.264952
39 11.051473 -4.752324 7.034618
40 14.465014 -5.695213 1.316349
41 11.080782 -12.250553 4.157002
42 16.756927 -4.236917 7.019307
43 5.502073 5.975414 4.147049
44 8.848954 -3.720520 -7.541094
45 11.492059 -2.317623 4.444401
46 12.728926 5.571836 -0.724996
47 11.898736 1.639098 -3.448105
48 4.907656 -8.366391 8.913472
49 10.719984 -12.401158 -0.465874
50 19.188558 -6.885253 -5.489811
51 8.119762 -5.510721 -7.219949
52 9.908152 -13.118656 -0.056064
53 6.064902 -12.488409 6.001983
54 16.916948 -2.957983 11.369254
55 9.523248 -2.743700 -13.181161
56 16.899649 -11.873352 0.972499
57 12.116358 -15.367385 11.743544
58 20.454510 2.860973 9.042399
59 2.170596 -5.397469 5.368981
60 16.673284 -1.455418 -3.440593
61 6.051708 -3.052799 -4.495812
62 3.526972 -10.985726 3.116121
63 14.308343 -5.382587 5.013841
64 8.686592 -4.547025 -2.319830
65 6.214009 -13.083163 8.624615
66 15.740112 -1.306480 7.617318
67 5.425304 2.275050 5.566223
68 9.363367 0.237986 -6.697302
69 9.286109 -3.721459 6.619796
70 17.073157 0.334600 -1.455472
71 9.793128 4.200446 -5.704912
72 8.600363 -6.717710 9.537477
73 10.111544 -13.057694 3.271437
74 19.059198 -3.561893 -6.012479
75 5.288882 -8.883751 -6.808297
76 10.502154 -11.086269 3.230935
77 17.969911 -4.660215 8.400871
78 12.539672 -1.573890 -10.155162
79 13.623769 -11.966093 -1.126975
80 10.983448 -17.253006 7.907418
81 18.400657 0.845395 10.966843
82 6.955820 8.051321 -6.664345
83 15.087779 0.282716 2.946861
84 2.388381 -13.035065 9.437646
85 -0.209937 -11.086167 -4.554240
86 8.064204 -11.366027 3.973537
87 0.775645 -9.710374 -7.681076
88 10.243731 -7.605508 10.653733
89 17.532492 -8.900042 0.998102
90 14.927189 -14.369243 2.538856
91 16.149816 -7.633324 10.161709
92 8.129633 9.199240 6.296449
93 10.549090 -5.917164 -11.302703
94 12.815046 -0.355494 8.210220
95 15.570086 8.691024 -2.132162
96 16.489419 2.114319 -4.134241
97 3.385149 -12.141082 11.218166
98 13.887660 -15.298175 -2.323852
99 21.945278 -8.987574 -8.634303
100 9.123930 -8.236143 -10.588236
101 12.026846 -17.270355 -0.388604
102 6.099106 -14.033053 10.419998
103 19.863338 -2.865190 14.998254
104 10.301386 -6.489080 -15.450139
105 16.739401 -15.499085 -1.598496
106 14.378017 -17.599099 15.181313
107 21.266866 7.088462 10.882377
