# Supplementary material for: Cellular organization in lab-evolved and extant multicellular species obeys a maximum entropy law
Source: eLife. 2022 Feb 21;11:e72707. doi: 10.7554/eLife.72707 (PMC8860445; doi:10.7554/eLife.72707)
Supplement: Figure 2—source data 1. — Each subdirectory contains an explanatory README file. [file elife-72707-fig2-data1.zip › Simulation_Data/Snowflake_Simulations/elyes-sim_AspRat=1-2_pole-theta=10_theta=45-3_dtheta=0_back-prob=0-8_include-forces=0_N=10000_cid=00096.txt]

1 0.000000 0.000000 0.000000
2 4.680638 0.013552 0.086422
3 2.838867 -3.024325 -1.604970
4 7.593714 -0.166917 -3.269626
5 2.838867 3.395382 0.440285
6 7.444010 0.176398 3.567643
7 5.149016 -6.549911 -3.633364
8 7.550715 2.319249 -6.957276
9 2.838867 1.001387 3.274094
10 7.517114 -3.346365 0.755001
11 6.512305 -4.914954 0.042153
12 11.129839 2.310866 -4.336421
13 6.179293 6.584112 1.105706
14 10.097509 0.038029 7.419696
15 7.953114 -9.907193 -5.273373
16 6.990054 5.615472 -10.220749
17 6.299550 -2.734348 -4.383679
18 8.377178 -3.561767 -6.034190
19 7.140824 3.718122 1.522248
20 7.612641 -2.646001 7.000901
21 4.838597 -8.059196 -7.805574
22 9.052133 6.465561 -7.536479
23 7.163487 0.232616 3.972875
24 10.162434 -7.140678 1.477852
25 10.184777 -5.994070 2.709196
26 11.790922 5.273929 -7.586784
27 9.740943 9.523349 1.871480
28 12.802204 -0.199094 11.233486
29 10.436932 -13.546969 -6.839203
30 6.523202 9.174462 -13.223868
31 3.288561 -4.347580 -5.827340
32 5.148450 4.802952 3.971037
33 6.186002 0.757455 7.793921
34 8.963221 -6.548295 -5.921043
35 9.902682 -4.476628 4.334555
36 7.065939 -8.758987 2.209764
37 15.246146 2.138496 -2.660730
38 6.175668 10.376069 3.430074
39 11.472090 -3.495298 9.745157
40 11.746688 -9.516378 -7.561975
41 6.115459 9.937535 -9.640670
42 9.555514 -1.594317 -7.538266
43 6.028680 -4.927687 -9.555618
44 11.401836 3.468635 3.415518
45 7.822589 -6.209578 10.018025
46 5.201598 -9.246780 -12.301580
47 10.413319 10.917094 -8.000724
48 11.765236 -0.354032 4.573928
49 12.679138 -11.075444 1.708290
50 13.746257 -7.138764 5.522655
51 12.432791 7.968586 -11.355393
52 13.291539 12.479042 2.629097
53 15.719394 0.033872 14.880539
54 12.821968 -17.252815 -8.418923
55 3.356515 12.288539 -13.461041
56 2.838867 0.103564 -3.422243
57 7.496452 3.410485 0.646489
58 5.579758 5.335385 -2.476142
59 3.506159 -10.123156 -5.710520
60 5.174509 6.039829 -7.498170
61 6.302690 3.780785 3.515994
62 7.315836 -6.379236 4.001972
63 9.507269 -7.794960 -1.544478
64 9.925519 6.164833 3.466137
65 14.505220 0.455058 7.843730
66 12.372851 -10.227100 -4.892291
67 9.697566 8.956290 -11.356509
68 10.551491 -3.981341 -3.999429
69 6.898534 -7.715729 -5.451226
70 9.430653 6.490284 4.140155
71 6.253810 -6.880017 6.909691
72 4.995032 -12.119188 -9.614889
73 10.904166 8.971375 -4.362758
74 9.475814 -3.202404 2.349478
75 11.893112 -8.720078 5.258313
76 13.782887 -8.482943 1.908726
77 9.908925 9.269301 -8.112834
78 12.759228 9.503150 5.138158
79 16.053846 -3.067576 12.223571
80 13.920139 -15.638280 -5.029418
81 3.694394 -5.994036 -10.184022
82 7.526027 6.021202 7.815286
83 4.468882 1.470780 12.090273
84 11.173139 -2.903490 -7.191197
85 12.843363 -5.182385 7.896760
86 7.284405 -12.872441 4.434419
87 19.497716 1.830613 -0.726750
88 4.881781 14.445510 2.186234
89 13.513564 -7.108452 8.145427
90 15.810392 -8.694574 -9.733740
91 5.190588 14.339430 -8.349013
92 12.888602 -1.197219 -10.783019
93 3.259511 -6.153366 -13.125301
94 13.513900 6.406083 6.002450
95 7.783759 -9.714271 13.118025
96 5.573128 -10.575144 -16.774356
97 11.727141 15.398377 -8.322500
98 16.292613 -1.467733 4.450049
99 15.670608 -14.663529 1.587993
100 17.422140 -8.365658 8.147512
101 14.209773 6.873713 -15.282889
102 17.025798 11.899544 4.974546
103 19.178762 2.761742 15.491388
104 15.194161 -21.092862 -9.651601
105 -0.537585 14.860968 -13.229380
