# Supplementary material for: Cellular organization in lab-evolved and extant multicellular species obeys a maximum entropy law
Source: eLife. 2022 Feb 21;11:e72707. doi: 10.7554/eLife.72707 (PMC8860445; doi:10.7554/eLife.72707)
Supplement: Figure 2—source data 1. — Each subdirectory contains an explanatory README file. [file elife-72707-fig2-data1.zip › Simulation_Data/Snowflake_Simulations/elyes-sim_AspRat=1-2_pole-theta=10_theta=45-3_dtheta=0_back-prob=0-8_include-forces=0_N=10000_cid=00097.txt]

1 0.000000 0.000000 0.000000
2 4.590505 0.713297 0.457027
3 2.838867 2.086694 2.714439
4 8.012613 -0.453319 -2.133305
5 2.838867 -0.627554 -3.365805
6 7.444955 2.745361 -2.282402
7 5.979308 4.575613 5.111534
8 11.397350 -2.197222 -4.851374
9 2.838867 3.096331 -1.461234
10 2.913224 1.902165 7.157642
11 12.342807 -1.154706 -1.399061
12 7.254272 -0.327503 -3.808304
13 9.999442 5.413286 -5.149006
14 9.360954 7.254179 6.916328
15 14.595768 -3.980398 -7.765317
16 2.838867 -1.625103 3.013555
17 6.716987 4.166173 2.068224
18 9.882908 1.719517 -5.533661
19 11.861009 3.271557 -2.339183
20 5.471091 7.508449 8.416352
21 13.902024 -5.814994 -4.203321
22 5.618877 6.748597 -2.318975
23 0.595792 4.248233 10.142121
24 16.500080 -1.842223 0.603901
25 9.822181 2.325834 -6.287676
26 12.817153 8.136555 -7.705250
27 12.617110 10.149034 8.626371
28 17.776667 -5.681506 -10.749311
29 7.002431 1.023173 4.181034
30 2.221540 6.092848 4.545089
31 7.908358 -3.640562 -5.233668
32 4.229663 2.269905 -6.440225
33 14.857322 -0.184650 -6.790392
34 2.422670 7.493303 -0.936775
35 6.157829 2.200239 10.185072
36 15.705163 1.756590 -1.375459
37 10.012022 1.387822 -0.769536
38 9.928328 9.836502 -5.609163
39 9.114795 10.669068 9.755267
40 18.411465 -6.096594 -6.902877
41 5.873029 -2.561309 6.430519
42 10.624910 6.357083 0.717867
43 11.630410 4.313302 -9.017315
44 16.523079 3.613471 -2.083259
45 4.565314 10.003637 12.262999
46 16.580299 -9.553278 -3.335422
47 8.094430 10.347261 -3.954193
48 -1.939245 6.918548 13.033436
49 20.470880 -1.841808 3.062689
50 12.546340 5.327394 -8.618124
51 15.697108 11.251032 -9.665531
52 15.899766 13.057926 10.262957
53 21.798348 -7.400575 -9.941525
54 2.838867 -3.417506 0.207658
55 6.640488 4.187056 2.331116
56 4.164259 6.331802 2.650946
57 2.199905 0.646744 -7.578824
58 6.324773 5.605419 -5.499061
59 11.099023 -4.860428 -8.401018
60 4.349394 3.813702 -5.582560
61 14.403513 -0.506558 2.488745
62 13.615428 6.268971 7.759212
63 14.109060 -5.311667 -11.981058
64 6.902042 -3.416018 2.758852
65 10.466156 2.413661 0.439092
66 9.893706 6.135556 -6.062920
67 14.991521 1.733937 -5.099121
68 2.114171 10.393339 8.852397
69 17.426862 -7.569228 -6.272092
70 6.417346 9.016461 -6.060750
71 -3.819990 4.734491 10.356735
72 19.861577 -4.538920 -0.496009
73 14.070579 2.177405 -7.595619
74 16.310225 10.554727 -6.388993
75 17.008520 10.252126 7.928855
76 19.031160 -9.884320 -11.487036
77 9.074190 1.701262 8.319955
78 -1.693248 7.840258 5.729418
79 7.654988 -7.466323 -7.905388
80 5.392435 6.019687 -8.975104
81 18.791912 0.937873 -5.046665
82 1.591905 12.083106 -1.072184
83 10.273078 2.634190 12.344410
84 18.598986 2.981669 1.772017
85 11.747320 -0.520530 2.853801
86 9.506532 14.496168 -5.512864
87 7.515963 14.754586 9.024571
88 22.206133 -8.398479 -5.417639
89 5.288371 -4.473363 10.403410
90 14.212143 9.217239 -0.134714
91 13.422113 6.960035 -12.437919
92 19.653204 0.718098 -3.348476
93 3.238723 12.603593 15.916438
94 16.497349 -12.419753 0.064296
95 10.046415 13.853725 -6.343733
96 -4.365783 9.666451 15.944685
97 24.721807 -2.271479 4.939601
98 15.311143 8.403225 -10.811552
99 19.035572 14.097816 -11.278030
100 19.139882 16.037473 11.856607
101 24.633514 -6.036827 -6.797695
