# Supplementary material for: Cellular organization in lab-evolved and extant multicellular species obeys a maximum entropy law
Source: eLife. 2022 Feb 21;11:e72707. doi: 10.7554/eLife.72707 (PMC8860445; doi:10.7554/eLife.72707)
Supplement: Figure 2—source data 1. — Each subdirectory contains an explanatory README file. [file elife-72707-fig2-data1.zip › Simulation_Data/Snowflake_Simulations/elyes-sim_AspRat=1-2_pole-theta=10_theta=45-3_dtheta=0_back-prob=0-8_include-forces=0_N=10000_cid=00098.txt]

1 0.000000 0.000000 0.000000
2 2.838867 0.315138 3.409275
3 2.838867 -1.729580 -2.954831
4 4.697346 0.811467 7.659442
5 2.838867 2.229122 -2.598747
6 5.848343 -2.525392 5.039024
7 5.086021 -4.103402 -6.296456
8 6.515846 1.304677 11.944877
9 1.796595 -0.363616 7.679474
10 3.703080 -0.329448 -7.086949
11 8.654731 2.357039 8.975478
12 5.922216 4.789997 -5.002342
13 8.959305 -5.715463 6.475122
14 6.955945 -6.858161 -9.582641
15 5.139121 3.803622 15.356847
16 6.988851 -0.723556 -4.198691
17 5.480080 4.527613 9.974441
18 4.522054 1.120025 -6.563393
19 6.854305 -3.877028 9.155182
20 5.963888 -2.991072 -10.512343
21 4.546179 1.056382 15.924878
22 1.093032 -1.361692 12.186906
23 3.718379 1.372099 -11.439201
24 13.156148 3.424365 9.620472
25 9.020709 7.424431 -7.320796
26 13.386121 -5.751971 6.046641
27 8.687393 -9.681744 -12.891013
28 2.903448 6.097219 18.759627
29 2.838867 3.002514 1.645412
30 3.214972 -0.827839 11.519089
31 10.165191 -2.947789 4.055134
32 6.171416 -1.343955 15.501245
33 -1.664656 -2.751731 9.128019
34 4.197949 3.904779 -8.355042
35 11.932333 0.531280 11.364111
36 9.541024 3.502014 -7.244432
37 8.874679 -8.353650 10.054849
38 4.970279 -9.944114 -12.095739
39 7.130177 5.488556 18.959392
40 11.351295 0.535859 -5.337765
41 6.763005 8.691474 11.658879
42 7.676017 -1.885204 -7.459360
43 9.790774 -2.205303 12.047261
44 7.285724 -1.465644 -14.729199
45 2.167040 -0.194837 19.737657
46 -1.439049 0.628724 15.254224
47 3.041074 3.242399 -15.669233
48 17.715491 4.439792 9.908474
49 12.183990 10.339926 -9.152560
50 18.012270 -5.433628 5.402653
51 10.257500 -13.017591 -15.761627
52 0.203356 4.451787 21.887517
53 5.087996 -5.566273 -2.901490
54 6.873031 3.983960 -1.944758
55 5.755274 -6.946709 4.564753
56 7.972819 -7.467227 -5.932156
57 8.308262 4.889722 13.872657
58 2.345172 -1.846153 -11.041355
59 10.662948 2.814142 12.917528
60 7.062731 4.691215 -9.300144
61 11.949717 -8.024524 4.128357
62 9.188372 -10.677874 -9.126904
63 5.054338 3.192187 19.761458
64 8.439826 1.980419 -7.418136
65 2.639057 7.029759 12.308855
66 5.481878 -1.900511 12.895699
67 5.821752 -5.228081 -14.353857
68 5.854183 1.863759 20.098474
69 -2.435285 -3.074755 14.284055
70 0.830633 0.572720 -14.726077
71 15.118650 7.213970 10.873119
72 12.117148 6.235452 -10.283908
73 15.809218 -6.546728 2.402659
74 6.806958 -13.181306 -14.890679
75 4.389994 8.995502 21.788121
76 5.355168 6.340702 3.749087
77 1.464743 -2.717931 15.428003
78 12.015293 -2.361121 0.053312
79 5.533774 -4.348386 19.034460
80 -2.798698 -4.501684 13.056537
81 4.898822 8.458283 -9.179632
82 15.148122 -1.639823 13.983535
83 13.726222 2.406535 -8.990319
84 7.795122 -10.661535 13.970764
85 2.392992 -12.596250 -14.953182
86 10.006032 6.235757 22.554681
87 15.692583 1.824147 -6.525350
88 7.459077 13.047234 13.198419
89 10.854481 -5.156115 -8.493557
90 12.986664 -0.305708 14.891944
91 8.753828 0.038656 -18.912337
92 -1.634028 1.359716 21.445546
93 -4.426811 3.095687 17.876256
94 2.054488 5.298811 -19.755895
95 22.367034 4.852834 9.772395
96 15.538917 13.016327 -11.017013
97 22.640414 -4.933919 4.914856
98 12.106121 -16.182472 -18.669037
99 -1.806487 1.826287 25.177880
