# Supplementary material for: Cellular organization in lab-evolved and extant multicellular species obeys a maximum entropy law
Source: eLife. 2022 Feb 21;11:e72707. doi: 10.7554/eLife.72707 (PMC8860445; doi:10.7554/eLife.72707)
Supplement: Figure 2—source data 1. — Each subdirectory contains an explanatory README file. [file elife-72707-fig2-data1.zip › Simulation_Data/Snowflake_Simulations/elyes-sim_AspRat=1-2_pole-theta=10_theta=45-3_dtheta=0_back-prob=0-8_include-forces=0_N=10000_cid=00099.txt]

1 0.000000 0.000000 0.000000
2 4.619159 0.284331 0.642376
3 2.838867 2.187496 2.633882
4 9.247915 0.438225 1.321734
5 2.838867 -2.509978 2.328622
6 7.213282 3.892936 0.815967
7 6.763696 1.138557 4.444155
8 13.854151 0.812901 2.061505
9 4.096965 1.227050 6.790367
10 12.481369 1.724229 -1.448212
11 1.778242 -6.269671 4.454986
12 9.929671 7.680552 0.457441
13 10.924488 0.592401 6.481002
14 18.294655 1.040834 3.495066
15 2.838867 3.418121 0.197281
16 7.963280 0.534340 -2.279265
17 4.375669 6.346647 2.285545
18 12.092469 3.827419 0.870608
19 7.659264 7.027189 -2.308004
20 7.777842 -0.366921 8.504534
21 17.050993 2.296628 -0.651499
22 5.214277 -0.086818 11.142677
23 15.832383 2.404885 -4.629091
24 0.109939 -9.584309 7.281181
25 12.844799 11.310972 -0.025195
26 15.145732 0.684293 8.492759
27 22.622134 1.158773 5.274109
28 2.838867 -3.230303 -1.134730
29 1.789788 4.064686 6.527110
30 11.578954 1.984663 4.779541
31 6.008434 7.969190 -0.493283
32 8.913217 -2.703603 3.812492
33 16.678692 -2.008555 4.021859
34 1.456129 0.297489 10.246309
35 14.249174 5.756608 -2.077838
36 -2.050077 -8.481232 3.970618
37 14.014167 8.004782 -1.272705
38 14.993040 0.415097 4.692962
39 22.095143 1.384512 1.210374
40 5.429066 7.311857 0.409357
41 11.529416 0.788248 -5.295551
42 5.764459 10.697999 1.267391
43 15.248483 7.267874 0.685468
44 7.780722 10.089829 -5.846392
45 7.667790 1.867554 12.348574
46 20.438992 3.491045 -3.645153
47 6.525149 -1.871339 15.260722
48 19.206443 2.442260 -7.867104
49 -1.896207 -12.189197 10.598261
50 15.797521 14.741537 -1.185202
51 19.397074 0.820703 10.448311
52 26.559663 1.805680 7.693962
53 2.838867 -1.473004 -3.090749
54 6.819130 2.364398 3.900456
55 3.406862 -6.914664 2.088281
56 9.958809 3.462706 6.486511
57 16.088429 1.105424 5.896093
58 7.896908 -0.488860 8.338825
59 3.741052 -10.250047 4.747588
60 3.020579 6.578586 3.321394
61 9.626949 -2.683385 -4.859980
62 2.015719 10.113755 2.140069
63 16.352485 4.119716 -0.373763
64 11.155738 8.269648 -4.760065
65 16.360145 4.554282 -4.420765
66 3.172781 0.815132 14.989808
67 19.711346 0.268570 -5.043149
68 2.044947 -11.532926 10.779791
69 12.431133 14.996835 -2.479768
70 16.321556 2.141515 12.527059
71 25.287538 4.631001 6.062077
72 5.159772 -6.067520 1.384245
73 -0.175370 5.397353 10.550804
74 13.880766 3.774481 8.440819
75 4.106624 11.937874 -2.083195
76 10.764143 -6.953900 3.171218
77 19.244406 -5.494805 5.795035
78 -1.784854 -1.107772 13.307001
79 15.670794 10.010705 -3.358984
80 -6.175920 -10.570888 3.244238
81 18.190662 7.928776 -3.384065
82 18.935779 -0.346338 2.301628
83 25.938747 1.275430 -1.452593
84 8.249337 10.993293 1.012628
85 15.305410 0.326775 -8.005036
86 7.000715 15.103554 0.280243
87 18.550219 10.503330 -0.010495
88 10.125478 13.843013 -6.290651
89 8.105222 5.041164 15.740380
90 24.132896 4.306232 -6.396836
91 7.633953 -3.268968 19.582224
92 22.523960 2.507445 -11.169185
93 -4.262385 -14.326549 14.020297
94 18.485060 18.518172 -1.734351
95 23.471776 0.700497 12.742215
96 28.005128 -0.271502 11.351500
