# Supplementary material for: Cellular organization in lab-evolved and extant multicellular species obeys a maximum entropy law
Source: eLife. 2022 Feb 21;11:e72707. doi: 10.7554/eLife.72707 (PMC8860445; doi:10.7554/eLife.72707)
Supplement: Figure 2—source data 1. — Each subdirectory contains an explanatory README file. [file elife-72707-fig2-data1.zip › Simulation_Data/Snowflake_Simulations/elyes-sim_AspRat=1-2_pole-theta=10_theta=45-3_dtheta=0_back-prob=0-8_include-forces=0_N=10000_cid=00100.txt]

1 0.000000 0.000000 0.000000
2 4.679229 -0.056358 -0.125236
3 2.838867 0.462580 -3.392417
4 7.444921 1.540024 -3.221064
5 2.838867 3.201196 1.214419
6 7.627795 0.185244 3.195792
7 5.182965 1.529942 -7.292295
8 11.711905 2.794728 -3.206758
9 1.683265 1.508665 -7.557981
10 8.414236 5.784254 -4.131327
11 5.371410 6.917999 2.511166
12 10.967469 -0.110970 6.440101
13 7.658409 2.039199 -11.222791
14 16.336638 3.300294 -2.779084
15 2.838867 -3.382039 -0.533179
16 10.035691 -0.520768 -6.191365
17 7.088877 3.233866 2.525138
18 7.710262 -2.314050 6.873885
19 9.112179 3.553140 -7.791879
20 15.260513 1.279917 -5.419079
21 -0.032180 3.220350 -11.553888
22 8.869711 10.406641 -4.696845
23 8.442454 10.279062 3.559252
24 12.197612 -3.626764 8.870651
25 10.435565 2.529477 -14.956841
26 20.973088 3.568814 -2.194003
27 7.531454 3.179069 -1.210807
28 6.647745 1.679127 -7.594484
29 3.581410 2.645128 -11.288921
30 13.799361 6.453324 -4.634637
31 -1.975677 3.749565 -8.729369
32 12.181452 7.870995 -5.242738
33 9.644680 7.875046 1.733435
34 15.064067 -1.782522 5.986853
35 7.357310 5.039009 -14.492670
36 19.492676 3.275811 -5.912846
37 5.625345 -7.069190 -1.274955
38 12.541296 -3.601003 -8.650427
39 11.481362 2.871318 4.099800
40 7.794426 -4.421320 11.036687
41 13.597271 4.832017 -7.703097
42 18.775742 0.064929 -8.247795
43 -2.472410 4.995743 -15.117314
44 9.466836 14.998698 -5.377479
45 11.455503 13.691675 4.647858
46 13.210670 -7.062548 11.867857
47 13.811863 3.298101 -18.088224
48 25.638333 3.782866 -2.310803
49 6.703011 -1.480369 -4.429228
50 1.736696 7.446086 1.954532
51 13.686626 5.473453 -0.256072
52 1.856531 5.389543 -9.723716
53 4.005375 10.845776 4.088552
54 15.192140 1.263504 6.228888
55 10.086301 -1.013439 -13.360169
56 2.210681 -6.916902 -3.158397
57 8.795423 -3.385208 -9.359701
58 10.665184 5.426703 1.047595
59 4.167587 -3.800708 9.114630
60 12.918597 2.243804 -9.683560
61 19.304742 -0.043841 -4.125435
62 -4.144022 4.661756 -12.446490
63 7.096172 13.710693 -2.305309
64 9.288933 14.128033 1.497569
65 11.898950 -7.882211 7.612237
66 13.195656 -0.403288 -16.844280
67 23.468571 2.148078 1.202423
68 9.528687 7.103179 -2.762732
69 5.510475 1.337732 -12.121171
70 0.830752 3.942851 -14.828234
71 11.828237 10.321887 -5.599276
72 -5.759347 6.293955 -9.784030
73 15.995832 10.191621 -6.627486
74 14.211185 8.755366 1.251432
75 19.173324 -3.808341 5.029588
76 6.825592 9.426958 -13.997881
77 22.757027 3.211842 -9.265567
78 8.456273 -10.669525 -2.240823
79 15.465110 -6.594950 -10.736219
80 15.816166 2.339605 5.784478
81 7.644856 -6.266996 15.334400
82 17.983599 6.442967 -7.511568
83 22.512057 -0.341888 -11.021837
84 -4.531432 7.276222 -18.636796
85 10.346741 19.300386 -6.952722
86 14.364226 17.134291 5.912547
87 14.215526 -10.403406 14.989748
88 17.231069 4.947522 -20.802187
89 28.316665 7.329260 -2.487614
