# Supplementary material for: Cellular organization in lab-evolved and extant multicellular species obeys a maximum entropy law
Source: eLife. 2022 Feb 21;11:e72707. doi: 10.7554/eLife.72707 (PMC8860445; doi:10.7554/eLife.72707)
Supplement: Figure 2—source data 1. — Each subdirectory contains an explanatory README file. [file elife-72707-fig2-data1.zip › Simulation_Data/Snowflake_Simulations/elyes-sim_AspRat=1-2_pole-theta=10_theta=45-3_dtheta=0_back-prob=0-8_include-forces=0_N=10000_cid=00101.txt]

1 0.000000 0.000000 0.000000
2 4.670439 -0.027255 -0.296595
3 2.838867 -2.909735 -1.804415
4 9.314922 0.010314 -0.874951
5 7.250127 0.315835 -3.903413
6 5.687172 -6.077262 -3.744384
7 11.744120 2.085134 -3.969422
8 2.838867 2.404786 -2.437104
9 7.746361 -0.744286 2.834891
10 3.900428 -3.454527 -6.089030
11 12.562906 0.777832 2.064973
12 9.602126 0.822891 -7.919083
13 8.738899 -9.041227 -5.695704
14 13.949582 4.047360 -7.598641
15 6.510301 -4.909254 -0.286479
16 12.248475 -3.323226 -0.623130
17 5.940821 -0.479882 -8.078840
18 9.514182 -7.740327 -2.204952
19 15.344929 4.686331 -3.746746
20 1.966681 4.150134 -6.433939
21 10.839508 -1.669034 6.223644
22 4.791079 -4.139818 -10.630203
23 16.174758 1.843053 4.826798
24 11.678939 1.065508 -12.103981
25 10.929668 -8.698926 -9.551219
26 16.257046 5.919763 -11.215897
27 2.838867 0.245443 3.415001
28 11.454985 -0.806505 -4.820556
29 10.102008 -5.943459 -4.266837
30 10.906210 2.212774 -8.335571
31 1.902180 6.293137 -4.382606
32 8.102978 1.331479 6.752245
33 1.091039 -3.799031 -9.519815
34 12.949219 -1.022048 6.113779
35 12.390165 4.052509 -9.175282
36 13.015221 -8.388640 -6.729548
37 17.372929 6.885064 -7.697486
38 10.080173 -6.867901 2.015427
39 15.003640 -6.998278 0.254497
40 4.127434 2.264488 -11.072449
41 13.448188 -9.697262 -0.605347
42 18.839739 7.566073 -2.591126
43 1.083716 6.390035 -10.437858
44 13.890267 -2.117376 9.739394
45 6.045560 -5.053382 -15.043682
46 19.658252 3.704217 7.317817
47 11.522350 4.267620 -15.186770
48 13.038479 -7.237715 -13.453217
49 18.597034 7.758157 -14.830029
50 7.627366 3.075461 0.891416
51 6.706820 1.474431 -4.425828
52 12.191133 -0.608477 2.919756
53 14.871347 4.482673 2.917549
54 13.919285 0.200658 -8.788913
55 8.064220 -12.973680 -7.660968
56 13.522173 8.100418 -9.379564
57 10.544672 -3.142074 0.332037
58 11.472227 -7.277079 1.259985
59 6.685535 -3.963084 -10.742361
60 10.209364 -9.586262 1.781384
61 15.659345 9.080139 -3.132557
62 3.770932 3.438669 -10.436455
63 15.109428 -0.468816 6.553647
64 8.688629 -4.353748 -12.762098
65 18.381087 5.689894 5.166743
66 9.824705 1.299772 -16.139891
67 11.301114 -4.977521 -11.958460
68 16.348370 4.674981 -15.484833
69 5.115395 0.855040 7.453225
70 15.978491 -1.909081 -5.299586
71 14.731176 -5.413554 -4.720776
72 10.209228 2.194472 -12.960228
73 0.701822 10.533749 -5.953451
74 8.161559 3.737232 10.767987
75 -2.462805 -4.178411 -12.537618
76 13.010307 -3.507317 10.076596
77 14.942143 7.859782 -10.113661
78 17.301122 -7.663254 -8.432263
79 20.390894 10.323708 -6.791425
80 13.765935 -8.525598 4.373971
81 18.336032 -10.122714 1.224042
82 1.500498 5.321832 -13.419263
83 17.477628 -11.539361 0.904353
84 22.569847 10.276567 -1.820087
85 0.253394 8.810076 -14.358279
86 16.627096 -3.357445 13.308487
87 7.471370 -5.279243 -19.486811
88 23.161966 6.269735 9.021126
89 11.219440 7.996033 -17.999644
90 15.106964 -5.681861 -17.354158
91 20.435899 9.761017 -18.633790
