# Supplementary material for: Cellular organization in lab-evolved and extant multicellular species obeys a maximum entropy law
Source: eLife. 2022 Feb 21;11:e72707. doi: 10.7554/eLife.72707 (PMC8860445; doi:10.7554/eLife.72707)
Supplement: Figure 2—source data 1. — Each subdirectory contains an explanatory README file. [file elife-72707-fig2-data1.zip › Simulation_Data/Snowflake_Simulations/elyes-sim_AspRat=1-2_pole-theta=10_theta=45-3_dtheta=0_back-prob=0-8_include-forces=0_N=10000_cid=00102.txt]

1 0.000000 0.000000 0.000000
2 4.640441 -0.400794 -0.406726
3 2.838867 -1.185589 3.211985
4 9.113317 -0.950456 -1.633430
5 2.838867 -1.875906 -2.864166
6 7.604475 -2.252414 2.344208
7 5.680359 -2.263873 6.770714
8 13.561905 -1.553141 -2.961507
9 7.062799 -1.064826 -4.077268
10 6.405726 -3.841906 3.267934
11 11.831234 1.895412 -3.706013
12 5.587545 -4.186475 -5.865368
13 10.507801 -4.345900 5.360994
14 10.031641 -3.183777 6.728753
15 18.023424 -2.141628 -4.252095
16 7.118353 -4.091209 -0.556470
17 1.786051 -3.604206 6.792978
18 1.943254 -2.853778 -7.109550
19 9.769267 -6.131582 2.126554
20 7.897521 -6.023283 7.626675
21 15.211336 -3.813307 -6.418769
22 9.179645 -1.815560 -8.184584
23 10.018091 -6.790653 2.858272
24 14.456717 4.740844 -6.325915
25 8.355849 -6.563759 -8.798292
26 13.094682 -6.533723 8.587305
27 14.614135 -4.070951 6.368191
28 20.670187 0.536238 -6.619650
29 2.838867 1.830970 -2.893099
30 6.466456 -4.392675 -2.327412
31 11.549460 -4.220644 1.757007
32 17.163165 0.880281 -2.017568
33 9.668707 1.694207 -6.396452
34 7.791069 -6.324551 -0.152437
35 16.032763 3.155445 -2.970412
36 7.326713 -2.896754 -9.750409
37 13.299371 -2.565303 8.330548
38 13.305644 -0.626311 5.140702
39 19.744540 -2.859666 -8.289894
40 9.156899 -8.272691 -0.100841
41 0.183041 -6.155183 10.375805
42 0.604065 -4.084582 -11.420452
43 11.813560 -10.328246 1.789026
44 9.165213 -10.468541 8.247220
45 13.526190 -7.562084 -8.118354
46 11.618897 -3.080414 -11.963856
47 14.259598 -5.979043 1.794059
48 16.586982 7.524004 -9.418029
49 12.787282 -6.941144 -8.838560
50 15.691673 -7.921205 12.207968
51 19.214976 -4.239626 5.593300
52 22.836555 3.992967 -8.904543
53 7.613241 2.404628 -2.159923
54 7.258024 -1.004744 3.681012
55 11.861905 -4.388661 -0.996524
56 9.077773 -0.714194 6.248681
57 16.893045 -3.614122 -0.854969
58 6.675611 -8.242804 3.851797
59 12.860277 6.028230 -2.424405
60 9.444293 -6.268339 -5.108417
61 9.713013 -7.606361 8.279785
62 12.208082 -7.034450 7.194654
63 5.521166 -8.238781 -0.388315
64 0.463187 -7.848815 6.915304
65 1.679738 -0.093443 -10.587012
66 13.401095 -7.150230 -0.230100
67 12.247640 -6.922369 7.849722
68 10.039147 1.021338 -11.500440
69 13.788110 -7.037935 5.205067
70 18.847197 5.446254 -6.238073
71 8.514609 -10.929088 -9.635152
72 15.487341 -10.270695 8.284223
73 18.084630 -1.610644 7.665953
74 19.332858 3.355128 -9.789358
75 5.455302 3.484455 -6.399761
76 10.166180 -7.027038 -1.195103
77 15.669539 -6.408747 1.600346
78 21.029716 3.454788 -1.547836
79 12.401015 4.539816 -8.909250
80 8.778357 -8.905237 -3.930778
81 20.259519 4.306646 -1.339400
82 9.055032 -1.175779 -13.746301
83 15.510770 0.185780 11.387554
84 16.296537 1.910783 2.613463
85 21.799463 -4.007252 -12.322585
86 12.778607 -9.409515 2.217023
87 -1.441463 -8.702995 13.951698
88 -0.154616 -5.802103 -15.698261
89 14.233035 -14.284705 2.298518
90 10.614443 -14.909863 8.442149
91 14.239643 -9.882813 -11.844860
92 13.702081 -4.913063 -15.725248
93 18.229874 -4.261595 0.041574
94 18.921977 9.557554 -12.910452
95 17.445776 -6.874517 -8.395375
96 18.240519 -8.923372 16.003095
97 23.785733 -4.473390 4.612799
98 25.105564 7.415069 -11.152176
