# Supplementary material for: Cellular organization in lab-evolved and extant multicellular species obeys a maximum entropy law
Source: eLife. 2022 Feb 21;11:e72707. doi: 10.7554/eLife.72707 (PMC8860445; doi:10.7554/eLife.72707)
Supplement: Figure 2—source data 1. — Each subdirectory contains an explanatory README file. [file elife-72707-fig2-data1.zip › Simulation_Data/Snowflake_Simulations/elyes-sim_AspRat=1-2_pole-theta=10_theta=45-3_dtheta=0_back-prob=0-8_include-forces=0_N=10000_cid=00103.txt]

1 0.000000 0.000000 0.000000
2 4.680750 0.020397 -0.079696
3 2.838867 -1.565146 -3.045125
4 9.350328 0.068885 -0.397615
5 2.838867 -2.416607 2.425383
6 7.508034 -3.110232 -1.489401
7 5.728747 -3.811182 -5.947773
8 14.017184 0.022255 -0.763541
9 2.838867 2.201381 -2.622288
10 7.453782 -0.471268 -3.522108
11 6.106011 -4.575067 -2.826525
12 12.427029 0.862868 2.714480
13 5.411673 -4.976880 5.379596
14 10.174775 -6.622968 -3.059929
15 10.035746 -3.088817 -6.790139
16 18.660601 0.423767 -0.477266
17 7.580565 -2.340804 2.328091
18 12.016554 3.064917 -2.320286
19 6.621524 -4.548241 1.461391
20 10.894647 -3.034149 -4.371536
21 6.044902 -3.761218 -10.383895
22 17.116202 1.109238 2.235825
23 5.551983 4.964553 -5.246824
24 10.424277 -1.464008 -6.989856
25 9.508950 -7.719203 -2.155162
26 11.602231 1.288981 7.064167
27 8.640325 -7.037850 8.045675
28 12.537740 -10.368059 -4.570444
29 14.649162 -2.687830 -7.418501
30 23.262183 1.257178 -0.462649
31 2.838867 2.222804 2.604153
32 1.782603 -4.388031 -6.315793
33 12.139236 -3.165794 -1.638775
34 6.334669 -7.186417 -2.827148
35 8.936573 -6.717730 -4.926270
36 16.615345 1.264781 -4.152836
37 6.873648 1.271242 -4.246180
38 7.811583 2.136246 -7.107423
39 5.791863 -8.853985 -1.654428
40 13.975776 -1.861279 5.870752
41 9.781165 -4.848231 6.199739
42 10.352445 -10.864557 -1.733660
43 11.951415 0.863340 -7.491785
44 21.019821 3.015462 2.261134
45 9.956675 -5.012382 5.343593
46 14.184477 6.328451 -4.872571
47 10.485207 -6.751980 0.002549
48 14.595304 -2.705035 -7.216941
49 5.590887 -3.143108 -14.995691
50 20.173574 2.165487 5.619284
51 8.313067 7.730043 -7.824633
52 13.307397 1.147216 -9.146419
53 12.884224 -10.930401 -1.705209
54 9.632064 1.536218 11.290951
55 12.021724 -9.026041 10.601034
56 15.344329 -13.660875 -6.331111
57 19.288882 -2.648857 -8.033378
58 27.905310 1.647571 -0.100696
59 5.667317 -8.078830 -7.198791
60 3.053645 2.063443 -7.062612
61 8.611460 -4.198748 -5.654551
62 7.182292 -6.908789 0.803489
63 16.850792 0.438031 2.891893
64 9.070891 -7.397238 4.649095
65 14.302787 -6.533485 -4.713152
66 13.048441 -1.613701 -3.869636
67 6.650742 -4.406343 6.155703
68 15.507234 2.712802 -5.053930
69 10.813889 -3.068697 1.590471
70 15.287813 -3.226572 -3.704681
71 5.277860 -6.898761 -13.441527
72 18.269794 -1.089347 5.925958
73 7.632813 4.163741 -9.095263
74 14.816218 -2.130447 -6.769978
75 9.295456 -11.813347 -0.430621
76 10.921570 -1.887959 10.101499
77 10.225929 -5.830845 12.021934
78 12.924587 -12.012453 -8.684803
79 16.954518 -0.955153 -10.804472
80 26.698038 -1.550919 -0.764521
81 7.191201 1.880635 3.453710
82 0.913590 -7.453593 -9.735826
83 14.924618 -6.468101 -3.426754
84 8.578794 -10.874099 -3.897913
85 12.207925 -9.701310 -3.405473
86 20.671097 3.071563 -4.413702
87 11.382872 0.595561 -5.246250
88 8.050637 5.102388 -10.721245
89 4.885463 -13.364978 -0.811315
90 15.044952 -4.591115 9.508031
91 14.310621 -4.999799 7.327163
92 10.744095 -15.150452 0.096060
93 16.002992 2.514583 -6.691937
94 23.551458 5.084985 5.589213
95 12.261166 -7.662018 8.439701
96 16.209481 9.702241 -7.408044
97 14.348709 -8.693208 -1.783844
98 17.851698 -2.953354 -10.550079
99 4.823000 -3.019013 -19.605500
100 23.222467 3.167546 9.027681
101 10.727259 10.239195 -10.940700
102 12.706149 3.636881 -12.782586
103 16.096748 -14.325669 -1.472292
104 7.529391 1.708557 15.470182
105 15.421650 -10.367601 13.509868
106 17.997665 -16.678322 -8.717861
107 23.923373 -2.092227 -8.247488
108 32.532852 2.048150 0.479980
