# Supplementary material for: Cellular organization in lab-evolved and extant multicellular species obeys a maximum entropy law
Source: eLife. 2022 Feb 21;11:e72707. doi: 10.7554/eLife.72707 (PMC8860445; doi:10.7554/eLife.72707)
Supplement: Figure 2—source data 1. — Each subdirectory contains an explanatory README file. [file elife-72707-fig2-data1.zip › Simulation_Data/Snowflake_Simulations/elyes-sim_AspRat=1-2_pole-theta=10_theta=45-3_dtheta=0_back-prob=0-8_include-forces=0_N=10000_cid=00104.txt]

1 0.000000 0.000000 0.000000
2 4.589256 -0.412340 0.746582
3 2.838867 3.410991 -0.295992
4 6.724113 -0.651496 4.641043
5 6.604353 4.050016 -2.575114
6 7.514379 -4.187049 7.221157
7 2.838867 0.549773 3.379382
8 7.271276 -3.881006 0.000415
9 6.365639 2.177205 8.054485
10 10.696760 2.581521 -1.638436
11 8.065118 -8.192076 9.581055
12 2.838867 -2.280435 2.553837
13 7.957072 2.355420 -0.136003
14 2.135917 7.514400 1.269108
15 9.340271 2.272906 6.735138
16 9.072792 7.615208 -3.563977
17 10.360326 -7.523989 6.481528
18 5.566534 0.911806 7.165451
19 9.657878 -7.800068 -0.926054
20 6.201779 5.168052 11.645422
21 14.988193 1.070228 -0.542889
22 8.839953 -11.732587 12.525364
23 2.838867 -3.010417 -1.630909
24 10.391974 6.201007 -1.675779
25 4.036400 4.311463 5.428097
26 6.024762 -8.150144 -0.047480
27 6.961574 6.582958 7.928607
28 12.821341 -1.097706 -2.954141
29 11.471691 -9.598889 12.070589
30 5.274612 -5.278121 5.189101
31 11.332551 5.570559 -0.386977
32 1.250035 11.606408 3.358192
33 12.540992 5.384349 8.113775
34 11.611157 8.731431 -7.041388
35 13.482690 -10.840174 5.399346
36 7.972419 1.592029 11.117555
37 11.972204 -11.465595 -2.657695
38 9.504256 7.527257 13.464606
39 19.435496 -0.310878 -0.159151
40 9.287623 -15.537832 15.202616
41 3.934283 5.807650 -3.878969
42 4.846406 -0.003429 8.620473
43 8.214684 1.291157 -5.669814
44 8.887532 -4.731465 11.416356
45 1.661951 1.022637 7.642351
46 10.443822 -4.525069 -3.049465
47 3.226850 2.430329 11.195435
48 14.195842 4.710579 0.095109
49 6.678162 -12.288919 8.544783
50 3.902703 -1.589431 6.816748
51 11.684645 3.434000 2.037359
52 3.917974 9.665213 4.730309
53 11.644200 2.218188 10.539156
54 7.711771 11.838089 -3.253277
55 14.703965 -7.753411 7.409861
56 4.448319 1.354043 11.447467
57 9.378844 -10.521185 -4.433089
58 18.511256 0.470445 -3.190515
59 9.444052 -11.552264 16.928112
60 5.482647 -6.126150 -3.905322
61 13.893931 9.203523 -0.972505
62 5.979610 7.860114 3.580763
63 3.551783 -12.105437 0.065857
64 7.075307 11.117067 6.826028
65 14.746969 -5.053375 -4.554746
66 15.171716 -10.528561 14.781452
67 7.291760 -8.847041 7.430013
68 14.636762 8.809270 0.254089
69 0.569500 15.671601 5.576791
70 16.176023 7.798729 9.772709
71 14.189164 12.221429 -8.018849
72 16.479150 -14.286055 4.370651
73 10.454842 2.159018 15.044928
74 14.779085 -14.399016 -4.954724
75 12.615071 10.159069 15.737610
76 23.964436 -1.397602 0.293494
77 9.659903 -19.401296 17.820327
