# Supplementary material for: Cellular organization in lab-evolved and extant multicellular species obeys a maximum entropy law
Source: eLife. 2022 Feb 21;11:e72707. doi: 10.7554/eLife.72707 (PMC8860445; doi:10.7554/eLife.72707)
Supplement: Figure 2—source data 1. — Each subdirectory contains an explanatory README file. [file elife-72707-fig2-data1.zip › Simulation_Data/Snowflake_Simulations/elyes-sim_AspRat=1-2_pole-theta=10_theta=45-3_dtheta=0_back-prob=0-8_include-forces=0_N=10000_cid=00105.txt]

1 0.000000 0.000000 0.000000
2 4.619764 -0.129873 -0.686929
3 2.838867 3.280953 -0.978683
4 9.181900 0.158363 -1.677227
5 2.838867 1.564224 3.045599
6 6.842233 0.195844 -4.525702
7 1.656373 7.380933 -2.233078
8 13.632203 0.063559 -3.103894
9 6.939047 -2.771730 -3.411475
10 7.104524 3.413018 -2.231027
11 12.734626 -1.011790 0.729123
12 5.482586 3.463450 6.409623
13 8.698628 0.712426 -8.791524
14 0.553430 11.869465 -2.883198
15 18.163800 0.376606 -4.205183
16 2.838867 -0.309706 -3.409773
17 4.502016 4.507494 -4.917106
18 11.969565 3.565212 -1.041664
19 4.038141 -0.246925 6.926723
20 7.294368 3.765515 -7.140020
21 3.473510 11.405431 -1.701033
22 16.586845 -3.250835 -2.845984
23 8.960032 -5.757780 -6.397263
24 11.366822 3.375085 -4.144787
25 16.120135 -2.715330 3.473025
26 8.128755 5.387731 9.758099
27 10.717418 1.452314 -12.948301
28 -1.333113 16.122873 -3.218897
29 22.546383 1.226793 -5.592486
30 8.014680 0.519922 2.111991
31 11.299513 3.176579 -4.164741
32 4.568926 5.637665 3.487880
33 0.804374 10.976201 0.242762
34 16.776974 3.208059 -3.039283
35 9.250188 -6.477890 -2.572044
36 9.749145 6.560633 -3.928124
37 15.254708 1.400884 3.487715
38 5.931304 7.734093 7.568029
39 12.355924 -1.096018 -10.562217
40 2.542881 14.942266 -5.409385
41 21.084943 -2.751605 -5.414668
42 5.288497 0.155196 -7.356074
43 5.162790 5.778800 -9.355571
44 14.870009 7.136939 -0.188796
45 4.845451 -2.138570 11.127818
46 7.822685 7.886307 -9.290407
47 2.811129 14.467612 1.455853
48 20.988351 -3.393152 -2.222981
49 10.322578 -9.204475 -9.237814
50 14.398444 6.620207 -4.389908
51 16.247046 -6.568506 5.690810
52 10.822951 7.145805 13.158409
53 12.735748 2.192973 -17.106985
54 -2.724763 20.562186 -2.874865
55 26.819406 2.644152 -6.857677
56 5.487414 -1.374006 -8.460378
57 5.643841 -6.785092 -4.824630
58 9.724831 -0.147059 -2.722431
59 4.889699 3.497517 10.817452
60 12.853845 1.752946 -9.988656
61 -1.804721 13.892348 -6.065760
62 2.341359 1.577746 -7.406228
63 4.756736 8.415540 -7.025168
64 15.568947 5.040256 -3.198128
65 6.924187 0.872299 10.120422
66 8.416492 4.372714 -11.400746
67 4.668417 14.553792 -4.606485
68 15.751625 -7.280817 -1.159778
69 13.000465 -5.637301 -8.252531
70 12.924888 0.853587 -7.460826
71 17.921563 -1.059522 7.187159
72 10.765431 8.965450 9.586349
73 14.103824 -0.686137 -14.882448
74 0.012487 20.049971 -1.622370
75 23.932600 3.232984 -9.312061
76 10.878693 2.049169 5.463277
77 13.291309 6.555589 -6.719630
78 6.475947 9.898076 3.196984
79 3.205708 12.391697 3.708538
80 19.785082 6.787724 -2.806603
81 12.167516 -9.700907 -0.878935
82 11.550157 10.309067 -6.052416
83 19.493679 2.713509 3.188083
84 5.682236 12.264925 8.699930
85 16.656805 -2.363456 -11.850285
86 5.552975 17.311823 -8.074142
87 23.851210 -6.306625 -6.690108
88 7.457815 0.235970 -11.496257
89 5.609940 7.165160 -13.804628
90 14.023581 11.239229 1.306668
91 5.211816 -4.386215 15.210607
92 8.472092 11.918484 -11.576688
93 1.598658 17.115757 5.116006
94 25.495922 -2.466467 -1.416553
95 9.102749 -13.480591 -9.145701
96 17.505633 10.103059 -4.074963
97 15.415367 -10.841596 7.379837
98 13.679510 8.879959 16.436043
99 15.093281 2.844439 -21.095400
100 -3.715720 25.116562 -2.454054
101 31.156969 3.950913 -8.035336
