# Supplementary material for: Cellular organization in lab-evolved and extant multicellular species obeys a maximum entropy law
Source: eLife. 2022 Feb 21;11:e72707. doi: 10.7554/eLife.72707 (PMC8860445; doi:10.7554/eLife.72707)
Supplement: Figure 2—source data 1. — Each subdirectory contains an explanatory README file. [file elife-72707-fig2-data1.zip › Simulation_Data/Snowflake_Simulations/elyes-sim_AspRat=1-2_pole-theta=10_theta=45-3_dtheta=0_back-prob=0-8_include-forces=0_N=10000_cid=00106.txt]

1 0.000000 0.000000 0.000000
2 4.676992 -0.190277 -0.021084
3 2.838867 2.247732 2.582668
4 9.283263 0.024547 -0.750533
5 7.527735 0.362364 -3.389984
6 5.493340 4.882211 5.398182
7 11.427760 0.533380 -4.613673
8 2.838867 -3.244638 1.093066
9 1.687386 5.431730 5.466742
10 9.743025 -2.617516 -5.838339
11 7.821933 8.083589 7.879654
12 12.931331 1.575706 -8.914375
13 2.838867 3.383907 -0.521195
14 7.674215 3.082182 -0.319911
15 4.598385 1.134578 6.512887
16 11.976882 -2.854765 -2.808593
17 7.226370 3.421603 -6.604307
18 7.540849 3.829138 9.203491
19 15.174102 2.619339 -5.794913
20 5.178434 -6.978800 2.660635
21 -0.101176 8.536550 8.477185
22 12.436831 -5.594692 -8.229986
23 9.799957 11.444484 10.465889
24 14.305436 1.833810 -13.366970
25 8.745680 7.734052 4.363327
26 5.464176 -3.767584 4.644956
27 -0.313211 5.004339 9.415993
28 10.139341 -3.252284 -10.222588
29 10.783756 11.096276 6.489346
30 13.824745 5.570834 -10.652881
31 5.462097 7.239532 -0.925212
32 6.846191 7.388378 0.423522
33 7.823854 2.832792 9.061230
34 10.783490 -5.648508 -6.057047
35 6.725295 6.623296 -9.981072
36 9.380616 2.562564 13.315963
37 18.907987 5.310109 -6.627634
38 3.756510 -10.214802 5.360276
39 -3.459025 8.036921 11.350659
40 15.162875 -8.512235 -10.673977
41 11.424558 14.744060 13.357323
42 15.771787 1.950027 -17.811251
43 7.271126 2.514660 2.838529
44 11.666037 3.427213 -2.339836
45 12.058026 4.237760 -6.993163
46 6.546707 10.329971 11.500317
47 11.661783 -0.064449 -12.848810
48 6.793118 4.368572 1.260931
49 3.819768 2.623764 10.630862
50 14.832675 -5.839506 -1.160138
51 6.274041 3.077147 -10.935133
52 7.048378 5.331992 13.360478
53 19.276674 1.844020 -4.262130
54 -2.378267 12.277166 7.699831
55 13.952731 -9.629636 -7.133214
56 8.749866 12.805018 14.568070
57 15.584045 -1.494584 -16.025653
58 12.342792 9.976946 2.409557
59 6.442498 -0.575508 7.583522
60 1.000284 6.080273 13.526800
61 10.078675 -4.223686 -14.792814
62 13.825306 13.999249 4.433504
63 14.918038 9.882579 -12.108824
64 5.344090 10.461742 -3.988718
65 5.619370 11.828826 1.256859
66 10.983422 5.137709 11.629206
67 7.317811 -8.436077 -6.044395
68 6.229690 9.545881 -13.601999
69 10.748715 1.047133 17.523080
70 19.780547 9.404925 -5.126715
71 1.438826 -13.062587 8.253432
72 -7.504117 6.417852 10.457638
73 18.113520 -11.188248 -13.129545
74 9.678516 18.703561 14.384613
75 16.887379 2.278920 -22.342403
