# Supplementary material for: Cellular organization in lab-evolved and extant multicellular species obeys a maximum entropy law
Source: eLife. 2022 Feb 21;11:e72707. doi: 10.7554/eLife.72707 (PMC8860445; doi:10.7554/eLife.72707)
Supplement: Figure 2—source data 1. — Each subdirectory contains an explanatory README file. [file elife-72707-fig2-data1.zip › Simulation_Data/Snowflake_Simulations/elyes-sim_AspRat=1-2_pole-theta=10_theta=45-3_dtheta=0_back-prob=0-8_include-forces=0_N=10000_cid=00107.txt]

1 0.000000 0.000000 0.000000
2 4.645922 0.438191 0.301331
3 2.838867 0.903080 3.302562
4 7.324901 -0.281135 3.778007
5 2.838867 -3.350937 0.702631
6 7.415950 2.947337 -2.109637
7 5.500793 1.955164 7.007197
8 6.891190 -3.538515 6.775173
9 2.838867 2.939888 -1.754858
10 7.749840 -2.524144 1.472611
11 5.553852 4.359834 3.981786
12 10.857923 1.872523 5.409310
13 5.547958 -7.006098 1.797783
14 6.462818 4.728894 -6.071863
15 8.408879 2.419053 10.636398
16 6.582978 -7.587032 9.073451
17 7.087601 4.153161 0.438587
18 2.016956 3.586987 6.752598
19 6.850552 -3.628698 2.602861
20 11.512082 2.297531 -3.716216
21 9.335260 0.151507 8.358244
22 4.883526 -7.441475 6.055570
23 5.476266 5.814662 -4.324334
24 12.191574 -2.455729 1.691592
25 7.944746 8.322615 4.652982
26 14.545839 4.384423 6.825999
27 8.608148 -10.516640 2.055391
28 4.494871 6.324453 -9.998819
29 11.398242 2.861167 14.211853
30 5.882484 -11.960217 10.544449
31 11.065778 -2.636501 4.267623
32 8.397739 5.283725 7.563990
33 8.999738 -7.439961 7.113373
34 5.424881 6.011481 0.158120
35 10.684779 -2.607150 4.813402
36 5.002922 8.450834 2.325937
37 11.920674 3.311874 9.481222
38 5.869152 -11.018331 -0.094426
39 8.619892 4.768906 -9.961216
40 12.794183 1.696149 10.804199
41 9.430303 -9.444559 11.941197
42 9.076627 8.388435 0.537518
43 1.192311 6.462900 10.349458
44 11.095516 -3.406990 4.563488
45 16.025941 1.328716 -4.409346
46 12.960768 -0.553597 5.880311
47 2.539486 -11.368791 5.060583
48 7.791861 9.031607 -6.804715
49 16.835841 -1.870500 1.718661
50 6.412863 12.321167 5.855709
51 18.858177 3.893905 5.854005
52 11.008677 -14.506288 1.776280
53 2.432932 7.974639 -13.864256
54 14.560309 2.594986 17.639388
55 5.047122 -16.123201 12.497167
56 7.186560 1.706177 7.754575
57 2.266406 -6.693063 3.580846
58 6.292717 6.652924 -4.297927
59 3.680524 -4.084155 9.804288
60 7.051618 4.068088 -0.882201
61 6.179638 7.097442 7.430776
62 15.097192 1.682053 4.077411
63 8.699458 -7.321659 4.920300
64 7.960023 -11.594480 7.722252
65 9.035283 6.229635 3.855666
66 3.482629 3.760799 10.948218
67 9.120467 -0.187548 4.272475
68 12.872467 0.960422 -7.734067
69 6.362518 -10.909287 3.695803
70 5.034719 10.156927 -5.179554
71 15.061899 -1.824351 -1.646705
72 15.192598 6.570910 10.644718
73 12.673470 -10.636914 3.855482
74 0.198747 6.262508 -11.148218
75 13.045105 -0.233014 16.949649
76 2.293282 -14.517751 9.945873
77 15.261819 -4.695352 4.396901
78 10.868619 9.105181 8.587812
79 10.786523 -11.756077 7.096024
80 4.325681 10.003242 1.782692
81 13.488280 -2.297145 8.548859
82 4.935385 12.749239 0.507200
83 12.504917 4.073239 14.055539
84 6.008053 -15.117352 -2.351680
85 11.213470 4.103625 -13.795002
86 17.323641 1.089183 9.844530
87 12.019771 -11.005586 15.497490
88 11.467587 12.407241 0.497316
89 0.560498 9.491504 13.861811
90 15.441056 -3.056240 6.265428
91 20.583184 0.471689 -5.050569
92 16.899399 -0.342395 3.388162
93 0.441212 -15.427248 4.047575
94 10.588817 12.319033 -8.581964
95 21.485054 -2.206875 1.886843
96 4.240691 16.277052 7.097007
97 23.132963 2.899608 4.235385
98 13.776093 -18.186532 0.994302
99 -0.377305 9.406355 -17.303908
100 18.058769 1.710028 20.606277
101 4.244157 -20.463951 14.038101
