# Supplementary material for: Cellular organization in lab-evolved and extant multicellular species obeys a maximum entropy law
Source: eLife. 2022 Feb 21;11:e72707. doi: 10.7554/eLife.72707 (PMC8860445; doi:10.7554/eLife.72707)
Supplement: Figure 2—source data 1. — Each subdirectory contains an explanatory README file. [file elife-72707-fig2-data1.zip › Simulation_Data/Snowflake_Simulations/elyes-sim_AspRat=1-2_pole-theta=10_theta=45-3_dtheta=0_back-prob=0-8_include-forces=0_N=10000_cid=00108.txt]

1 0.000000 0.000000 0.000000
2 4.565144 -0.855592 0.427608
3 2.838867 3.422264 -0.102843
4 9.026466 -2.241708 0.656867
5 8.138890 1.621168 -0.508148
6 7.250687 3.817027 0.299207
7 13.297070 -4.108077 1.047761
8 7.799130 1.512509 2.355058
9 5.959305 4.618572 -3.037695
10 12.507869 -1.046708 -1.839819
11 11.132606 5.141234 -1.147009
12 11.872680 3.916219 1.028034
13 17.384975 -6.378671 1.106995
14 2.298086 7.194630 -2.395974
15 10.871911 -5.428704 3.150666
16 10.890084 1.537014 -4.001783
17 9.746511 3.209600 3.930120
18 17.145762 -2.268973 2.307483
19 12.242695 1.385882 2.212461
20 8.535851 5.592005 -6.808374
21 16.297641 -0.299894 -4.460697
22 10.510724 8.963344 -3.334786
23 16.447057 3.618833 1.960742
24 21.468507 -8.654761 1.333865
25 2.838867 0.297117 -3.410893
26 7.925870 -0.306350 -2.433422
27 9.109016 3.560064 -4.391597
28 16.000997 -5.740761 -2.083494
29 10.397151 4.455080 -2.791876
30 15.785506 1.849862 -1.034453
31 14.229708 6.512240 3.764224
32 19.169419 -8.980933 4.241582
33 1.586965 11.127235 -4.832237
34 12.993145 -8.896845 5.452950
35 12.899304 1.053455 -8.189134
36 12.303494 2.332970 7.749170
37 20.943271 0.186961 3.513048
38 15.293626 0.623715 5.357705
39 11.316951 6.256003 -10.510080
40 20.557070 -0.075030 -3.200407
41 9.511555 12.862183 -5.726036
42 19.946596 5.331067 -0.184746
43 24.062616 -9.423119 4.864001
44 2.838867 -2.270351 -2.562807
45 1.676883 7.705936 0.182793
46 10.138090 0.436457 0.171591
47 9.618123 5.323006 0.957554
48 7.708848 1.948616 -6.134801
49 12.253901 0.883629 -5.838686
50 14.188877 6.786247 1.634137
51 14.907571 0.697979 0.565426
52 18.333530 -10.427848 -0.469725
53 -1.573392 8.709983 -3.976166
54 8.860700 -7.510887 6.527230
55 9.833238 0.205651 -8.111794
56 8.517552 0.937308 7.550616
57 19.670107 0.635662 0.077592
58 14.649763 -1.974916 0.571516
59 11.798428 3.280455 -8.756185
60 17.344652 -1.985362 -8.441225
61 8.840719 9.426199 -7.430941
62 24.558417 -9.315976 -1.796133
63 5.546872 1.109815 -7.136651
64 11.236065 0.414732 -5.664473
65 9.568530 5.493280 -8.629170
66 18.703801 -7.215804 -5.609063
67 15.017790 4.193495 -2.086543
68 18.531947 5.517358 -0.144142
69 12.778798 10.306224 5.575901
70 23.240735 -9.241751 6.013020
71 3.195860 15.209524 -4.105592
72 14.502810 -12.625890 7.825803
73 13.360163 -2.601691 -10.680952
74 14.668911 1.512504 11.702972
75 25.013266 2.357641 4.273476
76 19.683247 -0.091756 5.326653
77 10.583435 8.397500 -14.338602
78 24.939252 0.421322 -1.635931
79 8.517320 16.768389 -8.107297
80 23.438338 7.229659 -2.658401
81 26.295957 -9.913553 8.947162
