# Supplementary material for: Cellular organization in lab-evolved and extant multicellular species obeys a maximum entropy law
Source: eLife. 2022 Feb 21;11:e72707. doi: 10.7554/eLife.72707 (PMC8860445; doi:10.7554/eLife.72707)
Supplement: Figure 2—source data 1. — Each subdirectory contains an explanatory README file. [file elife-72707-fig2-data1.zip › Simulation_Data/Snowflake_Simulations/elyes-sim_AspRat=1-2_pole-theta=10_theta=45-3_dtheta=0_back-prob=0-8_include-forces=0_N=10000_cid=00109.txt]

1 0.000000 0.000000 0.000000
2 4.646468 0.397393 0.347242
3 2.838867 -0.791678 3.331023
4 9.081258 1.495046 1.304106
5 2.838867 -2.983546 1.679560
6 7.048041 3.942794 1.548997
7 5.767152 -2.463538 6.553378
8 13.561413 2.772677 1.659092
9 2.838867 3.270873 -1.011859
10 7.588864 -2.204106 2.434380
11 2.496859 -4.024302 6.366614
12 10.916698 5.533245 1.629298
13 5.574821 -6.072515 3.884075
14 9.534549 7.780102 2.536776
15 8.768250 -4.235815 9.678987
16 15.497842 6.562726 0.367809
17 2.838867 2.013553 2.769129
18 7.350827 3.483649 -1.368305
19 5.935912 -2.686465 4.857877
20 7.545241 5.704813 5.602356
21 7.733653 -0.531315 10.043510
22 16.587446 3.119510 -1.581968
23 6.112145 6.385440 -2.189563
24 10.680802 -5.361292 3.937099
25 1.283919 -7.802573 8.827799
26 12.321602 9.996107 1.761659
27 8.451744 -9.064997 6.047536
28 9.505540 11.760719 0.552970
29 11.969210 -5.264883 12.920593
30 17.779625 10.397936 -1.019805
31 5.785020 1.822400 5.397038
32 12.720996 1.467422 -1.251904
33 11.208419 4.517427 3.012791
34 16.988095 0.772996 3.669259
35 6.567459 3.421834 -3.431869
36 11.155881 -4.434331 0.990730
37 5.288582 -7.248831 7.627697
38 14.740424 7.261542 0.154935
39 6.295140 -10.386976 3.078969
40 11.691559 8.917855 6.256247
41 12.682080 -2.643184 11.067188
42 14.399796 10.690689 1.607106
43 5.557812 4.383599 5.752836
44 11.662131 4.460709 -0.878761
45 6.366438 0.702783 7.705557
46 11.085922 7.220819 7.826528
47 9.485753 2.231596 13.386059
48 18.926520 3.014241 -5.623044
49 9.433419 9.435037 -3.448455
50 13.823721 -8.550781 5.303335
51 2.165262 -8.981807 13.024736
52 13.671130 14.470427 1.526428
53 11.610421 -11.972035 7.908202
54 8.967458 15.725764 -1.874682
55 14.983617 -6.266062 16.357545
56 20.417962 13.922255 -2.602379
57 2.838867 -2.225855 -2.601546
58 7.880308 -2.536511 -0.498999
59 2.293378 0.432704 7.571892
60 12.814919 -0.911917 1.085145
61 5.401165 -6.025042 -0.311814
62 5.367394 7.941236 2.533639
63 15.408392 6.273340 3.687803
64 6.584856 -5.233344 5.532334
65 2.714898 -4.053018 10.808828
66 9.682661 9.131679 -0.675059
67 5.741581 -7.071391 8.214904
68 10.770849 -8.206261 9.761419
69 3.912596 0.893586 6.937392
70 9.152002 3.700140 -5.429159
71 9.252589 -5.321802 6.212976
72 10.575182 4.780868 8.724442
73 5.746384 1.527559 13.448424
74 20.499788 5.200776 -1.960840
75 9.389639 5.954041 -5.165056
76 14.522577 -4.812896 6.110039
77 -0.815585 -8.142523 12.733967
78 10.210787 13.649326 0.354504
79 8.089419 -11.004398 10.033647
80 11.945390 13.276407 -2.842830
81 14.317943 -2.453077 15.442267
82 16.346211 14.543490 -1.755563
83 9.081593 4.968445 6.391129
84 16.341378 0.924877 -4.165559
85 15.626759 4.663882 4.553212
86 18.528644 1.244867 7.814821
87 9.909421 3.483951 -6.687688
88 14.762130 -6.577582 -1.085147
89 8.393663 -10.590912 8.677643
90 18.737838 9.282890 -1.177006
91 6.488059 -15.017124 2.470026
92 13.892531 9.686531 10.315810
93 13.883147 1.639019 11.024658
94 12.627366 14.432230 3.764528
95 7.968344 6.991857 8.798579
96 14.305698 2.829425 2.304335
97 4.219451 4.585656 7.396725
98 15.206281 9.019635 9.085272
99 11.264245 4.965465 16.744265
100 20.758085 3.022418 -9.926665
101 13.140890 11.727681 -5.109940
102 16.000430 -8.918663 9.164454
103 5.156476 -7.005208 15.656718
104 14.638963 19.046328 1.443497
105 14.584352 -15.169251 9.588185
106 8.504200 19.575252 -4.496627
107 18.124620 -7.251608 19.684958
108 22.439601 17.672916 -4.515032
