# Supplementary material for: Cellular organization in lab-evolved and extant multicellular species obeys a maximum entropy law
Source: eLife. 2022 Feb 21;11:e72707. doi: 10.7554/eLife.72707 (PMC8860445; doi:10.7554/eLife.72707)
Supplement: Figure 2—source data 1. — Each subdirectory contains an explanatory README file. [file elife-72707-fig2-data1.zip › Simulation_Data/Snowflake_Simulations/elyes-sim_AspRat=1-2_pole-theta=10_theta=45-3_dtheta=0_back-prob=0-8_include-forces=0_N=10000_cid=00110.txt]

1 0.000000 0.000000 0.000000
2 4.681592 -0.006719 -0.004445
3 2.838867 0.271817 -3.413003
4 7.522858 2.751133 -2.030055
5 2.838867 3.421287 0.131402
6 7.527377 2.929937 1.744610
7 6.031602 3.200964 -4.417086
8 10.377793 5.751726 -4.210645
9 2.838867 -1.214244 3.201263
10 3.918408 -2.861146 -6.379612
11 10.940625 2.057692 -4.790427
12 5.756648 6.996778 0.864666
13 9.676323 6.522180 3.824548
14 6.875081 6.932819 -2.149172
15 14.568095 5.160827 -5.579530
16 2.024851 2.282290 -7.295916
17 1.971696 7.425149 1.863089
18 11.068146 2.494153 4.400677
19 10.299841 3.242067 -3.167255
20 10.412719 10.199081 -4.172521
21 5.795183 -2.022436 6.730645
22 5.326086 -6.073840 -9.469622
23 11.649249 3.220835 -9.024407
24 7.300534 8.551346 4.735244
25 11.407932 10.060641 6.343874
26 6.523432 10.815010 0.413253
27 18.975615 4.188170 -6.822260
28 2.838867 -3.423315 -0.058188
29 7.521636 -1.385584 3.128367
30 7.767864 3.641691 -6.380747
31 6.500883 4.236089 2.520413
32 7.582652 4.425590 5.932880
33 9.431295 9.283709 -6.742615
34 7.177268 -2.189478 3.295266
35 3.176025 -3.209008 -10.751054
36 13.726095 4.710709 -7.022980
37 9.673107 6.979570 2.972435
38 11.666579 6.758208 7.795040
39 5.265627 11.039148 -2.723071
40 17.379033 2.097321 -3.999911
41 1.253617 3.872657 -11.616372
42 0.889707 11.730990 3.330978
43 15.001221 1.819577 6.841649
44 14.881413 3.406014 -2.274241
45 9.665215 14.766346 -3.515586
46 9.370727 -2.256479 9.719334
47 6.121201 -8.885609 -13.106541
48 11.964663 4.573508 -13.494914
49 8.809201 9.325793 9.091501
50 12.667752 13.991160 8.533139
51 6.018135 14.702246 2.972829
52 23.391002 3.649694 -8.268232
53 7.020990 -1.093710 -4.066316
54 6.933182 5.573318 -8.069582
55 5.244282 -4.921650 3.702019
56 5.741560 -2.800671 -10.435977
57 15.289850 2.887441 -4.369243
58 8.284554 8.968734 7.268236
59 6.100022 7.556899 2.185738
60 17.189182 7.230638 -8.516778
61 -1.563476 4.757065 -8.179678
62 2.358928 11.558638 0.267483
63 14.064579 -0.787566 4.218085
64 12.164264 4.806491 0.555397
65 11.848242 12.942543 -0.979665
66 9.144886 -4.929846 7.059427
67 3.292963 -9.711549 -11.023687
68 13.439386 6.951718 -10.654609
69 11.207824 10.243148 6.020750
70 12.434480 10.161183 10.670273
71 9.588034 13.251955 2.523029
72 21.119370 0.291481 -6.864204
73 5.873875 -6.938611 0.443778
74 6.342194 -3.002916 7.100116
75 4.809875 2.323620 -9.429456
76 7.755556 1.973873 6.138397
77 8.223691 5.716365 10.372258
78 7.712290 12.883655 -9.187331
79 11.768717 -3.094378 3.318199
80 2.099135 -3.159477 -15.306349
81 15.885526 8.342861 -9.008886
82 13.861374 5.868722 4.704404
83 13.648160 6.588960 12.033151
84 3.710826 15.321748 -3.789387
85 20.023531 -1.344047 -2.246584
86 0.400062 4.432471 -16.168103
87 0.239997 15.907973 5.318869
88 18.953068 1.321481 9.300764
89 19.486224 3.273566 -1.455537
90 9.125548 19.363009 -2.821800
91 13.082369 -2.569311 12.554419
92 6.874392 -11.539188 -16.888765
93 12.534513 6.074539 -17.890461
94 10.512378 10.803866 13.177825
95 13.865530 17.966457 10.696293
96 5.304636 18.135578 6.059616
97 27.864620 2.618773 -9.112511
