# Supplementary material for: Cellular organization in lab-evolved and extant multicellular species obeys a maximum entropy law
Source: eLife. 2022 Feb 21;11:e72707. doi: 10.7554/eLife.72707 (PMC8860445; doi:10.7554/eLife.72707)
Supplement: Figure 2—source data 1. — Each subdirectory contains an explanatory README file. [file elife-72707-fig2-data1.zip › Simulation_Data/Snowflake_Simulations/elyes-sim_AspRat=1-2_pole-theta=10_theta=45-3_dtheta=0_back-prob=0-8_include-forces=0_N=10000_cid=00111.txt]

1 0.000000 0.000000 0.000000
2 4.563762 0.550118 -0.789288
3 2.838867 -1.344859 3.148623
4 6.924066 -0.614944 -4.374428
5 8.141293 -1.173765 1.213493
6 4.900145 -2.926681 7.031474
7 9.289384 -2.137052 -8.114581
8 2.838867 -3.369843 -0.605499
9 7.918332 1.490482 1.975529
10 2.449610 -5.004934 5.645414
11 11.110566 0.081723 -5.704656
12 11.872784 -3.327921 3.027805
13 6.483542 -5.165011 10.812856
14 11.748041 -3.412643 -11.886965
15 2.838867 2.281776 2.552640
16 6.495902 3.018153 -3.944803
17 9.236103 -4.325919 -5.189771
18 12.525965 -0.521978 0.850909
19 8.964832 -2.196767 8.682891
20 8.087578 -2.340324 -12.391961
21 5.704064 -6.970526 -1.457656
22 11.240088 3.124687 4.824537
23 3.967968 -6.195672 9.652703
24 15.343126 1.172364 -7.359757
25 15.583473 -5.813914 4.417644
26 10.271562 -4.718499 13.100467
27 13.933191 -5.523771 -15.426033
28 2.838867 -0.989715 -3.277642
29 3.226032 -3.132642 11.146879
30 7.140231 -4.005028 0.330687
31 12.242066 0.449198 2.027395
32 -0.099395 -8.513691 4.659089
33 14.842490 -1.113665 -3.600986
34 12.885578 -7.658693 3.045121
35 16.063386 -2.810218 -12.779443
36 3.003807 2.331971 6.996952
37 8.657131 5.600402 -7.189550
38 7.982400 -8.489832 -4.256124
39 15.100561 -1.289774 -2.693605
40 13.414216 -0.918401 9.271898
41 10.024890 -3.847839 -16.100850
42 9.100770 -9.936549 -2.664664
43 15.130980 4.666885 6.884970
44 3.805948 -3.776589 13.381433
45 19.556024 1.515465 -9.343871
46 19.021284 -8.845524 5.324228
47 13.818472 -3.781139 15.983346
48 16.012007 -7.761583 -18.973841
49 7.082478 4.176962 -0.256650
50 4.752341 -5.312052 3.766392
51 5.240397 -2.525180 -8.021056
52 10.816721 0.540473 4.325584
53 12.970528 -4.628085 -8.274479
54 4.770133 -4.848635 -4.329076
55 10.877790 -1.194252 3.928846
56 -0.332702 -5.790279 9.025297
57 14.365105 -2.680914 -6.952637
58 4.238851 -6.555032 14.392080
59 14.912411 -6.506356 -12.331192
60 7.083952 1.697501 3.744073
61 9.553878 2.097259 -7.040344
62 9.308026 -7.176471 -8.603100
63 15.489032 1.261841 3.647310
64 11.753821 0.978725 7.297456
65 7.343088 -5.793540 -15.094307
66 6.681092 -10.518451 1.040200
67 15.665016 2.969266 4.403236
68 7.275601 -4.177044 11.835899
69 19.364567 -0.440258 -6.355217
70 17.394597 -6.292994 8.451494
71 11.536516 -1.319131 15.674536
72 18.272484 -6.169598 -16.157526
73 4.972017 -2.077798 -7.291422
74 0.613332 -3.575305 14.994010
75 11.728043 -4.366419 1.181995
76 16.716938 -0.910325 1.822323
77 0.951492 -12.382800 2.733663
78 18.599610 -1.822870 -0.918323
79 12.770824 -12.321629 2.855688
80 20.677339 -2.051737 -12.873214
81 3.260311 -1.206218 9.679686
82 10.937877 8.600609 -9.954597
83 6.586082 -12.612500 -2.555133
84 17.585107 -1.615806 -6.638899
85 17.914418 0.301006 9.691685
86 12.306497 -5.692775 -19.748082
87 12.737414 -12.524583 -4.069445
88 19.004831 6.904890 8.204189
89 2.853890 -0.646133 16.714222
90 24.020952 1.221665 -10.668765
91 22.496931 -11.916228 5.956139
92 17.252818 -2.824198 19.017598
93 18.049278 -10.082865 -22.491902
