# Supplementary material for: Cellular organization in lab-evolved and extant multicellular species obeys a maximum entropy law
Source: eLife. 2022 Feb 21;11:e72707. doi: 10.7554/eLife.72707 (PMC8860445; doi:10.7554/eLife.72707)
Supplement: Figure 2—source data 1. — Each subdirectory contains an explanatory README file. [file elife-72707-fig2-data1.zip › Simulation_Data/Snowflake_Simulations/elyes-sim_AspRat=1-2_pole-theta=10_theta=45-3_dtheta=0_back-prob=0-8_include-forces=0_N=10000_cid=00112.txt]

1 0.000000 0.000000 0.000000
2 4.655823 -0.318890 0.320720
3 2.838867 1.414064 -3.118156
4 9.235996 -1.155225 0.768685
5 7.850228 2.426753 -1.107165
6 5.632046 2.840481 -6.592927
7 13.851704 -1.297968 1.459687
8 2.838867 -3.212929 1.183028
9 7.231582 -0.169026 3.943515
10 3.179138 5.518414 -4.797490
11 11.380076 -5.048589 0.606600
12 11.272446 5.465885 -2.033735
13 8.323222 4.153572 -10.190704
14 18.403212 -2.184481 1.981161
15 7.252157 -3.912748 -0.032653
16 12.031565 -0.074074 4.054647
17 12.294167 2.391143 -0.928907
18 4.805297 3.196583 -10.948535
19 16.209754 -3.223367 4.702229
20 5.247686 -6.019881 -1.286841
21 9.598901 0.418489 7.936314
22 3.339567 9.833647 -6.600752
23 13.502631 -9.216697 0.436659
24 15.244305 7.896464 -2.324463
25 11.391005 5.552025 -13.430350
26 21.806705 0.434851 3.137436
27 2.838867 -1.349302 -3.146721
28 7.089506 -2.683540 3.196003
29 12.368349 -1.614291 -2.355295
30 10.151302 5.555413 1.060364
31 9.744317 4.524978 -6.410337
32 17.059994 0.966737 -0.628284
33 1.689704 -7.396541 2.162034
34 10.898619 -2.358695 5.184412
35 3.012914 9.309788 -2.478118
36 9.417580 -9.024161 0.252941
37 11.450279 8.908961 -4.843581
38 8.752026 2.299329 -14.210598
39 21.195445 -4.119559 -0.889474
40 10.307981 -7.437251 0.028160
41 14.159772 1.949482 7.682065
42 16.968364 2.211952 -0.960431
43 2.807293 3.438932 -15.161342
44 18.281139 -5.073292 8.467749
45 7.865862 -8.466198 -4.295437
46 11.474467 1.022881 12.176689
47 2.735824 14.268095 -7.915712
48 15.457014 -13.467522 0.298914
49 18.868952 10.790449 -2.867629
50 14.314226 7.482177 -16.527300
51 24.948005 3.604805 4.547195
52 7.225969 1.021344 -3.735199
53 7.481362 6.840777 -1.509609
54 17.053146 -3.564766 -0.636509
55 7.605630 -3.193506 7.182997
56 0.090418 7.830022 -7.010613
57 15.084285 -6.390984 -1.457001
58 14.753369 6.530988 0.521724
59 11.314598 1.806029 -12.497726
60 11.103413 -5.121266 1.835219
61 11.598651 -1.040432 8.374413
62 14.809327 -1.223463 -0.304222
63 5.925047 0.553934 -14.346211
64 20.503083 -3.197277 5.863384
65 5.066083 -10.431733 -1.819961
66 9.563843 3.886353 10.720974
67 2.627075 11.146968 -10.789926
68 16.782582 -10.809806 2.983337
69 19.384775 6.455565 -1.574828
70 14.902468 8.238723 -12.947733
71 23.363297 1.445440 7.179387
72 5.307088 -3.138336 -6.696822
73 9.522800 -5.757395 5.731676
74 15.674893 -1.291816 -5.635154
75 12.069485 8.561756 4.084460
76 13.660515 2.918496 -7.775712
77 19.906835 3.669120 -3.176060
78 -0.977495 -10.037297 -0.224197
79 11.380859 -6.004719 7.685529
80 2.625126 13.275879 -0.027181
81 7.105794 -12.969304 -0.718450
82 11.411359 12.364980 -8.000464
83 9.253485 -0.252553 -18.097525
84 24.441106 -5.962531 -3.696073
85 13.786640 -7.981377 2.745601
86 16.095971 4.448156 11.131114
87 21.602556 2.335764 -1.567580
88 0.548835 3.996854 -19.221284
89 20.506274 -7.618033 11.681363
90 10.924544 -10.557952 -7.147909
91 13.079325 1.184400 16.566966
92 1.719716 18.692664 -9.052784
93 18.032180 -17.333613 -0.166091
94 22.700000 13.436777 -3.312620
95 17.678860 8.849477 -19.461314
96 24.587648 8.033672 4.739342
