# Supplementary material for: Cellular organization in lab-evolved and extant multicellular species obeys a maximum entropy law
Source: eLife. 2022 Feb 21;11:e72707. doi: 10.7554/eLife.72707 (PMC8860445; doi:10.7554/eLife.72707)
Supplement: Figure 2—source data 1. — Each subdirectory contains an explanatory README file. [file elife-72707-fig2-data1.zip › Simulation_Data/Snowflake_Simulations/elyes-sim_AspRat=1-2_pole-theta=10_theta=45-3_dtheta=0_back-prob=0-8_include-forces=0_N=10000_cid=00113.txt]

1 0.000000 0.000000 0.000000
2 4.585599 0.826581 -0.269580
3 2.838867 -2.575538 2.255897
4 9.184884 1.686652 -0.240010
5 2.838867 -1.488371 -3.083378
6 6.636273 4.203940 -2.311593
7 5.359171 -5.611197 4.774203
8 13.757129 2.647815 -0.493943
9 4.669224 -1.968915 6.263819
10 11.694094 4.053949 -3.047395
11 3.875834 -5.693727 -4.093982
12 8.096136 8.330012 -3.935244
13 7.142303 -9.170786 7.210345
14 15.992947 6.230444 0.901593
15 2.838867 -3.403962 -0.368120
16 8.102085 -1.745616 0.624718
17 1.741652 -5.203852 5.671995
18 4.696903 0.643158 -6.516442
19 10.827652 5.687811 -2.421601
20 4.014674 -8.483754 7.892277
21 4.211917 1.695161 8.743145
22 14.209899 6.163663 -6.377383
23 4.476661 -10.318763 -4.441354
24 9.260756 12.637425 -5.347240
25 8.744245 -12.517571 10.056781
26 17.997165 10.186566 2.400747
27 2.838867 3.412589 0.276965
28 7.245142 -2.559195 2.860969
29 11.371131 5.403608 0.849118
30 7.266394 -1.831334 -3.330393
31 9.497925 -7.108899 4.134485
32 17.178001 -0.030235 -1.446477
33 10.546220 5.163167 -7.198739
34 7.526726 -7.647430 -5.717456
35 7.731019 12.313866 -1.991733
36 6.438362 -13.523604 6.628040
37 15.256859 10.469054 -0.227123
38 5.426189 -7.292429 -0.177064
39 7.903923 -6.074422 1.626622
40 0.146851 -8.371968 8.711617
41 6.199289 2.982509 -10.277962
42 14.017120 5.123745 -5.469677
43 2.348695 -11.151713 11.356795
44 4.458655 5.749945 11.036035
45 16.820570 8.790746 -9.221772
46 4.655308 -14.989167 -4.305725
47 9.228529 14.402669 -9.429459
48 10.297582 -16.200353 12.479872
49 19.762869 13.962277 4.512158
50 12.312722 0.686714 -3.239742
51 3.798530 -3.824377 10.211070
52 11.836444 9.486195 -6.045927
53 10.002080 -9.251086 10.615762
54 18.651746 6.821026 4.417789
55 4.949356 -5.743898 2.770697
56 9.879958 -4.994227 -1.838478
57 2.156294 -9.581376 6.340572
58 4.452423 5.027142 -7.225348
59 13.288776 7.716759 -5.521259
60 1.110394 -7.654800 11.157186
61 5.032983 5.884902 7.496725
62 15.378374 10.426697 -6.870175
63 8.188810 -12.708516 -4.980487
64 11.783070 13.953146 -8.766077
65 7.171246 -16.599436 10.860334
66 18.458853 11.761011 6.534705
67 5.409517 7.289898 -0.145866
68 11.893972 -2.091119 3.144846
69 12.243976 8.984309 -1.640533
70 11.897174 -1.607590 -3.891824
71 13.670216 -8.880261 2.981852
72 20.680614 -3.110049 -1.584567
73 9.077025 5.733358 -11.603694
74 10.975918 -9.531115 -8.229296
75 8.817515 13.330829 2.199562
76 5.705206 -18.046728 5.673586
77 14.077037 14.764871 -1.665098
78 7.403371 -11.516481 0.114933
79 7.578400 -10.591557 2.805310
80 -1.955697 -11.618901 11.337001
81 8.395981 5.319390 -13.669509
82 16.596031 4.631058 -9.333792
83 0.743247 -13.352889 15.157723
84 1.533020 7.843856 13.650959
85 21.191910 8.646931 -10.029450
86 4.222295 -19.629738 -3.934751
87 9.637611 15.499888 -13.952494
88 11.908028 -19.881777 14.881670
89 21.948865 17.817100 5.974749
