# Supplementary material for: Cellular organization in lab-evolved and extant multicellular species obeys a maximum entropy law
Source: eLife. 2022 Feb 21;11:e72707. doi: 10.7554/eLife.72707 (PMC8860445; doi:10.7554/eLife.72707)
Supplement: Figure 2—source data 1. — Each subdirectory contains an explanatory README file. [file elife-72707-fig2-data1.zip › Simulation_Data/Snowflake_Simulations/elyes-sim_AspRat=1-2_pole-theta=10_theta=45-3_dtheta=0_back-prob=0-8_include-forces=0_N=10000_cid=00114.txt]

1 0.000000 0.000000 0.000000
2 4.616691 0.142015 0.701919
3 2.838867 -3.201515 1.213578
4 9.139038 -0.626209 1.551441
5 8.018577 0.040783 -2.161393
6 5.575973 -6.780154 2.485179
7 13.690491 -0.620964 2.573162
8 2.838867 -1.204102 3.205091
9 1.861138 -6.621883 3.883178
10 11.656116 0.491844 5.043706
11 11.540752 0.013986 -5.242524
12 8.453795 -10.399175 3.177289
13 18.287988 -0.547508 3.449431
14 6.812534 0.082697 4.569268
15 5.309584 -5.983348 -1.223347
16 12.710536 0.040825 -1.013926
17 9.816614 3.360050 -4.513238
18 4.549128 -10.520489 4.661672
19 16.449126 2.865506 2.700029
20 1.737984 -1.924242 7.453749
21 -1.788368 -6.927206 6.406968
22 14.049620 1.850760 8.830666
23 14.656219 0.614642 -8.666828
24 8.498715 -13.507591 6.358070
25 22.915311 -0.404313 4.141679
26 7.132967 3.541062 2.079042
27 4.194202 -4.346198 5.292108
28 11.701184 -3.917103 0.006431
29 12.368345 0.914455 -1.848576
30 5.512702 -11.018031 1.136836
31 5.985097 1.044424 5.402135
32 13.661219 4.363209 5.923328
33 15.319843 -2.330541 -5.185018
34 7.548970 -14.746513 3.429436
35 21.237909 -3.873926 3.328833
36 9.215852 0.806405 8.500310
37 7.804342 -8.694174 -4.112092
38 16.482577 0.222840 -3.763231
39 10.860362 7.363979 -6.684707
40 6.307272 -12.521773 8.223333
41 19.134819 6.699821 2.725955
42 -0.159814 -2.936759 11.605284
43 -5.960785 -6.806503 8.517157
44 17.000238 5.147660 9.284473
45 17.083540 1.185044 -12.615822
46 8.359338 -16.373354 10.054930
47 27.535322 -0.410059 4.894484
48 2.838867 2.881374 1.849366
49 6.921507 -3.187451 2.978087
50 12.470977 2.147652 2.544172
51 6.051132 -8.738903 6.449919
52 15.685678 -0.504768 6.546494
53 7.202761 -0.646717 3.858839
54 2.258832 -6.991107 8.297604
55 10.109127 2.004241 8.929722
56 12.448301 -2.827743 -8.541397
57 21.280160 2.646746 2.658680
58 10.042279 2.634951 6.253424
59 9.416133 -5.418671 -2.835499
60 12.671708 0.343697 -5.451087
61 8.548548 7.617251 -4.289903
62 5.298782 -14.818185 3.795957
63 15.219306 7.107543 2.176289
64 -1.765043 -4.238632 8.921412
65 -3.096532 -4.118323 9.597661
66 16.301659 4.422438 -10.271463
67 5.012379 -14.674136 8.861322
68 25.354224 -1.972896 7.514050
69 9.329376 7.447215 3.431087
70 5.062115 -5.903499 9.609208
71 13.425649 -7.794128 -1.947455
72 16.913476 1.784749 -1.142211
73 1.904888 -13.570939 0.638863
74 8.881817 3.657197 7.977970
75 16.212590 8.214318 6.629765
76 19.308145 -4.679621 -4.505868
77 6.233084 -19.174239 4.160420
78 23.243463 -8.082043 3.144469
79 11.182878 2.041248 12.555861
80 10.366196 -11.119855 -7.186134
81 20.011345 0.012050 -6.824470
82 11.685616 11.455886 -8.803660
83 9.048093 -13.900508 11.743720
84 21.947870 10.427165 2.428093
85 -1.691501 -4.242146 15.827002
86 -10.195334 -6.703773 10.510845
87 19.753847 8.841102 8.542751
88 21.427190 1.826267 -13.325174
89 8.160334 -19.269714 13.727289
90 29.877299 1.427091 8.199277
