# Supplementary material for: Cellular organization in lab-evolved and extant multicellular species obeys a maximum entropy law
Source: eLife. 2022 Feb 21;11:e72707. doi: 10.7554/eLife.72707 (PMC8860445; doi:10.7554/eLife.72707)
Supplement: Figure 2—source data 1. — Each subdirectory contains an explanatory README file. [file elife-72707-fig2-data1.zip › Simulation_Data/Snowflake_Simulations/elyes-sim_AspRat=1-2_pole-theta=10_theta=45-3_dtheta=0_back-prob=0-8_include-forces=0_N=10000_cid=00115.txt]

1 0.000000 0.000000 0.000000
2 4.619060 -0.063689 0.700149
3 2.838867 -2.899448 1.820898
4 9.180656 -0.041583 1.747869
5 2.838867 1.696886 2.973726
6 6.864613 1.034629 4.378848
7 5.910493 -5.873097 3.717106
8 11.513156 2.929720 4.095727
9 7.754811 2.875978 -0.443119
10 3.560754 -7.128710 0.648778
11 12.732372 0.254495 -0.912824
12 5.771710 3.183355 6.300052
13 9.106055 2.110976 8.343786
14 8.947544 -9.215839 4.902490
15 12.993281 2.808891 8.288134
16 2.838867 -1.592345 -3.030991
17 7.860270 -2.176243 -1.493777
18 1.665556 -6.376844 4.333407
19 4.872314 -0.232811 6.426696
20 10.529332 3.451453 5.093296
21 5.329168 -9.163703 6.652343
22 15.534109 2.918124 5.996634
23 10.788320 6.171873 -1.804081
24 4.095099 -11.427450 -1.123526
25 12.612010 0.069309 -5.354992
26 8.445488 5.036050 9.659435
27 10.662069 2.767030 12.693485
28 11.460033 -13.057416 5.776345
29 14.053743 2.614908 12.839250
30 5.445294 5.297108 2.810692
31 5.004212 2.312213 8.211383
32 11.587928 2.473842 -2.662835
33 3.930450 -10.915103 2.952728
34 14.680192 -2.922065 -3.341219
35 9.417170 5.708486 5.959508
36 12.751063 0.258888 10.094591
37 12.364747 -9.197463 7.749247
38 10.618419 2.745142 12.048134
39 5.254422 -3.553294 -6.526383
40 11.240166 -4.517228 -3.726624
41 3.865662 -9.128914 7.047681
42 6.638036 -2.503178 10.118403
43 14.082853 6.462772 5.503365
44 4.939166 -12.150764 10.218012
45 19.977953 2.492730 7.391321
46 13.911418 9.447194 -2.999817
47 4.862748 -15.769107 -2.691119
48 12.005987 -0.263744 -9.984905
49 11.645809 6.992865 12.439225
50 12.783770 6.203446 14.556566
51 11.262962 -17.009200 3.745039
52 14.774219 2.446453 17.460508
53 7.239409 -3.462060 1.869116
54 2.073303 2.118079 7.334706
55 7.339257 -1.282579 8.145398
56 10.270059 -5.305475 4.390626
57 9.329839 3.774320 -4.504388
58 3.388608 -8.726845 -3.498265
59 11.423679 5.756221 9.403242
60 8.303464 -13.611697 5.110413
61 5.187592 0.488523 -6.182993
62 8.541585 -2.155896 -5.888892
63 2.624238 -10.714441 4.114742
64 9.079622 -1.592490 6.907812
65 13.775820 3.273935 8.128166
66 6.399499 -13.480071 6.581701
67 18.509216 6.090268 6.928232
68 13.049804 6.549613 -5.615202
69 7.398026 -14.353427 -0.565877
70 15.624215 -0.841312 -8.498084
71 8.061763 9.003658 11.632372
72 8.430851 4.308456 16.218724
73 12.478939 -0.082795 16.005325
74 8.208393 9.052057 2.390642
75 2.895612 3.529290 12.208738
76 15.595309 1.588202 -4.914762
77 4.381039 -14.692880 5.680581
78 16.415232 -6.536227 -5.758595
79 13.187511 8.288565 4.944634
80 16.281295 -1.886514 12.276785
81 15.840571 -9.152836 10.881746
82 7.669566 2.242776 15.642755
83 8.081136 -5.790714 -9.496602
84 14.374936 -7.483686 -5.509816
85 6.990127 -11.664090 9.425804
86 8.357900 -4.751950 13.847004
87 17.178263 9.962959 5.588741
88 4.562726 -14.893859 13.991785
89 24.462081 2.073070 8.669439
90 13.555283 12.827919 -5.867830
91 3.070251 -17.952796 -6.126245
92 11.504325 0.045876 -14.620755
93 14.938573 8.973753 15.113376
94 14.963026 9.998333 16.219768
95 10.782582 -20.436773 0.617953
96 18.568045 2.241342 19.772748
