# Supplementary material for: Cellular organization in lab-evolved and extant multicellular species obeys a maximum entropy law
Source: eLife. 2022 Feb 21;11:e72707. doi: 10.7554/eLife.72707 (PMC8860445; doi:10.7554/eLife.72707)
Supplement: Figure 2—source data 1. — Each subdirectory contains an explanatory README file. [file elife-72707-fig2-data1.zip › Simulation_Data/Snowflake_Simulations/elyes-sim_AspRat=1-2_pole-theta=10_theta=45-3_dtheta=0_back-prob=0-8_include-forces=0_N=10000_cid=00116.txt]

1 0.000000 0.000000 0.000000
2 2.838867 -0.469429 -3.391476
3 2.838867 -3.336773 0.767083
4 6.005047 -1.113757 -6.768109
5 2.838867 -1.465011 3.094546
6 6.720111 1.445455 -4.416564
7 5.503351 -7.078323 1.671691
8 9.404447 -1.526985 -9.957687
9 2.838867 2.053966 2.739287
10 7.119131 -1.635712 -3.708905
11 6.133256 -5.086443 -1.655166
12 10.440067 -1.045563 -6.440102
13 6.219383 -2.763008 6.035541
14 10.771507 3.657209 -5.198464
15 8.668931 -10.463110 2.267726
16 12.702374 -1.861813 -13.262630
17 2.838867 3.333219 -0.782381
18 7.614663 -4.905943 -8.444444
19 3.294919 -5.623784 4.603938
20 10.383693 1.567159 -1.897637
21 4.494306 -10.813134 3.865922
22 10.309146 1.044322 -13.472163
23 3.155496 1.574601 7.149683
24 11.587923 -3.028529 -3.649978
25 6.443214 -8.925086 -3.880112
26 15.033820 -0.548625 -5.701055
27 9.988655 -3.965873 8.531162
28 14.745595 6.087222 -5.631355
29 12.439633 -13.209750 2.424474
30 12.603727 -4.044421 -17.136662
31 1.817834 -2.175743 -7.369870
32 4.026047 -5.145512 4.653046
33 6.398464 0.759844 -10.782642
34 8.086603 3.767658 -7.955166
35 9.907643 -7.362935 2.222011
36 13.413746 -3.418423 -9.597656
37 1.730598 5.221138 5.658602
38 10.756152 0.825307 -4.413961
39 7.266092 -3.764470 -5.747929
40 13.041305 2.408146 -5.397468
41 9.928891 -0.552967 7.101798
42 12.353672 5.426266 -8.959957
43 11.307409 -11.313358 5.745823
44 12.325380 -1.407948 -17.670976
45 5.464640 6.984014 -2.071810
46 8.732460 -9.190518 -9.957165
47 4.338047 -10.013836 5.801802
48 13.185127 4.825246 -0.749389
49 2.746093 -14.488038 6.175534
50 11.028585 3.856647 -17.144571
51 0.814777 3.517816 10.394153
52 16.016115 -4.543382 -3.739067
53 6.056168 -12.775862 -6.500939
54 18.129377 1.287077 -8.314359
55 13.669745 -5.516926 10.967515
56 19.078413 7.703055 -6.241486
57 16.168283 -16.038948 2.444083
58 11.749219 -5.996698 -21.296760
59 2.375474 1.278321 -7.455005
60 1.851355 -7.101659 2.919313
61 2.066583 -1.566282 7.473468
62 7.581233 5.801176 -4.676939
63 6.346118 -9.084921 5.550473
64 11.437948 -5.156359 -11.530632
65 10.066742 -1.489780 -0.381454
66 13.545377 1.444868 -8.424148
67 10.449440 -3.745423 5.074752
68 14.888028 2.008480 -5.541373
69 10.370273 -13.283660 -0.720847
70 4.853160 6.109678 2.048792
71 8.290110 -6.333850 -12.602147
72 2.950575 -9.322592 2.158149
73 5.778469 -15.052832 3.469026
74 7.353796 2.684009 -16.363352
75 6.348721 2.421763 10.127479
76 13.256923 -7.151142 -3.661754
77 8.420302 -10.134846 -7.676063
78 17.155191 1.129294 -2.170331
79 13.485523 -1.490725 9.725811
80 15.322872 10.433814 -6.376694
81 16.667559 -12.092354 1.613487
82 10.219551 -3.094476 -20.769147
83 4.182697 -3.344500 -10.950801
84 5.155213 -6.850029 8.864230
85 7.027746 2.359398 -15.124081
86 9.189478 5.461031 -12.166544
87 14.559805 -7.302225 2.742576
88 17.561939 -5.568310 -9.427488
89 0.123592 8.649502 8.410144
90 14.450619 3.428261 -5.616915
91 8.885187 -2.384069 -9.905471
92 15.908340 5.766770 -3.878701
93 11.877275 0.391525 10.986817
94 16.416528 6.530811 -10.393419
95 14.447765 -8.684820 7.480927
96 14.245677 -3.432164 -21.134594
97 7.885769 10.889341 -2.932191
98 9.810068 -13.478425 -11.496561
99 5.945628 -14.310596 6.710561
100 16.167698 7.996324 0.931867
101 1.079641 -18.249846 8.407762
102 11.151011 6.323330 -21.109452
103 -1.758395 5.611820 13.695840
104 20.486867 -5.866089 -3.376019
105 5.557314 -16.577226 -9.187525
106 21.820804 -0.358630 -10.170876
107 14.755715 -4.855421 15.229523
108 23.307461 9.573929 -6.947477
109 19.869779 -18.905349 2.450931
110 10.329846 -7.166932 -25.586561
