# Supplementary material for: Cellular organization in lab-evolved and extant multicellular species obeys a maximum entropy law
Source: eLife. 2022 Feb 21;11:e72707. doi: 10.7554/eLife.72707 (PMC8860445; doi:10.7554/eLife.72707)
Supplement: Figure 2—source data 1. — Each subdirectory contains an explanatory README file. [file elife-72707-fig2-data1.zip › Simulation_Data/Snowflake_Simulations/elyes-sim_AspRat=1-2_pole-theta=10_theta=45-3_dtheta=0_back-prob=0-8_include-forces=0_N=10000_cid=00117.txt]

1 0.000000 0.000000 0.000000
2 2.838867 -1.862898 2.872644
3 2.838867 3.062108 -1.531655
4 6.982856 -3.440940 2.528011
5 2.838867 -1.799133 -2.913004
6 2.306991 -5.787646 4.896278
7 5.344939 6.611215 -3.273215
8 11.281375 -5.206544 1.973079
9 2.838867 3.011015 1.629803
10 6.417623 -0.324580 5.019205
11 4.311114 6.768721 0.436885
12 10.068612 -1.985263 -0.325189
13 5.613980 -4.018410 -5.958250
14 1.838357 -10.153575 6.503179
15 9.751427 7.181009 -3.472809
16 15.484561 -7.208648 2.300824
17 4.431328 3.632732 -5.645059
18 8.519920 -6.239129 -0.568635
19 6.215401 -4.656361 -2.447276
20 -1.196444 -7.127936 7.286090
21 4.591272 10.986561 -3.008692
22 12.806028 -8.064239 -1.074978
23 6.674855 4.705221 0.147744
24 10.131832 1.629354 7.093841
25 5.455078 10.410913 3.141296
26 12.681362 -0.870363 -4.024255
27 8.285136 -6.144978 -9.159474
28 1.238611 -14.596088 7.847239
29 14.327448 8.083956 -3.749543
30 19.781069 -9.030451 2.655349
31 1.684381 -3.779545 6.716504
32 1.698853 6.604351 -3.967742
33 2.608249 -5.889057 -4.645336
34 -1.214213 -8.457292 4.390555
35 14.159535 -6.625934 5.052554
36 5.735508 2.824522 4.999718
37 7.547984 -0.211628 9.319340
38 8.216458 8.896755 0.399510
39 12.076730 1.982967 -0.372574
40 5.778989 -3.790196 -10.396980
41 4.567365 -13.619714 5.937467
42 12.603853 6.537504 -6.824108
43 17.673638 -8.370878 5.993898
44 6.582867 4.199711 -9.750951
45 10.052079 -9.232147 -3.823583
46 9.795360 -7.559757 -1.629598
47 -1.668762 -9.858341 10.765090
48 3.860100 15.581160 -3.360948
49 16.830228 -9.644405 -2.119259
50 10.686453 6.240300 -1.714511
51 13.955169 3.838910 8.627411
52 6.599485 13.962785 5.967974
53 15.890638 -0.409544 -7.377518
54 10.115917 -8.383791 -12.820277
55 1.007830 -16.350794 11.927605
56 18.886370 9.099894 -4.068101
57 24.244448 -10.327940 3.166342
58 8.887954 -7.261406 3.775522
59 7.226740 -1.492207 -3.571797
60 2.745217 -9.860604 3.164052
61 14.669941 -3.791421 -0.536240
62 9.886169 -2.254577 7.025678
63 1.861795 9.907726 2.419087
64 9.255931 0.415061 -3.980272
65 6.058324 -8.382342 -6.693294
66 6.575976 6.930734 -7.719982
67 6.469294 -9.903273 -2.035133
68 8.183725 -7.590959 -5.148290
69 0.933828 12.842629 -1.288298
70 10.644406 -11.618277 -2.649095
71 10.041457 2.408463 -1.633416
72 14.468838 0.980088 6.351905
73 8.460664 10.673688 6.409175
74 13.652082 -3.415815 -7.539936
75 11.601621 -9.064797 -8.652308
76 2.230919 -18.357722 5.691532
77 16.724487 11.104689 -1.533463
78 21.769162 -12.135716 0.168091
79 -0.301851 -6.284437 10.115743
80 -0.070310 10.428617 -5.992248
81 1.910005 -10.048846 -6.665690
82 -3.108201 -9.643272 0.545052
83 16.377681 -7.718494 9.014710
84 9.981101 4.086811 5.403702
85 8.414591 -0.294135 13.919292
86 9.734843 12.645278 2.250110
87 10.195131 5.894692 0.596771
88 5.563840 -3.484541 -15.062741
89 7.617222 -17.067711 5.085463
90 15.571468 5.548843 -10.302133
91 15.915966 -8.471474 10.078271
92 8.835608 4.851249 -13.802842
93 11.530723 -11.872311 -7.389600
94 13.555148 -10.213588 -0.778904
95 -2.419092 -12.575657 14.491944
96 3.261102 20.180555 -3.993480
97 20.530601 -7.266666 -2.778977
98 14.512923 8.053117 -3.706150
99 17.589872 5.985102 10.635761
100 7.423867 18.011165 8.137404
101 18.536377 0.085877 -11.190471
102 11.712672 -10.365353 -16.747011
103 0.783916 -18.693192 15.955540
104 23.489128 9.577315 -4.725814
105 28.795841 -11.235773 3.766694
