# Supplementary material for: Cellular organization in lab-evolved and extant multicellular species obeys a maximum entropy law
Source: eLife. 2022 Feb 21;11:e72707. doi: 10.7554/eLife.72707 (PMC8860445; doi:10.7554/eLife.72707)
Supplement: Figure 2—source data 1. — Each subdirectory contains an explanatory README file. [file elife-72707-fig2-data1.zip › Simulation_Data/Snowflake_Simulations/elyes-sim_AspRat=1-2_pole-theta=10_theta=45-3_dtheta=0_back-prob=0-8_include-forces=0_N=10000_cid=00118.txt]

1 0.000000 0.000000 0.000000
2 4.567347 -0.400607 0.858671
3 2.838867 0.308737 3.409861
4 9.078505 -0.963216 1.975101
5 2.838867 -1.500646 -3.077423
6 6.802695 0.786458 4.515956
7 5.454647 0.421622 7.289481
8 13.645471 -1.335717 2.927628
9 2.838867 2.987513 1.672494
10 2.034630 -1.038072 7.571705
11 10.908780 -3.541308 5.103227
12 5.024606 -3.956431 -6.387809
13 6.919188 4.817841 6.391061
14 4.375598 -0.721516 11.450073
15 18.112999 -1.182745 4.290231
16 7.998214 2.217223 -0.217320
17 7.045117 1.696946 3.812322
18 12.537552 -2.054760 -0.598838
19 7.206868 -1.026388 -3.768277
20 6.228933 -0.727212 8.658569
21 8.493478 3.385592 8.616891
22 16.686337 1.873279 3.414575
23 5.407556 6.156149 3.961782
24 1.689636 -2.621915 11.949161
25 12.623261 -6.924105 7.823492
26 7.903273 -6.095110 -9.371026
27 6.447605 8.676100 4.229329
28 3.308737 -1.913874 15.845570
29 22.576358 -0.527630 5.526643
30 2.838867 1.862634 -2.872815
31 6.512703 -2.083039 4.487259
32 3.245026 -5.666140 -4.582526
33 9.492128 4.243302 5.289786
34 16.829910 -3.527080 0.727874
35 6.309375 2.634294 4.431561
36 3.975224 -0.301754 11.505351
37 13.782158 -6.928104 4.868814
38 3.407245 -7.305507 -8.826962
39 9.778061 8.162679 5.742572
40 6.531290 -0.706870 15.340370
41 20.849164 2.318100 4.488019
42 11.407820 5.093619 -1.636407
43 11.581323 2.580295 4.462119
44 13.802344 -0.052133 -4.363333
45 11.825924 -0.377693 -4.168471
46 7.676450 0.549407 12.665634
47 11.648476 6.694025 9.625268
48 20.088503 2.454268 6.219812
49 5.864788 10.528656 3.288169
50 1.631530 -4.386135 16.284133
51 14.313698 -10.458846 10.385540
52 10.189511 -8.142903 -12.884653
53 5.767379 12.269880 1.312905
54 1.840860 -3.670444 19.914570
55 26.959119 0.779145 6.491716
56 3.843699 0.290788 -7.022383
57 2.522295 7.409346 1.313596
58 -1.253550 -3.778897 8.778925
59 14.166115 -2.893850 8.061640
60 8.032844 -7.203170 -5.950973
61 1.108767 -3.518490 12.584263
62 21.759378 0.035365 2.053768
63 9.767416 5.650236 1.988577
64 10.081715 1.508689 7.056589
65 16.894311 -2.601033 0.109593
66 9.453105 1.418000 -6.728180
67 2.457231 -2.417181 10.301706
68 8.113922 7.812999 8.428104
69 16.636036 5.208910 6.356118
70 6.524026 6.244616 8.266117
71 4.458071 -5.352185 14.108566
72 16.540461 -7.223814 9.908522
73 7.114234 -8.773546 -12.832967
74 4.214296 9.254297 0.426744
75 3.462812 0.554651 19.542093
76 26.310822 -1.886498 3.529422
77 5.447803 3.404958 -6.430748
78 4.346749 -3.756340 7.993018
79 3.828617 -10.004583 -6.226120
80 12.407039 7.879193 5.733744
81 20.069757 -6.295399 -1.184372
82 9.928375 1.890725 7.306836
83 5.868821 0.607975 15.684376
84 16.749519 -7.555463 1.615688
85 0.278249 -10.185356 -7.524084
86 13.073087 11.461694 5.395699
87 9.413319 -0.201636 18.988171
88 20.815438 5.796216 1.716159
89 15.393883 7.278368 -2.682255
90 16.139868 2.898381 5.456755
91 14.633787 2.335451 -8.302430
92 16.356925 -0.335598 -5.279346
93 11.899350 0.930511 14.008585
94 16.069743 6.633049 9.145347
95 19.981953 2.157479 10.656275
96 6.881093 15.054478 2.787806
97 1.609567 -6.112507 20.635632
98 16.259896 -13.811631 13.006403
99 11.926076 -10.592185 -16.468264
100 2.716231 12.723129 -1.891264
101 0.641113 -5.311488 24.127370
102 31.149893 2.002317 8.150774
