# Supplementary material for: Cellular organization in lab-evolved and extant multicellular species obeys a maximum entropy law
Source: eLife. 2022 Feb 21;11:e72707. doi: 10.7554/eLife.72707 (PMC8860445; doi:10.7554/eLife.72707)
Supplement: Figure 2—source data 1. — Each subdirectory contains an explanatory README file. [file elife-72707-fig2-data1.zip › Simulation_Data/Snowflake_Simulations/elyes-sim_AspRat=1-2_pole-theta=10_theta=45-3_dtheta=0_back-prob=0-8_include-forces=0_N=10000_cid=00119.txt]

1 0.000000 0.000000 0.000000
2 4.680506 -0.052418 0.077176
3 2.838867 3.422534 -0.093438
4 9.320071 0.505110 0.192164
5 2.838867 -1.972376 -2.798607
6 7.442072 -1.067090 3.412716
7 5.582306 7.212782 -0.246487
8 12.188292 1.109291 -3.152968
9 6.714814 4.234651 1.931195
10 12.593003 -2.008782 -1.466119
11 5.765489 -4.419938 -5.501931
12 8.351072 -5.067543 5.130777
13 8.488446 10.869274 -0.548928
14 15.110430 1.434287 -6.792874
15 7.486215 1.726158 3.034591
16 3.781196 6.316422 3.149873
17 12.297185 -0.791621 3.231394
18 6.054396 -4.979875 -2.168557
19 6.438048 9.958742 -3.638985
20 15.429029 4.070521 -3.867378
21 10.686453 4.711359 4.362421
22 15.383176 -5.306632 -3.255109
23 9.364367 -6.286529 -7.809931
24 8.777805 -9.384697 6.883104
25 11.451819 14.481954 -0.838474
26 18.410646 1.434472 -10.105823
27 2.838867 -3.423713 -0.025657
28 7.506332 -3.182600 -1.336439
29 11.745899 3.111186 2.857753
30 1.674268 -4.118667 -6.515969
31 8.698823 1.442464 6.862985
32 9.999463 1.301445 2.554909
33 12.165012 -6.245835 -2.749022
34 7.372772 -3.559611 -9.558791
35 8.562473 -8.876514 2.844144
36 11.396955 12.446703 2.423264
37 15.831937 -1.455062 -10.096316
38 9.954714 4.485004 5.875213
39 5.338310 9.371088 6.312717
40 15.039966 -2.450385 6.642872
41 9.804359 -7.690046 -1.521980
42 6.856729 12.222475 -7.708825
43 19.185272 4.007787 -6.248205
44 14.086933 5.548218 7.445965
45 17.850884 -9.124222 -4.312125
46 13.055673 -8.168520 -9.988478
47 8.966548 -13.370012 9.312827
48 14.308994 18.129675 -1.488020
49 19.446832 -1.716688 -13.068617
50 2.838867 2.372787 -2.468269
51 3.655740 -0.958121 -7.051329
52 5.658123 10.784926 2.402224
53 8.025440 7.435742 4.727069
54 12.299328 -4.591911 -5.074836
55 8.646800 -6.608348 9.292519
56 8.947046 13.862734 -3.806307
57 19.382356 0.226828 -7.065510
58 10.908074 4.536745 2.618517
59 6.708837 9.634143 3.600740
60 16.709662 -1.349261 3.204496
61 10.015159 -5.662615 -4.073250
62 4.123677 10.130608 -7.433163
63 17.374072 5.712823 -7.514471
64 12.930895 8.394460 5.448181
65 18.937703 -7.310233 -1.485207
66 13.529121 -4.745563 -8.058710
67 6.778300 -13.158281 5.640655
68 15.350069 14.791771 -2.957271
69 5.460454 -7.275088 0.393425
70 11.874860 -3.869365 -0.861085
71 13.649277 6.272573 5.732378
72 0.077818 -5.749680 -10.596015
73 10.985986 5.254421 6.723307
74 13.813448 -1.380852 2.728454
75 11.461123 -10.834963 -3.262589
76 8.867513 -2.326873 -13.820652
77 9.013762 -12.658221 0.124384
78 13.995055 14.538558 5.691173
79 16.325233 -4.747129 -13.388146
80 11.768651 7.929070 8.451561
81 7.164688 12.371516 9.406980
82 17.147864 -4.630120 10.193857
83 13.728849 -10.195291 -1.039117
84 9.973084 11.832740 -10.858123
85 22.628564 3.917539 -9.403454
86 17.568513 6.492826 10.427580
87 20.192214 -13.080398 -5.196410
88 16.685001 -9.715447 -12.500104
89 8.985462 -17.501949 11.506523
90 17.165793 21.765087 -2.222632
91 20.429480 -5.158796 -16.084601
