# Supplementary material for: Cellular organization in lab-evolved and extant multicellular species obeys a maximum entropy law
Source: eLife. 2022 Feb 21;11:e72707. doi: 10.7554/eLife.72707 (PMC8860445; doi:10.7554/eLife.72707)
Supplement: Figure 2—source data 1. — Each subdirectory contains an explanatory README file. [file elife-72707-fig2-data1.zip › Simulation_Data/Snowflake_Simulations/elyes-sim_AspRat=1-2_pole-theta=10_theta=45-3_dtheta=0_back-prob=0-8_include-forces=0_N=10000_cid=00120.txt]

1 0.000000 0.000000 0.000000
2 4.673801 0.244265 0.048467
3 2.838867 -1.158915 -3.221706
4 9.330697 0.658170 -0.161203
5 2.838867 2.337230 2.501964
6 7.340710 2.602147 2.714855
7 4.165606 1.186178 -6.760341
8 13.931974 1.420842 0.139216
9 7.428937 2.261905 -2.801092
10 12.509474 -2.369363 0.553681
11 5.717056 5.364970 4.585010
12 9.502106 5.485779 5.697927
13 5.335639 3.972467 -10.335922
14 18.540809 1.958056 0.743989
15 12.205732 -1.214345 -2.991309
16 2.487719 6.645177 3.550739
17 5.962923 5.632301 5.664687
18 3.124041 0.863503 -11.072261
19 17.257959 0.334063 -2.606394
20 10.010852 4.720579 -5.832897
21 15.652650 -5.758306 1.295257
22 8.587363 8.606869 6.362394
23 13.787282 5.765697 6.855748
24 6.466614 7.142400 -13.583262
25 23.098553 1.943451 1.779389
26 6.689344 0.542854 -4.656782
27 11.925103 1.359975 -3.704953
28 8.548135 1.749214 6.909645
29 16.637572 0.792063 3.612832
30 8.504525 6.568399 -3.081904
31 12.569806 -5.391441 3.816354
32 10.030002 4.962374 5.593998
33 9.149950 9.904705 6.059474
34 9.348569 5.346075 -11.674291
35 21.288959 5.137677 -0.711798
36 13.609105 -5.432736 -3.123055
37 1.892844 11.229777 4.285549
38 3.791718 8.806841 8.326204
39 1.911142 -2.876631 -13.151181
40 20.202418 -1.087123 -5.953268
41 12.688926 7.593818 -8.367683
42 18.805856 -9.126580 2.088092
43 11.900270 11.603797 7.736365
44 18.387452 5.593964 7.703175
45 8.308350 10.487601 -16.266223
46 25.521899 -1.350573 3.528230
47 2.838867 -2.267379 2.565436
48 7.711514 -2.580170 -1.556681
49 3.723101 -5.229430 -4.780767
50 6.370424 1.181309 4.946056
51 7.385914 7.015157 3.267067
52 16.924386 -2.429894 0.018405
53 5.747149 9.803648 4.304181
54 7.039446 8.080611 -10.293080
55 20.757135 4.735467 3.418970
56 15.386451 0.464037 -5.608120
57 -1.306005 8.872961 4.203633
58 5.663694 5.472915 10.099402
59 5.197932 -1.330644 -14.338196
60 20.963160 -2.056101 -2.023096
61 12.574740 8.278943 -5.093871
62 15.054805 -10.131215 1.844697
63 12.504676 8.144394 8.417246
64 17.278286 5.703938 4.100623
65 5.392335 11.455042 -13.752635
66 25.048683 1.277415 5.720839
67 10.718651 2.590453 -5.877194
68 14.314984 2.017730 -7.676330
69 9.196179 0.261398 11.295870
70 18.723874 0.011499 7.724686
71 9.242564 11.183914 -2.845918
72 12.716697 -8.418777 7.380284
73 13.588266 5.456578 2.971756
74 8.530370 14.544305 6.146737
75 10.805177 7.972236 -14.955024
76 22.489363 6.006775 -4.905285
77 15.152351 -9.850539 -3.089550
78 0.863444 15.744711 4.945841
79 1.241629 11.578769 11.097203
80 -1.256369 -5.731122 -11.886113
81 23.779546 0.918151 -7.675088
82 15.231753 11.022843 -10.263073
83 18.304106 -13.065818 4.091163
84 15.517470 14.018891 9.443326
85 22.996921 5.611706 8.516398
86 6.656768 12.725960 -19.736621
87 25.224572 -5.663151 2.481855
