# Supplementary material for: Cellular organization in lab-evolved and extant multicellular species obeys a maximum entropy law
Source: eLife. 2022 Feb 21;11:e72707. doi: 10.7554/eLife.72707 (PMC8860445; doi:10.7554/eLife.72707)
Supplement: Figure 2—source data 1. — Each subdirectory contains an explanatory README file. [file elife-72707-fig2-data1.zip › Simulation_Data/Snowflake_Simulations/elyes-sim_AspRat=1-2_pole-theta=10_theta=45-3_dtheta=0_back-prob=0-8_include-forces=0_N=10000_cid=00121.txt]

1 0.000000 0.000000 0.000000
2 4.609191 0.721275 0.226715
3 2.838867 -2.867857 1.870259
4 9.017622 2.264217 0.290988
5 2.838867 -0.199037 3.418019
6 6.949240 2.700878 3.449600
7 5.693658 -5.933343 3.958546
8 11.880199 2.664400 3.671394
9 2.838867 2.652679 2.164663
10 7.796549 0.067184 -2.805536
11 5.925673 -5.559659 0.136054
12 11.408908 4.020912 -3.022229
13 5.320671 -0.693303 7.354005
14 8.828658 4.866490 7.148482
15 8.291246 -9.346174 5.822569
16 14.832502 3.377783 7.226715
17 8.038677 -2.088123 -0.130427
18 1.776050 -5.848690 4.995430
19 10.480404 6.390644 1.074895
20 5.255419 -3.581556 4.999310
21 7.797013 1.194567 7.547642
22 10.130265 -5.881679 4.267555
23 10.781094 3.342013 7.927501
24 1.936428 4.880428 5.906905
25 10.885661 -1.257899 -6.056577
26 9.094708 -8.214154 -2.061231
27 10.217169 4.017138 -7.307247
28 7.846590 -2.073201 11.027619
29 13.068055 5.152960 8.462666
30 10.801685 -12.998898 7.322038
31 15.066482 1.471210 11.238182
32 7.518127 -0.374339 3.407809
33 1.758269 -1.357118 7.574074
34 5.302536 5.545271 6.446170
35 8.580759 -8.799506 2.160938
36 12.799875 6.157180 6.266836
37 7.157599 3.609070 1.700436
38 7.541081 -2.756283 -6.232548
39 7.783680 -5.069919 -3.875131
40 5.294562 -4.050641 10.271064
41 7.558884 8.629338 9.151051
42 9.199077 -10.269871 10.077480
43 18.146105 0.838571 8.761014
44 7.732406 -6.523199 0.003468
45 0.595233 -8.595995 8.591397
46 11.555640 10.826342 2.113898
47 4.289251 -7.897768 4.531900
48 9.676549 -2.693552 8.611365
49 14.767896 -5.400711 4.670934
50 9.277886 4.066528 12.301595
51 0.509735 7.208474 9.708508
52 13.511320 -2.436568 -9.737497
53 12.706470 -10.072430 -4.357667
54 8.380323 3.741526 -11.602829
55 10.207418 -3.793521 14.684368
56 17.499170 5.114665 9.960628
57 12.607762 -17.183644 8.311395
58 14.747309 -0.863523 15.281616
59 6.069140 -10.330374 3.404677
60 1.972447 6.801563 3.512889
61 11.516291 -2.370556 -2.754714
62 10.185770 -4.704106 -0.813283
63 13.655062 1.953749 -6.256927
64 9.053434 1.327633 8.682137
65 8.615542 -13.596153 4.552078
66 1.748100 -5.426020 9.422867
67 11.984021 9.528811 -1.695065
68 6.933164 -6.907659 2.569527
69 4.860231 0.034893 10.680069
70 13.237235 -8.376484 2.291619
71 12.240285 1.638294 11.768041
72 4.388803 6.142211 9.396231
73 14.557103 -3.722377 -5.578554
74 13.392317 -8.870811 -1.122620
75 8.026396 0.758529 -9.396175
76 11.632283 -4.407539 11.059755
77 15.170609 3.571056 12.048539
78 14.595234 -13.120404 9.640628
79 11.852570 -0.978026 13.096583
80 11.944393 -0.786690 3.548407
81 -0.091700 -1.897735 11.826953
82 6.826966 7.288004 10.243621
83 11.984453 -10.992967 -0.161966
84 13.567328 9.627497 9.300829
85 11.817161 3.861980 1.652667
86 6.620344 -6.188069 -9.269100
87 9.456394 -4.109780 -8.140572
88 4.377269 -7.915303 12.728939
89 5.941178 12.615872 10.997114
90 9.495414 -10.152515 14.732973
91 20.469748 -2.101369 6.365377
92 7.558178 -11.155871 -0.529070
93 -0.502485 -11.177626 12.338817
94 12.374570 15.410307 2.479279
95 2.864071 -12.307004 3.865873
96 11.460490 -6.874523 9.716004
97 19.281531 -4.208187 4.802048
98 8.550190 5.378623 16.717675
99 -1.188802 10.124423 12.935005
100 16.337012 -4.152472 -13.035770
101 15.900520 -12.126880 -7.078537
102 6.039260 3.703073 -15.649819
103 12.729068 -5.256871 18.344391
104 21.160886 6.938692 8.215234
105 14.292918 -21.443105 9.277861
106 14.411463 -3.290453 19.270754
