# Supplementary material for: Cellular organization in lab-evolved and extant multicellular species obeys a maximum entropy law
Source: eLife. 2022 Feb 21;11:e72707. doi: 10.7554/eLife.72707 (PMC8860445; doi:10.7554/eLife.72707)
Supplement: Figure 2—source data 1. — Each subdirectory contains an explanatory README file. [file elife-72707-fig2-data1.zip › Simulation_Data/Snowflake_Simulations/elyes-sim_AspRat=1-2_pole-theta=10_theta=45-3_dtheta=0_back-prob=0-8_include-forces=0_N=10000_cid=00122.txt]

1 0.000000 0.000000 0.000000
2 4.618752 -0.453149 0.539757
3 2.838867 -3.009958 1.631755
4 9.248953 -1.067613 0.450195
5 2.838867 1.359952 3.142133
6 7.770688 2.620054 1.174076
7 6.700157 -4.670514 0.177580
8 13.891986 -1.619403 0.217739
9 2.838867 3.355246 -0.681757
10 6.814228 -3.304014 3.153966
11 5.158949 -3.048888 5.426138
12 11.574265 -4.728505 -0.535926
13 5.373801 2.067285 6.995914
14 10.798646 3.199030 4.379992
15 9.423212 -2.670028 -2.714593
16 18.558578 -1.471649 0.029552
17 7.108355 -4.132196 0.320387
18 12.491172 1.909444 -0.187599
19 6.611259 -0.334774 4.778776
20 7.769856 6.727845 -0.531120
21 10.549802 -2.507825 -0.355940
22 17.023971 -0.591190 3.203554
23 5.376302 7.139724 -1.747973
24 8.232633 -7.431298 2.296472
25 7.505495 -2.767920 9.467383
26 14.223820 -8.346476 -1.846026
27 7.478580 2.277248 11.164891
28 14.372233 5.806957 4.838065
29 11.766872 -0.204982 -5.928508
30 21.489041 -0.754328 3.297498
31 1.884672 -7.283775 2.409983
32 2.168362 1.111790 7.531948
33 16.384574 -5.193288 1.109923
34 5.894480 5.244391 1.940455
35 4.899265 -6.267728 5.861539
36 8.930888 -5.027242 6.706853
37 12.393827 -6.523702 -4.521803
38 8.155955 5.345351 8.134133
39 8.173029 -0.014068 -6.055934
40 21.177630 0.434980 -3.017902
41 9.355307 -8.203886 -0.209948
42 15.149045 5.733573 -0.562421
43 10.586649 -2.429643 6.090696
44 7.498856 10.862562 -2.708076
45 14.519605 -0.128607 -1.044395
46 16.234006 0.699463 7.385875
47 7.754746 10.933387 -3.109939
48 9.577623 -11.714454 0.969015
49 9.575164 -3.083812 13.645357
50 17.093646 -11.713683 -3.372303
51 9.770294 3.232618 15.116476
52 18.071822 8.671925 4.986710
53 13.925622 2.908986 -8.656011
54 24.412706 -0.671572 6.940958
55 12.425813 0.241163 3.274430
56 1.795687 4.002210 6.564397
57 7.424415 -7.321215 -3.319687
58 17.066871 1.407188 -0.518120
59 3.713796 5.492509 -4.482842
60 9.874717 -8.827559 -0.837460
61 6.673766 -0.947767 9.996112
62 13.824121 0.238712 5.745515
63 12.825775 0.095731 -1.969759
64 21.542055 -4.594530 -1.032576
65 6.269160 -8.025872 2.299448
66 13.302893 5.554991 2.227505
67 10.606844 1.437036 5.601959
68 10.986497 9.519573 -1.812181
69 12.210852 0.565711 2.396501
70 7.819946 9.795395 0.851575
71 6.240954 -10.379926 -0.371945
72 11.814855 -1.939589 10.191894
73 15.089930 -9.868514 -5.934411
74 10.085498 -0.719943 13.165507
75 18.478823 5.257185 3.220875
76 10.198449 1.963156 -9.481093
77 21.639883 2.729614 6.058121
78 0.469965 -11.532619 3.744490
79 0.963375 -0.184043 11.849965
80 18.698749 -8.861148 2.843963
81 9.390666 6.573568 4.745900
82 2.606665 -9.304806 8.588495
83 12.722361 -7.554266 7.772643
84 12.998339 -8.070290 -8.898831
85 7.729471 9.625907 7.004270
86 7.011511 2.661821 -9.709695
87 21.036466 -0.190507 -7.419092
88 13.719627 -9.056026 -0.300554
89 18.549308 7.104182 1.955769
90 14.368982 -4.388332 8.012554
91 7.230021 14.977617 -4.924247
92 18.505939 2.308253 -1.220298
93 15.041195 1.978496 11.728490
94 10.322132 14.587245 -4.511282
95 10.154433 -16.081952 -0.579797
96 10.337638 -6.728255 16.078115
97 21.159446 -11.348602 -5.137983
98 12.148129 4.512097 18.939916
99 21.680010 11.584590 5.599219
100 16.397200 6.079571 -11.048709
101 27.017084 -0.516042 10.823272
