# Supplementary material for: Cellular organization in lab-evolved and extant multicellular species obeys a maximum entropy law
Source: eLife. 2022 Feb 21;11:e72707. doi: 10.7554/eLife.72707 (PMC8860445; doi:10.7554/eLife.72707)
Supplement: Figure 2—source data 1. — Each subdirectory contains an explanatory README file. [file elife-72707-fig2-data1.zip › Simulation_Data/Snowflake_Simulations/elyes-sim_AspRat=1-2_pole-theta=10_theta=45-3_dtheta=0_back-prob=0-8_include-forces=0_N=10000_cid=00123.txt]

1 0.000000 0.000000 0.000000
2 4.668525 0.160342 -0.279627
3 2.838867 -3.398730 -0.413646
4 9.296312 -0.203757 -0.832473
5 2.838867 2.824461 -1.935173
6 7.736258 -2.703760 1.192639
7 5.905567 -6.853896 -1.131061
8 13.941847 0.097589 -1.199773
9 6.698805 -3.910517 -2.563202
10 12.548003 -0.331721 2.199319
11 2.827705 4.114282 -6.191682
12 10.644169 -6.070769 2.645813
13 8.963035 -10.313605 -1.904255
14 18.568215 0.779139 -1.110457
15 1.839456 -7.674912 0.291399
16 11.880476 -3.787415 -0.321472
17 10.189455 -5.716060 -0.972889
18 5.490551 -10.637921 -3.431182
19 16.561871 3.508568 -0.067372
20 10.739456 -4.078459 -4.921658
21 15.696252 -0.432029 5.662820
22 2.319474 4.761800 -10.795435
23 13.336426 -9.311899 4.667512
24 11.718362 -13.986399 -2.805109
25 21.909300 -1.944446 -2.206300
26 2.838867 -1.395073 3.126698
27 7.224361 1.477286 -3.673003
28 2.178032 -7.053153 -2.861120
29 12.048640 2.018943 -3.528012
30 6.551846 4.836001 -0.539059
31 5.989419 -11.034065 0.385776
32 16.365375 2.870444 -3.693650
33 8.726240 -7.372325 -4.483365
34 14.946810 -3.734738 3.763555
35 -0.682389 3.979935 -8.919838
36 15.085950 -6.248065 2.501642
37 9.808363 -13.943010 0.523599
38 0.634451 -11.923264 1.815939
39 16.030281 -4.388243 1.161689
40 9.428373 -7.147084 -5.114696
41 4.449734 -14.135820 -6.352115
42 15.662430 7.820302 -0.685108
43 14.458799 -4.606463 -7.702461
44 19.369167 -0.737352 8.529166
45 2.319606 5.612670 -15.391852
46 13.084571 -10.911891 8.809761
47 16.018110 -14.662184 -1.890169
48 25.676946 -4.532826 -3.159574
49 2.838867 3.201147 1.214549
50 11.604447 -1.177151 -4.507613
51 2.655987 7.266392 -1.803121
52 10.829182 -2.347367 4.368870
53 16.775233 -1.798247 -4.056232
54 7.664979 -5.943789 -6.399079
55 15.372642 2.825360 3.554270
56 6.014930 5.387137 -9.020652
57 12.509006 -10.433964 -4.586277
58 4.201053 -11.218757 1.574229
59 11.022086 -7.892944 -1.801148
60 1.745987 -12.032785 -5.384189
61 19.728053 3.913701 3.029852
62 12.367941 -1.276252 -7.967525
63 15.132854 0.191585 10.030351
64 -0.639666 2.912591 -13.553252
65 14.306334 -13.469691 3.421045
66 26.212143 -2.163498 -1.102129
67 5.579224 -2.805686 6.649925
68 10.101198 2.847004 -7.092956
69 1.410450 -10.984382 -5.277214
70 14.100382 5.911596 -2.880522
71 10.487375 6.865316 0.975426
72 6.283002 -15.550607 1.527354
73 18.852997 5.450331 -6.695212
74 11.476848 -7.797842 -7.952476
75 17.339829 -7.532651 5.092423
76 -4.610511 3.743403 -11.455735
77 19.736438 -5.772175 2.620217
78 8.640775 -18.192165 -0.078943
79 -0.499289 -16.173410 3.418321
80 20.279677 -4.950144 3.035025
81 8.252042 -7.767195 -9.594640
82 3.733333 -17.787492 -9.186323
83 14.708334 9.822708 -4.540196
84 17.914901 -4.927321 -10.838612
85 23.201267 -1.215110 11.174458
86 4.831966 8.490985 -17.668908
87 11.479084 -14.763082 10.350014
88 20.554596 -15.550679 -1.208612
89 29.546584 -7.008275 -4.062536
