# Supplementary material for: Cellular organization in lab-evolved and extant multicellular species obeys a maximum entropy law
Source: eLife. 2022 Feb 21;11:e72707. doi: 10.7554/eLife.72707 (PMC8860445; doi:10.7554/eLife.72707)
Supplement: Figure 2—source data 1. — Each subdirectory contains an explanatory README file. [file elife-72707-fig2-data1.zip › Simulation_Data/Snowflake_Simulations/elyes-sim_AspRat=1-2_pole-theta=10_theta=45-3_dtheta=0_back-prob=0-8_include-forces=0_N=10000_cid=00124.txt]

1 0.000000 0.000000 0.000000
2 4.647688 -0.210099 0.474052
3 2.838867 2.688269 -2.120302
4 9.314719 -0.507769 0.578881
5 7.184551 1.230226 3.831347
6 4.772912 6.211412 -4.491364
7 13.936500 -0.114947 0.063860
8 2.838867 -2.936318 1.760825
9 7.868494 -0.396579 -2.587527
10 7.167595 2.463291 -3.116866
11 12.359573 2.610647 1.465442
12 9.409721 3.490677 7.262600
13 6.756756 9.780087 -6.780293
14 17.164954 0.345790 3.088169
15 7.191127 -3.680633 1.600081
16 3.951141 2.712316 -6.426566
17 11.987333 -2.918335 3.191914
18 5.707442 2.258748 7.898523
19 4.929865 6.934958 -8.876964
20 17.308984 -2.369200 1.887685
21 5.325147 -6.303256 3.855907
22 10.753903 -0.851961 -6.242333
23 11.517285 1.393911 -4.445392
24 14.855091 6.536658 1.860654
25 11.253311 6.546088 10.271450
26 10.199989 9.765362 -9.595531
27 20.064025 1.357166 6.613365
28 2.838867 -1.182105 -3.213269
29 2.297960 7.052193 -2.787550
30 6.741213 5.095133 5.987171
31 5.776250 10.310968 -3.088298
32 16.508410 3.451461 0.732929
33 5.996644 -5.490280 -0.052284
34 11.783643 1.670521 -3.012195
35 9.984113 -0.608580 -1.563655
36 13.946116 5.811519 -1.183884
37 12.936426 2.324875 9.709004
38 7.829215 10.158823 -11.080064
39 17.164517 -1.421458 7.169648
40 9.366625 -7.694704 2.628175
41 5.224541 2.383921 -10.917580
42 12.371985 -7.345897 3.366201
43 3.174883 3.012220 11.751050
44 4.912111 6.435789 -13.515856
45 20.502238 -5.276669 3.684851
46 7.617649 -9.745841 6.047761
47 13.598025 -1.331495 -9.929919
48 13.697492 -2.461912 -4.044193
49 17.674677 10.103873 2.902243
50 12.898347 9.720969 13.292551
51 13.929611 12.177756 -9.823367
52 23.134503 2.652869 9.897470
53 2.838867 -3.317559 -0.846329
54 6.395662 4.995695 -0.776192
55 12.227998 0.261469 -2.692619
56 2.720051 9.341174 -6.893861
57 6.771886 -2.548551 3.801079
58 7.421414 -2.013513 -6.706663
59 9.178458 0.139826 -6.332387
60 16.361609 2.530148 3.404220
61 8.896330 3.275762 11.675296
62 5.643626 14.085278 -6.869223
63 16.558075 1.584551 7.316503
64 7.029898 -6.046878 5.362597
65 7.801577 1.824014 -8.467814
66 10.611268 -5.959923 6.130762
67 7.484474 1.999578 11.967507
68 1.530389 7.678656 -11.646822
69 19.449207 -5.984776 0.428680
70 8.083794 -6.055000 7.335832
71 12.811662 2.244088 -8.684002
72 15.457833 2.403336 -2.646842
73 14.882973 9.611858 5.073753
74 14.536328 9.478861 9.637197
75 10.958079 6.776775 -12.801040
76 19.216822 3.621479 10.346564
77 5.726380 -2.922095 -6.452251
78 1.578608 11.656506 -3.228116
79 5.660545 8.987376 8.342676
80 9.694390 12.194429 -2.148940
81 18.686185 7.577118 1.040668
82 9.699775 -7.540350 -2.031246
83 13.785120 3.738277 -6.403376
84 12.916735 -3.658928 0.430377
85 15.737626 9.195281 -3.868454
86 16.355344 0.165051 12.050990
87 8.777837 10.184741 -15.664442
88 19.754014 -0.967298 10.757110
89 12.042765 -8.724603 6.028061
90 6.812888 2.143426 -15.313273
91 14.881886 -10.160068 5.724691
92 0.800882 3.781343 15.709876
93 5.054739 6.335039 -18.187842
94 23.889936 -8.018294 5.390004
95 9.500307 -13.238881 8.524204
96 16.083383 -1.782822 -13.867306
97 15.681430 -6.658844 -3.438286
98 20.290933 13.804541 4.067168
99 14.170463 12.972069 16.407967
100 17.572276 14.961144 -8.941224
101 26.054109 4.690082 12.920831
