# Supplementary material for: Cellular organization in lab-evolved and extant multicellular species obeys a maximum entropy law
Source: eLife. 2022 Feb 21;11:e72707. doi: 10.7554/eLife.72707 (PMC8860445; doi:10.7554/eLife.72707)
Supplement: Figure 2—source data 1. — Each subdirectory contains an explanatory README file. [file elife-72707-fig2-data1.zip › Simulation_Data/Snowflake_Simulations/elyes-sim_AspRat=1-2_pole-theta=10_theta=45-3_dtheta=0_back-prob=0-8_include-forces=0_N=10000_cid=00125.txt]

1 0.000000 0.000000 0.000000
2 2.838867 2.210507 -2.614599
3 2.838867 -2.282935 -2.551603
4 5.604046 4.540426 -5.587334
5 4.939207 0.922331 -6.317411
6 5.060290 -4.614274 -5.935910
7 8.655169 6.010803 -8.797113
8 2.838867 0.835113 3.320400
9 2.137838 3.297375 -6.870056
10 4.947760 -1.096436 -6.283416
11 10.015373 4.313250 -6.107163
12 6.958106 -0.797486 -10.175280
13 6.403602 -7.111761 -9.643623
14 11.579281 7.991050 -11.856346
15 1.661453 -5.294432 -5.605489
16 5.354144 4.884163 -10.014639
17 3.396749 0.620751 -10.478121
18 4.519244 -8.802377 -7.331868
19 7.968351 7.563409 -12.907993
20 5.840092 1.717546 6.799208
21 1.832488 4.046152 -11.468881
22 6.908646 0.656361 -10.155602
23 14.672107 3.842932 -6.166828
24 9.061878 -2.826668 -13.828782
25 8.260373 -9.605980 -13.131022
26 15.629986 9.702640 -11.190102
27 4.992751 6.042803 -1.939376
28 2.426468 -3.027688 -6.917025
29 7.491471 2.978897 -9.323757
30 3.493999 -5.848140 -9.911579
31 4.217332 4.752448 4.912870
32 4.637073 2.938875 -10.531605
33 8.949442 -2.061129 -7.967918
34 12.812885 2.276664 -3.312905
35 5.549281 -3.997937 -12.923727
36 5.307206 -11.285262 -10.721324
37 15.625149 6.758425 -13.232293
38 -0.248659 -8.030568 -8.882434
39 8.381410 4.618185 -13.262186
40 1.164259 0.526813 -14.589872
41 3.613206 -13.217444 -8.597428
42 8.568252 11.604003 -14.667356
43 9.247522 2.486803 9.909344
44 2.198236 5.057287 -16.017934
45 8.664772 2.589263 -14.039809
46 19.341949 3.546862 -6.291227
47 11.938821 -4.603621 -17.044125
48 10.854106 -12.068813 -16.134774
49 19.750711 11.866793 -10.842486
50 6.523179 -4.610771 -1.663537
51 4.535384 7.200255 -8.988056
52 8.464479 -7.472266 -5.777742
53 7.248994 0.511351 3.797468
54 1.327386 7.211312 -8.820928
55 3.391769 1.669201 -9.399788
56 12.563918 3.255204 -9.595300
57 5.875059 -0.199399 -14.447392
58 10.683832 10.937251 -15.065662
59 1.313085 -9.717118 -5.289071
60 4.736999 2.487374 -14.286150
61 2.997779 -10.477920 -11.160620
62 4.017914 8.783781 -14.547009
63 5.618849 4.676444 10.112456
64 5.012883 3.549798 -14.538141
65 9.910177 -1.133762 -12.906585
66 17.258067 1.298131 -8.739459
67 8.459480 -2.237386 -18.195874
68 7.208108 -9.809401 -17.447617
69 19.540424 9.060632 -13.209493
70 6.668069 10.293644 -0.941566
71 1.857179 -4.370930 -11.352313
72 9.873586 5.789322 -12.207099
73 1.716883 -6.597261 -14.172835
74 5.735812 9.118743 5.578833
75 6.643460 -0.718764 -12.073591
76 13.322381 -2.924858 -9.388944
77 15.423410 0.031435 -0.140951
78 3.432134 -7.267367 -15.516714
79 3.732303 -15.680516 -10.732067
80 19.853506 5.122460 -14.399079
81 -4.532985 -8.497088 -9.981774
82 11.251664 1.302669 -14.004232
83 -0.527990 0.589769 -18.945584
84 3.077924 -17.826079 -9.101235
85 5.726993 14.585625 -16.346288
86 12.965509 4.883856 9.448532
87 2.104939 6.531273 -20.450867
88 10.707071 4.400417 -17.840203
89 24.013298 3.255869 -6.395289
90 15.275922 -6.735859 -19.515348
91 13.177326 -15.019441 -18.917288
92 22.632383 12.842512 -14.086801
