# Supplementary material for: Cellular organization in lab-evolved and extant multicellular species obeys a maximum entropy law
Source: eLife. 2022 Feb 21;11:e72707. doi: 10.7554/eLife.72707 (PMC8860445; doi:10.7554/eLife.72707)
Supplement: Figure 2—source data 1. — Each subdirectory contains an explanatory README file. [file elife-72707-fig2-data1.zip › Simulation_Data/Snowflake_Simulations/elyes-sim_AspRat=1-2_pole-theta=10_theta=45-3_dtheta=0_back-prob=0-8_include-forces=0_N=10000_cid=00126.txt]

1 0.000000 0.000000 0.000000
2 2.838867 -2.962454 -1.716489
3 2.838867 -2.583476 2.246803
4 5.762608 -5.781577 -4.027481
5 2.838867 1.077542 -3.249827
6 6.414552 -5.032838 -0.070395
7 6.002507 -4.802875 4.865970
8 8.653991 -8.539043 -6.467130
9 2.838867 3.422579 -0.091798
10 6.324252 -2.567481 -4.451033
11 1.656578 -5.852059 5.021725
12 7.054524 -5.544186 -8.276744
13 6.011151 1.784301 -6.604411
14 9.672761 -7.265796 2.425717
15 9.237096 -7.461541 6.933666
16 8.028303 -10.508843 -10.405409
17 1.979101 -7.276431 -2.373789
18 5.197022 -6.122589 0.944721
19 9.925203 -4.963358 -5.363503
20 2.897863 -0.543208 -7.391243
21 9.970363 -6.977427 -1.902448
22 10.406354 -4.189180 4.971565
23 12.447419 -7.538858 -8.562642
24 5.542281 7.244322 -0.142606
25 10.113381 -2.126100 -7.159044
26 0.277877 -8.884822 8.301543
27 8.586996 -4.861835 -12.643496
28 9.079479 2.755662 -9.999936
29 9.091543 -10.367167 5.560253
30 12.448878 -10.252263 8.886447
31 8.545565 -8.845686 -14.497839
32 2.572147 -6.996550 2.731855
33 6.969369 -6.345271 4.142838
34 3.279568 6.492658 -3.279592
35 7.455276 1.141361 -6.629773
36 2.828380 -10.132685 5.312852
37 4.462439 -4.543242 -11.749616
38 5.833603 0.919892 -10.963644
39 11.190528 -6.370332 6.509363
40 13.638795 -7.570280 6.305289
41 4.845862 -9.440699 -13.323075
42 0.271638 -11.543695 -3.227935
43 7.784015 -9.237447 -1.379126
44 14.060701 -3.277763 -6.750074
45 3.013104 -1.893226 -11.862331
46 13.543045 -9.072951 -4.083664
47 13.363768 -5.073512 1.769488
48 16.168202 -5.797805 -10.801100
49 8.520293 10.799679 0.422009
50 13.709880 -1.506035 -10.086235
51 -0.931144 -11.924953 11.649618
52 12.668223 -5.483762 -14.298316
53 12.080504 3.788708 -13.441401
54 7.258693 -13.469810 8.525482
55 15.337532 -13.412512 10.768967
56 8.931321 -6.418573 -18.477094
57 3.235210 -2.966803 6.660147
58 5.245827 -7.776396 -7.968962
59 7.013649 -0.109879 -4.220841
60 9.872016 -3.117817 1.969280
61 9.414306 -7.382827 3.647316
62 12.734805 -9.992627 -5.459315
63 6.670917 4.152765 -2.228117
64 10.622700 -3.591065 -3.943830
65 12.502366 -6.427030 9.770818
66 7.067718 -14.729074 -11.429403
67 4.353399 -10.982506 -1.733980
68 3.704872 -9.643414 -1.326604
69 12.687223 -6.887683 -8.270367
70 2.554128 1.387269 -11.383328
71 10.396656 -11.107107 -3.497959
72 12.928145 -1.805947 7.754083
73 14.736576 -9.415719 -11.882098
74 9.837489 7.667470 -1.216743
75 11.944820 1.486050 -8.997479
76 -1.735131 -8.068502 12.182659
77 9.881818 -7.816482 -15.705381
78 13.498539 3.226602 -9.821743
79 9.449766 -10.153398 9.988302
80 16.775027 -10.692865 7.952666
81 12.349536 -7.848686 -16.575684
82 2.295699 -11.661597 2.978846
83 6.303597 -7.372213 8.645324
84 3.341379 8.732768 -7.370379
85 6.563346 2.411832 -10.797746
86 5.266123 -12.295573 8.339560
87 1.534876 -3.154220 -15.125495
88 5.903075 -0.399107 -15.445949
89 12.530149 -5.221447 10.845352
90 15.751906 -7.509959 2.392137
91 1.469945 -8.369538 -16.379717
92 -1.189911 -15.974455 -3.340117
93 9.762605 -12.377511 -4.214119
94 18.136483 -1.650857 -8.376960
95 3.208143 -3.012837 -16.403556
96 17.313412 -10.957302 -6.116192
97 15.975091 -6.457772 -1.857979
98 20.363557 -5.262465 -9.424857
99 11.683550 14.200525 1.003908
100 17.459307 -0.977812 -12.836126
101 -2.470028 -14.692455 15.092356
102 16.985709 -6.278761 -15.921153
103 15.319806 5.259183 -16.472504
104 4.700699 -16.700689 10.711642
105 18.085268 -16.268506 13.243178
106 9.320844 -4.082416 -22.514662
