# Supplementary material for: Cellular organization in lab-evolved and extant multicellular species obeys a maximum entropy law
Source: eLife. 2022 Feb 21;11:e72707. doi: 10.7554/eLife.72707 (PMC8860445; doi:10.7554/eLife.72707)
Supplement: Figure 2—source data 1. — Each subdirectory contains an explanatory README file. [file elife-72707-fig2-data1.zip › Simulation_Data/Snowflake_Simulations/elyes-sim_AspRat=1-2_pole-theta=10_theta=45-3_dtheta=0_back-prob=0-8_include-forces=0_N=10000_cid=00127.txt]

1 0.000000 0.000000 0.000000
2 4.586528 -0.864646 -0.032516
3 2.838867 -3.363752 -0.638472
4 9.038872 -2.246993 -0.403173
5 2.838867 3.192888 1.236098
6 7.253356 -1.822560 -3.460645
7 5.452325 -7.212158 -1.156407
8 13.503039 -3.604394 -0.782680
9 2.838867 -1.720931 2.959876
10 7.879699 0.959686 -2.400737
11 4.714969 -4.842584 -4.390130
12 12.675708 0.045022 -1.544105
13 5.649561 6.869957 1.860911
14 9.423479 -2.882928 -7.467886
15 8.406391 -10.818173 -1.547088
16 17.802938 -5.388327 -1.235570
17 2.838867 1.099465 -3.242475
18 8.082006 1.750106 0.819740
19 7.243637 -3.833727 -0.240025
20 12.308519 -2.311619 2.611271
21 2.194341 7.568708 0.768744
22 10.221128 -5.056675 -4.177905
23 4.346752 -11.192090 -2.805494
24 16.614776 -4.014143 2.368643
25 3.341789 -5.997882 4.071809
26 11.386760 3.075836 -4.658118
27 6.518773 -6.136090 -8.512044
28 15.983043 3.206896 -2.503060
29 8.120616 10.808736 2.374250
30 11.620461 -3.875645 -11.480683
31 7.954273 -14.712352 -3.647706
32 21.893462 -7.650673 -1.290954
33 1.940493 -7.661106 0.073781
34 6.940650 4.333369 -0.050882
35 7.268718 0.201879 -7.420828
36 5.499651 -10.927404 1.288249
37 17.205600 -1.142820 -0.898145
38 9.410463 -0.112350 -6.436718
39 8.394795 -3.398796 -6.428755
40 14.537826 3.446469 0.634040
41 9.395815 7.279214 4.223055
42 13.264860 -1.397218 -9.146604
43 9.617338 -13.843088 1.480309
44 21.416139 -3.737586 -3.235937
45 5.575809 4.574991 -3.702374
46 11.564732 4.602023 2.096467
47 11.890620 -3.674342 0.292517
48 15.166606 -2.760294 6.281155
49 1.075145 12.056516 0.046485
50 14.396063 -5.371009 -2.676988
51 5.799893 -13.445986 -6.353729
52 17.041459 -7.194552 5.448348
53 4.279856 -10.435858 5.190604
54 14.471003 5.910808 -6.715555
55 8.912320 -6.731561 -12.472002
56 19.120594 6.522437 -3.539419
57 10.287015 14.884397 3.142469
58 13.456346 -5.202380 -15.572036
59 7.523948 -19.088741 -5.204666
60 25.746127 -6.658166 -3.279306
61 6.615540 -4.820330 -0.164102
62 8.673433 -8.116961 -4.086839
63 6.520975 -0.155045 4.901970
64 9.383263 5.140699 -2.200569
65 2.661719 -6.098384 -8.130286
66 16.917150 -0.079888 -0.211362
67 4.909331 11.158150 0.941620
68 9.560527 -0.617677 -11.293000
69 11.991645 -11.771845 0.906094
70 19.955753 -6.666804 -4.911508
71 7.252818 0.850777 -3.729130
72 9.590902 5.177270 -1.580138
73 9.831266 -7.051448 1.412876
74 11.969458 -3.651550 6.838712
75 1.432040 10.781339 3.748599
76 1.672116 -14.264635 -1.020158
77 17.868717 -0.918270 5.305451
78 6.263929 -9.006247 2.591109
79 13.606217 6.770091 -3.558969
80 10.714639 -5.919114 -9.971245
81 18.248853 5.819667 0.293576
82 8.025420 13.773849 5.687960
83 10.884435 -7.145112 -14.404804
84 4.260953 -16.075351 -5.717309
85 2.786078 -11.376357 -2.220458
86 10.568519 5.646479 2.161795
87 7.255645 2.849645 -11.278053
88 5.493743 -15.024592 3.535111
89 17.930451 2.588469 1.411339
90 8.513739 -3.905679 -8.578722
91 12.298458 -1.603263 -8.287347
92 16.263518 6.742254 3.472331
93 12.875543 7.265497 7.342218
94 15.440105 2.220246 -7.745212
95 10.854552 -16.234471 5.297153
96 24.999567 -1.781958 -5.526923
97 7.725380 8.709076 -4.026908
98 14.637840 7.762123 3.654294
99 14.839829 -0.909056 -1.561399
100 17.909940 -3.216680 10.046903
101 -0.124057 16.368120 -1.301392
102 18.883699 -5.960690 -1.536132
103 6.237162 -11.912129 -10.505561
104 17.226542 -10.704322 8.540966
105 5.275367 -14.858264 6.360233
106 18.038084 8.304468 -8.544250
107 11.935904 -6.667476 -16.028278
108 19.863734 8.589203 -7.406958
109 12.743921 18.624742 4.484297
110 12.603838 -3.719620 -19.677677
111 7.478162 -23.577263 -6.527035
112 29.645020 -8.750551 -3.728962
