# Supplementary material for: Cellular organization in lab-evolved and extant multicellular species obeys a maximum entropy law
Source: eLife. 2022 Feb 21;11:e72707. doi: 10.7554/eLife.72707 (PMC8860445; doi:10.7554/eLife.72707)
Supplement: Figure 2—source data 1. — Each subdirectory contains an explanatory README file. [file elife-72707-fig2-data1.zip › Simulation_Data/Snowflake_Simulations/elyes-sim_AspRat=1-2_pole-theta=10_theta=45-3_dtheta=0_back-prob=0-8_include-forces=0_N=10000_cid=00128.txt]

1 0.000000 0.000000 0.000000
2 4.595283 -0.349655 0.747081
3 2.838867 3.403369 -0.373564
4 9.167163 -0.504881 1.735765
5 2.838867 0.634868 -3.364434
6 6.738988 -0.489208 4.641524
7 5.529779 7.221865 -0.678782
8 12.625928 1.045818 -0.591017
9 2.838867 -3.276498 0.993496
10 7.233303 -3.918471 0.453751
11 4.712399 5.916898 2.781383
12 11.572827 2.210276 4.309155
13 5.385258 1.530913 -7.188148
14 8.839060 -0.255592 8.815661
15 7.754650 11.323528 -0.980529
16 16.083714 3.147010 -2.936048
17 6.553738 4.017746 -2.740822
18 7.042529 2.062881 -3.632090
19 7.020504 -3.852676 7.537982
20 4.651739 11.185493 -2.495464
21 17.036951 0.556124 -0.299969
22 5.771333 -6.783140 1.995022
23 10.233427 -7.410601 -0.328008
24 6.567672 7.640005 6.706077
25 13.468369 5.760690 6.682018
26 7.862660 2.909342 -10.908573
27 11.030639 -0.005942 12.944940
28 9.369171 15.641584 -1.738909
29 19.712611 5.158361 -1.333795
30 1.766530 7.692480 0.111475
31 5.189614 -2.277479 -5.767320
32 4.786289 -0.917601 8.614569
33 8.299563 8.973435 2.328199
34 14.321209 -0.534325 -4.387174
35 6.242463 -5.084699 -1.226319
36 7.940099 -6.453167 -3.131969
37 8.839107 7.472413 3.357827
38 9.903117 5.042318 7.304692
39 6.035634 -0.942637 -10.826856
40 13.039354 0.844613 9.779358
41 8.555387 14.344033 2.184436
42 17.120342 7.469529 -3.087290
43 10.521186 4.133615 -5.221606
44 11.594211 3.012212 -3.168462
45 6.587806 -7.442779 10.500942
46 6.858931 13.735409 -5.395096
47 19.882636 2.545383 2.479701
48 8.696497 -10.266571 3.101050
49 11.371592 -9.321557 -4.179561
50 8.273443 9.393619 10.696598
51 15.429434 9.277309 9.069205
52 9.785018 4.622662 -14.809260
53 11.081647 3.274569 15.947819
54 11.150426 19.861903 -2.696111
55 23.446831 7.328377 0.468938
56 12.215416 -3.593862 0.762120
57 5.494697 4.062468 -4.354260
58 10.317760 1.637274 6.207443
59 8.171969 8.592094 -3.983769
60 12.750662 1.537909 -5.009606
61 3.741169 -6.946901 -1.350779
62 6.045286 -7.829521 -1.299515
63 3.455195 9.819978 4.503893
64 15.394787 1.772227 6.541279
65 5.558698 5.234853 -9.644238
66 10.916333 13.082848 1.606011
67 17.168117 3.007725 -7.247232
68 7.226223 6.100083 -6.612937
69 8.683302 6.084226 -4.590363
70 9.714643 -4.775186 10.954446
71 0.827255 13.432919 -2.172920
72 20.137239 -0.672934 -3.242632
73 9.407329 -8.110815 -0.195515
74 13.925469 -8.509086 1.895456
75 8.399794 11.594505 7.593147
76 11.929438 9.909197 7.132813
77 8.767355 7.046784 -12.266784
78 15.157405 -1.254163 14.037363
79 13.529454 17.171640 -2.103066
80 22.724204 7.950377 -3.041597
81 4.106131 11.422523 0.739713
82 7.509506 -5.301098 -8.477302
83 1.857688 -1.741841 12.157646
84 11.533434 10.780904 5.173585
85 15.867778 -2.236241 -8.463326
86 9.170686 -7.314411 -4.095838
87 7.438738 -5.127737 -7.347833
88 10.451102 11.355554 4.808456
89 7.113334 7.379622 10.227335
90 6.047541 -0.014030 -15.176475
91 17.640875 1.621614 9.676323
92 9.392517 17.889332 5.100099
93 17.769133 12.103296 -2.944759
94 14.102173 1.513275 -4.918305
95 16.228459 3.519072 -2.768280
96 5.337199 -11.035952 13.209538
97 10.036501 15.530150 -8.305607
98 22.474892 4.919337 5.571451
99 11.552027 -13.744523 4.390210
100 12.738648 -10.988339 -8.331148
101 10.216091 11.330114 14.487339
102 17.714769 12.526739 11.540665
103 7.743638 6.090872 -18.477879
104 10.893640 7.182470 18.512211
105 12.526989 24.242712 -3.583777
106 27.364544 9.234842 2.175835
