# Supplementary material for: Cellular organization in lab-evolved and extant multicellular species obeys a maximum entropy law
Source: eLife. 2022 Feb 21;11:e72707. doi: 10.7554/eLife.72707 (PMC8860445; doi:10.7554/eLife.72707)
Supplement: Figure 2—source data 1. — Each subdirectory contains an explanatory README file. [file elife-72707-fig2-data1.zip › Simulation_Data/Snowflake_Simulations/elyes-sim_AspRat=1-2_pole-theta=10_theta=45-3_dtheta=0_back-prob=0-8_include-forces=0_N=10000_cid=00129.txt]

1 0.000000 0.000000 0.000000
2 2.838867 -3.291692 0.941933
3 5.560858 -6.946729 2.013502
4 2.838867 2.646655 -2.172024
5 5.331430 -4.051611 4.546276
6 8.139692 -7.611253 5.575757
7 2.838867 -0.959335 -3.286662
8 1.735982 -7.583164 1.327350
9 9.958205 -7.433898 1.557819
10 5.726766 5.964173 -3.723234
11 8.040527 -4.530053 8.332887
12 10.177475 -8.018950 9.762201
13 7.268332 -3.604591 1.194070
14 3.075460 7.083098 -1.963133
15 6.437007 -0.991937 7.579052
16 12.526373 -7.107848 6.109849
17 5.553499 -1.992262 -6.958261
18 0.210916 -11.997929 1.645790
19 14.494663 -6.667707 0.784776
20 7.120530 6.995888 -7.818917
21 11.894255 -2.536052 9.309811
22 14.469857 -8.140225 10.920813
23 4.632282 -10.579538 4.405590
24 10.129100 -4.426621 7.959455
25 7.167866 -1.966447 -3.451392
26 1.244864 -10.165009 4.915458
27 12.714978 -10.923826 1.605156
28 7.694050 -7.346790 11.757443
29 11.946380 -3.444665 1.249753
30 2.750715 11.735194 -1.573451
31 7.566580 -1.166132 11.877350
32 17.196077 -7.014161 6.346973
33 8.825283 -2.301160 -10.267695
34 -1.909332 -16.049513 2.571687
35 18.965343 -5.702383 -0.210704
36 8.548277 10.744532 -9.740073
37 15.939041 -0.291197 10.028965
38 19.132844 -8.256612 11.259848
39 1.818744 5.145138 -5.707355
40 5.928355 -7.618121 7.135740
41 7.069972 -6.720336 9.799926
42 1.685321 -2.626636 -7.245333
43 7.468306 9.345829 -1.418222
44 10.693201 -11.631345 12.305086
45 10.199377 -6.478165 -0.518585
46 0.371099 10.117260 -3.769214
47 10.320838 0.189867 9.395871
48 15.410336 -6.265267 2.830450
49 8.740620 -5.068727 -7.357344
50 -2.062394 -14.435451 -1.299068
51 18.092764 -9.136416 1.645464
52 10.900857 5.979455 -9.930227
53 14.670214 -2.660289 12.782599
54 17.504182 -4.920892 10.462111
55 3.043430 -13.999384 7.174520
56 11.950633 -0.833618 10.343526
57 11.737984 -2.938783 -3.160620
58 0.536629 -12.335163 8.999011
59 15.180359 -14.737290 2.671323
60 7.809073 -10.269777 15.395525
61 16.489557 -2.423648 0.952451
62 1.764367 16.283657 -1.897683
63 8.856583 -1.068682 16.367654
64 21.874820 -6.964650 6.271805
65 12.158775 -2.073045 -13.542250
66 -3.760136 -20.240115 3.519302
67 23.507964 -5.023975 -1.106336
68 12.655136 12.072404 -10.813435
69 20.091780 1.607770 11.043427
70 23.767828 -8.756945 10.941167
