# Supplementary material for: Cellular organization in lab-evolved and extant multicellular species obeys a maximum entropy law
Source: eLife. 2022 Feb 21;11:e72707. doi: 10.7554/eLife.72707 (PMC8860445; doi:10.7554/eLife.72707)
Supplement: Figure 2—source data 1. — Each subdirectory contains an explanatory README file. [file elife-72707-fig2-data1.zip › Simulation_Data/Snowflake_Simulations/elyes-sim_AspRat=1-2_pole-theta=10_theta=45-3_dtheta=0_back-prob=0-8_include-forces=0_N=10000_cid=00130.txt]

1 0.000000 0.000000 0.000000
2 4.681593 0.000953 0.007587
3 2.838867 -3.235801 -1.118956
4 7.513892 0.181090 3.432096
5 2.838867 2.735013 -2.059653
6 7.526782 0.522611 -3.370935
7 5.124078 -7.026170 -2.630465
8 11.170989 -2.127652 4.469878
9 2.838867 -2.164667 2.652675
10 7.252886 -3.468046 -1.613060
11 8.362841 -2.956164 6.468304
12 5.279164 2.169014 -5.734736
13 10.143687 1.036403 -7.218383
14 7.539506 -10.709069 -4.214424
15 15.293856 -4.050002 5.522640
16 2.838867 2.708742 2.094084
17 11.062556 2.721159 4.290392
18 3.656527 7.017341 -1.179459
19 9.388891 4.224370 -4.986844
20 9.149607 -7.416120 -4.481059
21 11.574610 -6.023196 6.577830
22 5.233296 -4.462639 5.949317
23 9.905982 -5.597825 -4.477804
24 8.336960 -6.176724 9.847256
25 7.524133 1.268826 -9.741724
26 9.953596 4.151687 -10.387059
27 9.156258 -14.620903 -6.175145
28 19.408254 -6.115327 6.358043
29 7.521231 -3.422101 0.035857
30 9.833270 -2.478726 -5.706257
31 5.286901 -8.740395 -6.731265
32 12.379068 -5.986951 2.618394
33 7.227735 -2.881916 2.581759
34 10.363458 -2.764108 1.487012
35 6.982758 -3.418038 10.671123
36 7.140509 4.934628 -8.678953
37 11.964951 -2.063480 -9.836657
38 8.870963 -14.376656 -2.079555
39 16.280120 -7.772727 7.747553
40 5.259599 5.963023 4.427948
41 14.395278 5.817846 5.357384
42 4.362189 11.591875 -0.522691
43 9.217639 6.179927 -8.977847
44 13.536503 -7.505567 -6.108253
45 11.270612 -10.143372 8.774748
46 3.893721 -5.710051 10.002852
47 12.432949 -7.909727 -7.669181
48 8.026682 -8.899706 13.634970
49 9.736267 0.428230 -13.781132
50 9.619807 7.636042 -13.495149
51 10.975481 -18.651367 -7.690218
52 23.578896 -8.015277 7.306761
53 1.870292 -7.575234 -1.232197
54 1.724129 -4.265758 6.410921
55 10.600467 -6.759755 5.913897
56 4.780986 3.728331 -9.870191
57 6.229247 -14.892203 -4.966918
58 17.571213 -7.338045 3.577377
59 4.970500 6.330266 0.637259
60 15.074449 1.850723 6.001736
61 1.601013 10.681555 -2.638921
62 13.477700 5.170345 -6.459397
63 11.443178 -10.785582 -6.260917
64 14.539539 -9.334488 6.416030
65 9.591390 -4.506271 6.836304
66 9.093541 -9.576997 -6.291023
67 5.221601 -9.208597 10.787426
68 8.803852 -2.619900 -11.480047
69 6.288719 6.321762 -11.668110
70 12.650281 -17.187692 -5.182657
71 20.594626 -8.882467 9.631740
72 9.988367 -7.369289 0.492279
73 11.954068 -5.969351 -7.992727
74 5.283741 -10.324765 -11.136443
75 13.123860 -10.409509 1.338571
76 10.324799 0.028656 1.270878
77 12.697572 -1.917984 5.442374
78 4.602982 -3.710899 14.675713
79 9.006845 8.151595 -11.522304
80 13.692941 -5.900040 -11.874919
81 9.822077 -18.121415 0.561417
82 17.092875 -11.695554 10.168915
83 7.218837 9.256323 7.107717
84 17.731832 8.988952 6.200319
85 5.469930 16.132354 -0.408104
86 8.778794 7.863564 -13.323962
87 18.128377 -7.164157 -6.852780
88 9.933863 -11.055583 12.917527
89 5.758348 -5.450047 14.032393
90 15.382630 -9.999598 -10.636074
91 6.077694 -12.858074 14.195691
92 12.152571 -0.319666 -17.719288
93 9.007765 11.564074 -15.942294
94 13.474532 -22.497695 -8.555709
95 27.917980 -9.541957 8.162425
