# Supplementary material for: Cellular organization in lab-evolved and extant multicellular species obeys a maximum entropy law
Source: eLife. 2022 Feb 21;11:e72707. doi: 10.7554/eLife.72707 (PMC8860445; doi:10.7554/eLife.72707)
Supplement: Figure 2—source data 1. — Each subdirectory contains an explanatory README file. [file elife-72707-fig2-data1.zip › Simulation_Data/Snowflake_Simulations/elyes-sim_AspRat=1-2_pole-theta=10_theta=45-3_dtheta=0_back-prob=0-8_include-forces=0_N=10000_cid=00131.txt]

1 0.000000 0.000000 0.000000
2 4.646153 0.391024 0.357888
3 2.838867 -2.623421 2.200031
4 9.080851 1.739078 0.892768
5 2.838867 1.644093 3.003237
6 7.345997 -0.943601 3.630694
7 2.118994 -4.451214 6.190343
8 13.398094 3.495130 1.316352
9 2.838867 2.693526 -2.113620
10 7.695469 -2.603511 1.589177
11 5.765885 -1.761557 5.435984
12 11.669049 4.038345 -1.899406
13 5.498130 3.519361 6.369067
14 9.549831 -2.852737 7.287708
15 2.973545 -2.824076 10.240504
16 17.922020 4.628090 1.596538
17 7.026406 2.337113 3.571729
18 10.992012 3.695044 4.400374
19 3.995296 -0.042196 6.953014
20 6.043707 -3.156673 7.262221
21 4.509077 -7.041005 8.903666
22 15.315397 6.800351 -0.959851
23 5.542261 5.711144 -4.459428
24 10.565628 -5.945928 3.169079
25 8.043247 -0.436731 9.288758
26 14.122303 6.408636 -5.105669
27 7.963134 5.085893 10.022655
28 11.558204 -5.506428 10.563527
29 3.687215 -0.491667 14.231108
30 20.892952 3.568318 4.732153
31 7.461162 2.973674 -1.919673
32 6.432892 -4.922053 0.942687
33 12.918788 -0.333460 0.023020
34 1.664333 3.927767 6.634619
35 11.563232 -0.059520 4.732949
36 -1.745407 -6.080242 7.671665
37 15.684173 4.601043 4.967713
38 2.610005 7.130180 -2.326605
39 12.133509 -2.789172 1.363406
40 7.132506 -4.002989 9.026244
41 16.049035 4.755606 -2.187326
42 9.926943 3.800072 6.666491
43 13.803572 -2.596210 8.561096
44 0.753012 0.251032 12.563128
45 9.048029 4.488726 7.204367
46 12.643829 5.642866 8.323781
47 4.225735 -2.005914 11.183222
48 4.022740 -5.330517 10.880024
49 7.164621 -10.370143 10.809386
50 16.379377 10.011240 -4.173133
51 8.663995 8.475626 -6.575906
52 13.665016 -9.195630 4.481504
53 10.023736 0.840786 13.332912
54 18.043788 8.472303 -4.725045
55 6.846970 5.123877 14.327812
56 12.702298 -8.396739 14.044299
57 3.843840 1.854240 18.274068
58 24.048126 2.598450 8.045750
59 7.915199 -1.898848 -1.604625
60 4.298972 -6.691460 1.150848
61 9.068045 -4.975949 4.376585
62 17.305392 1.834300 -0.008902
63 2.530479 4.053851 -6.336895
64 10.874322 -2.560816 4.699596
65 8.685513 1.592843 5.509553
66 15.070250 2.743886 -4.456327
67 4.293823 5.783205 10.003113
68 10.580093 -7.117855 8.015007
69 2.975505 -4.550258 14.339519
70 21.430199 1.902463 1.809307
71 6.283027 6.340702 5.360668
72 9.139796 4.086364 8.425023
73 2.675940 0.982742 11.074959
74 4.206262 -1.585378 10.995378
75 8.809403 -6.535759 9.920307
76 17.019085 6.730742 -5.067678
77 8.386783 4.972572 -7.797818
78 15.010024 -6.053978 3.300622
79 12.335061 -0.733821 10.417346
80 18.099406 5.494396 -6.874414
81 10.466917 8.733443 10.478819
82 9.669514 -7.935516 13.775071
83 6.653485 -1.140899 17.480935
84 19.984284 2.901769 9.034672
85 9.748105 5.464899 -5.139527
86 10.697984 -4.655322 2.175358
87 16.802958 -2.638575 -1.203488
88 -0.059362 6.015785 10.451510
89 14.876604 0.751644 1.878966
90 -5.969869 -7.937117 8.433168
91 15.459644 8.314050 7.405909
92 2.029265 11.773100 -2.464436
93 16.802895 -2.569099 1.116112
94 8.325683 -6.608146 12.728430
95 20.692231 4.539343 -1.761437
96 12.822225 1.009499 4.766049
97 18.420150 -2.488754 9.302595
98 -1.880069 3.430851 14.770407
99 11.244543 6.662738 10.719501
100 14.385994 7.670247 12.166624
101 3.668133 -3.574629 15.547223
102 2.157900 -6.894178 14.867711
103 6.423925 -12.967690 14.342905
104 17.010896 13.254983 -7.486259
105 11.845508 11.216686 -8.645164
106 16.229788 -12.921779 5.644743
107 11.815140 1.425476 17.607521
108 19.834191 9.904330 -0.913826
109 5.713523 5.135586 18.866752
110 13.841744 -11.336935 17.504042
111 3.191862 4.391811 22.140398
112 27.759227 0.160690 7.787504
