# Supplementary material for: Cellular organization in lab-evolved and extant multicellular species obeys a maximum entropy law
Source: eLife. 2022 Feb 21;11:e72707. doi: 10.7554/eLife.72707 (PMC8860445; doi:10.7554/eLife.72707)
Supplement: Figure 2—source data 1. — Each subdirectory contains an explanatory README file. [file elife-72707-fig2-data1.zip › Simulation_Data/Snowflake_Simulations/elyes-sim_AspRat=1-2_pole-theta=10_theta=45-3_dtheta=0_back-prob=0-8_include-forces=0_N=10000_cid=00132.txt]

1 0.000000 0.000000 0.000000
2 4.664028 0.256474 -0.271633
3 2.838867 2.418677 -2.423318
4 9.333590 0.567740 -0.336808
5 7.359994 3.664272 0.677219
6 4.249521 6.585032 -1.765155
7 14.006771 0.802863 -0.477675
8 2.838867 -1.579047 -3.037940
9 7.718531 -2.975217 -0.360081
10 3.051017 2.665615 -6.859043
11 12.390322 -2.528491 0.585896
12 6.586816 7.949548 -0.228453
13 5.790156 10.976083 -1.329665
14 16.744642 4.033669 0.881588
15 2.838867 2.207932 2.616774
16 12.003958 3.324185 1.911031
17 11.357790 3.952623 2.604944
18 3.276482 10.395453 -3.842539
19 16.732940 0.712353 -3.990715
20 5.762515 -3.319593 -6.250869
21 10.684216 -6.499118 -1.141604
22 2.951965 6.079795 -9.707762
23 15.146214 -5.774148 2.493505
24 4.679124 11.939816 -1.712399
25 3.562807 14.820176 -1.538256
26 18.851532 7.885132 2.492563
27 6.305129 1.325861 -4.986991
28 12.058873 2.154413 -3.473198
29 8.998460 4.941828 4.609765
30 2.559826 -5.498189 -5.122190
31 6.957824 -7.198146 -1.530481
32 5.536991 4.978059 -9.732051
33 16.517459 -2.387527 2.237717
34 4.249334 10.958401 2.066023
35 8.531058 13.216506 -4.022172
36 17.333286 5.530722 5.028149
37 5.925497 4.616643 5.172780
38 14.250313 6.552421 4.447550
39 15.017561 6.297899 1.662928
40 2.380783 14.351210 -6.175166
41 19.321209 0.550297 -7.888334
42 8.943390 -4.350457 -9.512845
43 13.574364 -10.071346 -2.036857
44 3.592273 10.133559 -11.928070
45 17.694586 -8.648027 5.153591
46 3.026656 16.129975 -2.967495
47 1.260330 18.890677 -1.527019
48 20.519292 12.015917 3.918530
49 17.040873 -1.964546 1.230338
50 4.648664 -5.624461 -3.413299
51 9.193488 -5.490584 2.998351
52 -0.316062 3.423788 -9.664322
53 15.305914 -4.655839 -2.013210
54 9.393817 12.545048 0.752069
55 15.488761 8.163310 1.954185
56 6.926312 1.343919 4.142523
57 15.146085 6.188257 0.604981
58 12.576318 5.330214 6.654520
59 1.314919 14.141643 -2.464147
60 15.724475 2.135342 -8.082138
61 6.200173 -2.328177 -10.564474
62 15.131800 -6.512971 -1.162574
63 1.443131 6.590991 -13.860320
64 14.143675 -8.763006 5.630905
65 6.452436 15.406093 -3.862265
66 -0.857404 15.230000 -1.263634
67 22.404852 10.083513 0.968529
68 10.155469 0.409791 -7.472327
69 15.402716 5.085227 -3.369878
70 10.531894 5.997863 8.905157
71 1.266010 -9.628070 -6.881316
72 5.738633 -11.572806 -2.665159
73 8.521704 7.259732 -12.520996
74 20.810541 -2.727771 4.036743
75 2.070220 13.960842 4.917348
76 9.431300 17.528275 -4.638493
77 17.545485 5.904699 9.673131
78 9.626833 6.629620 7.184729
79 16.947520 9.826455 6.402156
80 19.108777 8.464554 1.092519
81 1.364902 18.264798 -8.533628
82 22.551884 0.172715 -11.236024
83 12.230768 -5.005931 -12.779149
84 16.477099 -13.633590 -2.932237
85 1.689035 11.835059 -15.570078
86 19.570439 -11.543420 8.302592
87 1.329673 20.217848 -4.485205
88 2.899303 23.019024 -1.755401
89 18.933636 14.775303 7.025478
