# Supplementary material for: Cellular organization in lab-evolved and extant multicellular species obeys a maximum entropy law
Source: eLife. 2022 Feb 21;11:e72707. doi: 10.7554/eLife.72707 (PMC8860445; doi:10.7554/eLife.72707)
Supplement: Figure 2—source data 1. — Each subdirectory contains an explanatory README file. [file elife-72707-fig2-data1.zip › Simulation_Data/Snowflake_Simulations/elyes-sim_AspRat=1-2_pole-theta=10_theta=45-3_dtheta=0_back-prob=0-8_include-forces=0_N=10000_cid=00133.txt]

1 0.000000 0.000000 0.000000
2 4.650160 -0.077651 -0.493259
3 2.838867 -3.066864 1.522109
4 9.182468 -1.070752 -0.986987
5 2.838867 3.285246 -0.964174
6 7.398066 3.121361 -1.906400
7 5.546179 -6.536659 3.117692
8 13.777401 -1.887190 -0.793209
9 2.838867 -2.366736 -2.474072
10 7.039353 -0.982219 -4.134021
11 4.646278 -3.519019 5.560729
12 12.026745 -0.099359 -4.265419
13 5.614595 6.891180 -2.062902
14 10.374764 6.100781 -3.917386
15 4.559632 -9.875988 5.884864
16 18.439642 -1.738955 -0.725609
17 6.732269 -2.836873 3.659902
18 1.673446 7.281265 -2.531100
19 7.216760 7.421433 -0.784728
20 8.840127 -6.435763 6.104557
21 15.972949 -5.490127 0.613933
22 4.687778 -5.373484 -5.524135
23 10.711461 -3.387858 -4.848274
24 6.482509 -3.696190 9.863282
25 15.206198 0.298580 -7.654405
26 8.382922 10.594103 -2.779634
27 13.239079 8.896266 -6.340730
28 2.160520 -13.531790 5.071835
29 22.979588 -1.223533 0.214545
30 2.838867 2.779467 1.999258
31 7.821280 -1.601859 2.227481
32 11.309695 -4.785583 0.219901
33 11.779941 3.809749 -1.579390
34 16.833941 -2.154461 -4.013111
35 5.921235 -1.158060 -5.443877
36 8.516363 -1.978530 7.119889
37 12.585171 -2.115461 -8.190356
38 4.978340 10.192457 -4.974670
39 9.633634 9.833549 -6.219299
40 21.331662 -2.732812 2.503958
41 10.716278 -1.684286 5.820014
42 -0.939799 8.107818 -6.033871
43 7.510741 11.829299 0.730145
44 11.698537 -5.867583 9.755870
45 17.711879 -9.316005 2.663125
46 4.872377 -9.812467 -5.316794
47 14.781882 -5.691064 -4.849890
48 5.302838 -1.522486 13.559906
49 18.639767 0.774789 -10.797672
50 11.137163 14.323893 -3.427844
51 15.903945 11.697689 -8.978632
52 0.046601 -17.586655 4.099345
53 27.449728 -1.095492 1.583453
54 1.742032 -7.227147 2.649335
55 6.231871 6.575493 -4.454066
56 5.236845 -10.918444 2.420625
57 6.136471 -5.155781 -1.411680
58 7.913053 -4.933596 -5.979260
59 2.527680 -3.427328 9.470304
60 10.882396 1.550776 -8.233940
61 7.637083 9.832462 0.590405
62 14.686718 6.779097 -3.063816
63 4.255233 -9.831616 10.321869
64 7.863142 -3.795895 7.853116
65 3.831775 10.503304 -4.708650
66 10.330595 10.432331 0.225304
67 8.621331 -6.599822 10.543796
68 14.136324 -9.473825 1.347826
69 7.885486 -4.851070 -8.570999
70 11.311326 -7.729134 -4.089902
71 9.789933 -1.306359 11.632827
72 14.796675 -0.170368 -12.058269
73 12.787912 10.792161 -3.361419
74 13.292362 9.722194 -10.710700
75 -1.979204 -14.659640 6.243278
76 26.342768 0.283014 -2.275630
77 5.732228 6.102923 3.548775
78 10.384450 -3.868039 5.407455
79 12.940778 -9.069513 1.136417
80 14.789773 5.737118 -4.226614
81 19.900692 -5.217616 -5.009986
82 9.089308 0.515252 -8.457259
83 12.604394 -0.353501 8.714921
84 12.565128 -4.964644 -11.894892
85 3.807397 13.440850 -8.135211
86 8.278450 13.617184 -8.618523
87 24.035476 -4.747173 5.727379
88 14.603223 -0.385312 8.082278
89 -3.608239 8.343783 -9.871474
90 7.424872 16.222722 2.330273
91 14.314346 -5.470929 13.616542
92 19.537940 -13.310273 4.265984
93 4.901785 -14.454212 -4.708211
94 18.880363 -7.952967 -4.789822
95 3.818743 0.903622 17.278534
96 22.040605 1.234526 -13.981702
97 13.246415 18.477828 -3.724493
98 18.175873 14.511486 -11.944956
99 0.083831 -21.367192 6.441949
100 31.911113 -1.062004 3.001985
