# Supplementary material for: Cellular organization in lab-evolved and extant multicellular species obeys a maximum entropy law
Source: eLife. 2022 Feb 21;11:e72707. doi: 10.7554/eLife.72707 (PMC8860445; doi:10.7554/eLife.72707)
Supplement: Figure 2—source data 1. — Each subdirectory contains an explanatory README file. [file elife-72707-fig2-data1.zip › Simulation_Data/Snowflake_Simulations/elyes-sim_AspRat=1-2_pole-theta=10_theta=45-3_dtheta=0_back-prob=0-8_include-forces=0_N=10000_cid=00134.txt]

1 0.000000 0.000000 0.000000
2 2.838867 -2.798834 -1.972055
3 2.838867 1.533709 -3.061080
4 5.103442 -6.483881 -3.730206
5 2.838867 -2.450476 2.391158
6 1.700632 -6.627631 -3.928165
7 5.703718 3.756989 -6.006409
8 7.207301 -10.364704 -5.287298
9 6.327779 4.282657 -2.832143
10 3.766782 -9.410853 -6.800680
11 5.614258 -4.772848 5.353227
12 0.287287 -10.610668 -5.940756
13 8.493799 6.770353 -8.217956
14 9.638981 -14.072339 -6.780690
15 6.814087 -9.970658 -1.562784
16 3.309772 -6.872898 2.345573
17 -1.941275 -9.006062 -3.000145
18 8.278391 2.216319 -9.289553
19 11.178157 -10.884812 -7.222092
20 9.946060 7.131438 -1.994568
21 2.263129 -12.273498 -10.184411
22 8.351411 -7.120112 8.338746
23 -1.762145 -14.365250 -7.819615
24 11.445483 10.011134 -9.847584
25 12.113473 -17.736474 -8.319461
26 5.486621 -5.954625 -0.295147
27 1.701374 3.986752 -6.592414
28 3.718804 -10.566046 -4.372581
29 7.205051 7.936078 -5.755707
30 8.780110 -11.338252 -9.332062
31 7.191303 8.203260 -4.746521
32 0.931335 -8.557568 -10.119382
33 8.612491 -7.970437 4.599796
34 2.714752 -13.984565 -7.523749
35 12.758642 6.425757 -9.432041
36 10.218181 -18.059102 -4.896044
37 7.717751 -14.175448 -2.696259
38 3.060826 -11.526422 1.948760
39 -5.692562 -11.496146 -1.723842
40 10.604800 0.187997 -12.807510
41 15.491063 -11.396393 -8.959742
42 13.294092 10.368839 -1.615427
43 4.610976 -14.421915 -13.291427
44 8.457671 -11.472748 9.246990
45 -4.220246 -18.120798 -9.124461
46 13.984518 13.437459 -11.762686
47 14.637017 -21.573007 -9.180594
48 7.173737 -3.670682 -1.492037
49 3.687191 -10.689579 -4.026806
50 5.737077 -1.349339 5.580126
51 10.128629 3.502490 -6.376589
52 -0.444797 -10.611109 -7.577610
53 6.021265 -9.132266 6.135186
54 1.522498 -14.799679 -5.099284
55 10.144450 10.594928 -6.659235
56 13.222933 -15.989265 -4.974501
57 4.862933 -9.402032 -0.966950
58 -5.923257 -7.362554 -1.893647
59 12.642765 2.535591 -10.084503
60 15.144524 -9.718655 -5.582076
61 11.226946 10.830093 -4.106655
62 -1.244332 -15.006498 -10.284743
63 8.480528 -6.989577 12.782610
64 -0.047862 -17.914401 -9.880295
65 15.833536 9.750878 -10.525003
66 13.858178 -21.144678 -6.056324
67 8.616955 -9.050409 1.267893
68 1.643673 8.403460 -7.112991
69 5.984824 -14.601526 -5.054459
70 8.559227 12.151316 -4.282590
71 10.681731 -11.426745 -13.599219
72 10.616774 9.649114 -7.187277
73 -2.040667 -7.163607 -13.456790
74 11.833573 -11.039127 3.152835
75 4.953243 -17.891796 -8.747401
76 17.224811 5.328575 -10.285408
77 10.020459 -21.930196 -2.287031
78 11.267583 -16.781373 -2.072170
79 2.515605 -16.169125 1.720852
80 -9.525383 -13.743700 -0.256656
81 12.950347 -1.940111 -16.254706
82 19.821179 -11.739025 -10.703373
83 16.508907 13.769609 -1.605946
84 7.860303 -16.518797 -15.914863
85 8.575468 -16.142282 9.254037
86 -6.816144 -21.600792 -10.857842
87 16.956649 16.704970 -13.285386
88 19.052029 -22.108365 -9.232473
