# Supplementary material for: Cellular organization in lab-evolved and extant multicellular species obeys a maximum entropy law
Source: eLife. 2022 Feb 21;11:e72707. doi: 10.7554/eLife.72707 (PMC8860445; doi:10.7554/eLife.72707)
Supplement: Figure 2—source data 1. — Each subdirectory contains an explanatory README file. [file elife-72707-fig2-data1.zip › Simulation_Data/Snowflake_Simulations/elyes-sim_AspRat=1-2_pole-theta=10_theta=45-3_dtheta=0_back-prob=0-8_include-forces=0_N=10000_cid=00135.txt]

1 0.000000 0.000000 0.000000
2 4.640632 -0.417254 0.387879
3 2.838867 -2.682448 2.127661
4 7.934072 2.096553 -1.229422
5 2.838867 1.830754 -2.893236
6 7.154268 -4.072009 0.062251
7 5.408992 -5.807029 4.482259
8 11.128368 4.869725 -3.233944
9 2.838867 -2.396633 -2.445122
10 1.794945 -5.305329 5.564573
11 9.698875 2.113850 -5.311923
12 7.245521 2.428084 -2.972184
13 8.260344 -6.348770 -3.594878
14 8.033718 -9.244206 6.254142
15 14.257948 7.810722 -5.094541
16 7.731978 2.619976 1.388108
17 7.262139 -3.147236 2.144345
18 12.262778 2.514176 -0.296933
19 5.112465 5.648303 -2.696495
20 8.158605 -7.098893 3.162399
21 9.097924 -7.963120 3.247475
22 10.671718 7.745834 -6.595656
23 2.096775 -3.867740 -6.576318
24 0.150233 -7.883761 9.108173
25 10.951120 2.618847 -9.779239
26 11.912300 2.775605 -2.863113
27 8.510661 -8.367355 -7.799444
28 11.282323 -12.011754 8.135951
29 17.927801 10.142948 -6.792188
30 9.277253 6.112699 0.130018
31 5.357169 -0.000808 -6.068952
32 5.672624 -8.247388 0.452863
33 5.356701 -6.845124 8.806755
34 14.420395 3.815460 -6.032643
35 7.253865 -2.934596 -2.450332
36 3.738889 -6.070154 9.491119
37 7.829795 3.414453 -9.132474
38 10.062747 4.449473 -5.757657
39 8.710092 -10.680016 -4.500235
40 11.834598 -9.076595 8.557804
41 18.029164 6.969465 -7.297233
42 10.957961 5.949291 1.999725
43 11.805655 -3.909342 1.379073
44 16.890743 2.800580 0.280729
45 8.864316 7.098628 -4.594339
46 9.256493 -9.714749 6.881676
47 12.632016 -9.978500 0.951780
48 13.472153 10.353871 -8.862227
49 0.807680 -4.463692 -11.025015
50 -1.569640 -10.569247 12.534970
51 12.114193 2.856996 -14.304581
52 16.582871 3.077702 -2.755266
53 8.425198 -10.670114 -11.871222
54 14.106012 -15.127895 10.171365
55 21.636404 12.176971 -8.792429
56 5.168102 -2.061441 5.865395
57 8.819246 -5.185546 7.268936
58 11.563224 9.293755 -3.090754
59 2.100610 -9.698673 6.186448
60 10.393140 1.047675 -5.795056
61 8.773894 -4.607774 -7.655276
62 6.844203 -13.321655 7.573648
63 13.679639 11.949856 -6.615975
64 12.177248 2.688062 1.259364
65 9.891805 -6.388511 0.607911
66 15.000721 6.005534 0.012462
67 5.714192 -8.037056 6.757720
68 10.851108 -7.881191 -0.839244
69 8.812150 11.785917 -6.558607
70 3.340590 -2.169819 -10.494433
71 -3.018839 -11.004403 9.093829
72 11.184030 6.378913 -12.143408
73 14.932060 1.005253 -5.606932
74 6.448686 -12.023185 -9.270772
75 15.206279 -10.814349 9.853632
76 21.994664 8.570532 -7.669554
77 10.707259 10.428989 1.203624
78 7.859539 -2.259632 -9.317454
79 4.454077 -12.739510 0.849741
80 5.078547 -7.991972 13.335024
81 17.843585 2.679066 -9.013495
82 11.913585 -3.310349 -2.613306
83 6.159995 -6.372899 13.484794
84 6.202784 5.406903 -13.028902
85 13.366584 6.461408 -8.369762
86 8.325833 -15.312561 -4.946393
87 15.571680 -7.600632 10.927898
88 21.532653 5.664767 -10.101544
89 14.248845 9.238748 2.516227
90 16.207120 -5.108013 0.340267
91 21.474937 2.489800 1.124696
92 9.752782 10.642210 -7.131127
93 10.344741 -12.314125 10.620063
94 16.148150 -11.894821 -1.473137
95 16.701474 9.128447 -11.664272
96 -0.356869 -4.976575 -15.529824
97 -3.288381 -13.821811 15.412901
98 13.794215 2.476753 -18.645531
99 21.196805 3.064144 -2.018463
100 7.533118 -12.951744 -15.847407
101 16.974543 -18.333099 12.016471
102 25.800694 13.456175 -10.461117
