# Supplementary material for: Cellular organization in lab-evolved and extant multicellular species obeys a maximum entropy law
Source: eLife. 2022 Feb 21;11:e72707. doi: 10.7554/eLife.72707 (PMC8860445; doi:10.7554/eLife.72707)
Supplement: Figure 2—source data 1. — Each subdirectory contains an explanatory README file. [file elife-72707-fig2-data1.zip › Simulation_Data/Snowflake_Simulations/elyes-sim_AspRat=1-2_pole-theta=10_theta=45-3_dtheta=0_back-prob=0-8_include-forces=0_N=10000_cid=00136.txt]

1 0.000000 0.000000 0.000000
2 4.614636 0.481402 -0.545181
3 2.838867 -3.358102 -0.667550
4 9.103826 1.692594 -1.010692
5 2.838867 -0.470241 -3.391363
6 8.019893 -0.897800 1.961544
7 5.385431 -7.221015 -1.378346
8 13.414817 3.482643 -1.296897
9 7.107571 -0.366296 -4.129637
10 1.663499 -7.606306 -1.261610
11 11.024258 4.226061 -4.121178
12 5.693625 2.376593 -5.269534
13 11.777133 -2.255898 4.385531
14 7.142724 -11.524012 -1.783712
15 17.547054 5.413429 -2.302864
16 3.195410 -7.105170 1.701837
17 1.761101 -1.967165 -7.438495
18 10.010797 -4.873751 2.060296
19 9.721385 -7.666204 -2.263187
20 15.037829 7.139139 0.646683
21 9.521025 -1.813328 -7.865266
22 0.068072 -11.977248 -1.777307
23 12.242095 7.275242 -7.449316
24 8.512022 5.493665 -7.326339
25 15.592303 -3.959812 2.861460
26 9.502801 -15.499058 -2.423712
27 21.449057 7.308752 -4.042884
28 12.778943 -0.788643 -1.355095
29 12.165345 0.575191 2.615121
30 4.085721 -11.473371 -1.477641
31 16.790508 3.259633 1.590422
32 8.079277 -4.321986 -5.915678
33 3.794883 -11.254448 -2.650819
34 12.432191 8.443025 -3.992438
35 10.016250 3.022562 -4.445352
36 14.198296 -0.002798 7.359274
37 10.848419 -13.320632 -0.103945
38 19.823889 5.211766 -6.118227
39 3.976960 -10.707262 4.572898
40 0.285156 -3.430548 -11.632803
41 11.652791 -9.239832 1.683142
42 14.288896 -7.690554 -3.288783
43 16.164970 10.980925 3.069359
44 12.567675 -2.898209 -11.232715
45 -1.734528 -16.270122 -2.257203
46 13.395182 10.010174 -11.064079
47 11.767205 8.362519 -9.064204
48 18.907547 -6.446817 0.718405
49 12.527341 -18.992063 -3.122178
50 25.423488 9.138405 -5.705746
51 7.730394 -2.526449 -1.558356
52 6.975070 -3.623524 -2.280935
53 5.832250 -3.619952 -4.340372
54 4.870844 -10.429812 -4.414868
55 10.946035 1.263411 -5.676207
56 -0.612746 -10.194634 1.549245
57 15.022625 4.189378 -6.068832
58 7.577238 2.680134 -9.287183
59 12.601028 -2.170017 8.755366
60 21.229702 5.901228 0.142907
61 0.451079 -8.320118 4.984243
62 -0.650173 0.058690 -10.579086
63 8.411510 -8.744512 3.557336
64 12.343476 -4.476996 -3.917039
65 13.766528 8.759711 4.588659
66 8.285933 -4.554899 -11.142457
67 -1.219237 -14.903194 1.315155
68 10.145775 8.282812 -11.240342
69 7.597137 9.567262 -8.859451
70 16.753816 -8.201974 2.200710
71 11.770338 -17.973064 0.495056
72 24.027577 10.584325 -2.492563
73 16.174187 -4.005202 -1.382733
74 16.445706 2.422164 3.044614
75 1.703202 -15.471808 -1.848153
76 20.351978 2.623845 4.556464
77 8.758697 -8.632733 -7.608653
78 6.534432 -14.712683 -4.213443
79 16.480239 10.218799 -4.483938
80 12.117268 1.943292 -0.676727
81 16.951553 2.745574 9.948473
82 14.908713 -13.676917 -1.884033
83 20.107043 1.676827 -8.802564
84 4.935396 -14.210631 7.526402
85 -2.010710 -4.967131 -15.391831
86 12.912927 -13.616988 0.643999
87 18.843388 -7.350606 -4.306704
88 17.682995 14.903289 5.109652
89 14.963622 -4.112727 -15.047150
90 -3.296175 -20.652178 -1.888174
91 14.899391 11.915401 -15.049571
92 14.997510 11.590455 -10.037918
93 21.995441 -9.594989 -0.813072
94 15.775527 -22.193103 -4.165153
95 29.058253 11.535296 -7.402480
