# Supplementary material for: Cellular organization in lab-evolved and extant multicellular species obeys a maximum entropy law
Source: eLife. 2022 Feb 21;11:e72707. doi: 10.7554/eLife.72707 (PMC8860445; doi:10.7554/eLife.72707)
Supplement: Figure 2—source data 1. — Each subdirectory contains an explanatory README file. [file elife-72707-fig2-data1.zip › Simulation_Data/Snowflake_Simulations/elyes-sim_AspRat=1-2_pole-theta=10_theta=45-3_dtheta=0_back-prob=0-8_include-forces=0_N=10000_cid=00137.txt]

1 0.000000 0.000000 0.000000
2 4.634513 -0.056784 0.607905
3 2.838867 -1.918649 -2.835711
4 9.216646 0.646073 1.173115
5 2.838867 2.169467 2.648751
6 6.918282 -0.045110 4.424435
7 5.481690 -4.037262 -6.067342
8 13.784187 1.491169 1.756554
9 7.541462 3.308127 0.700940
10 5.645583 -0.188630 -5.820844
11 12.016471 2.907493 -1.440044
12 4.811219 4.568355 6.132812
13 9.432953 0.339249 8.345286
14 8.315112 -5.730570 -9.381408
15 18.387540 2.024459 2.407658
16 2.838867 -1.225536 3.196957
17 7.046032 -2.585470 3.359624
18 7.066791 3.485505 2.231206
19 11.059315 -1.204847 5.559555
20 9.326947 -2.738955 -7.886693
21 16.078573 2.200185 5.500178
22 11.064327 4.231498 3.254065
23 8.406823 2.186725 -8.760371
24 11.066461 6.627744 -3.684781
25 9.064915 5.008659 7.355040
26 11.672775 0.460135 12.448420
27 11.356446 -6.595514 -12.818322
28 23.008930 2.706845 2.370101
29 2.838867 3.323986 -0.820724
30 7.824061 -2.187931 -1.643013
31 1.720013 -4.897246 -5.943405
32 11.308355 4.435596 2.195810
33 5.170543 5.895324 1.968374
34 4.323024 -6.987706 -9.187279
35 8.859753 5.885464 -2.675609
36 4.668665 2.419959 -9.288196
37 15.283726 5.810787 -0.616898
38 6.555416 8.659019 6.209489
39 9.004446 3.185873 11.735677
40 12.218806 -7.825879 -8.990909
41 20.903396 5.691033 2.316370
42 5.704372 -1.760548 6.842530
43 9.669418 -5.030840 6.359467
44 11.537860 4.829520 1.968373
45 15.106124 -3.303778 6.556778
46 13.513501 -3.873615 -6.903355
47 18.399718 2.236753 9.554686
48 14.529154 4.411072 6.388567
49 11.031011 4.664889 -11.741294
50 10.258155 10.938382 -5.278397
51 13.729424 5.108224 7.486649
52 10.055179 -0.317314 16.517891
53 13.947080 -7.001902 -16.685090
54 27.681469 2.835516 2.296161
55 12.625448 -2.206635 1.327288
56 1.693110 5.297658 5.595495
57 17.272178 -1.201545 1.152525
58 8.832197 -1.871401 -8.427645
59 3.067500 5.533030 10.109052
60 12.437777 -2.439318 10.086618
61 21.501891 -1.086422 3.043955
62 5.704388 -4.616683 3.462573
63 6.301108 -6.868929 4.297018
64 9.231336 7.210759 3.335230
65 14.845383 0.340435 3.810435
66 11.169192 1.275236 -7.363208
67 17.082635 -0.714688 8.705957
68 12.653506 7.978414 5.047600
69 7.409647 5.619133 -11.407227
70 12.648582 10.769943 -3.337331
71 11.431116 2.789159 10.397499
72 15.686855 -1.092625 13.569908
73 11.634959 -4.680493 -16.822914
74 25.298944 6.514606 2.566143
75 3.264702 7.138642 1.426208
76 10.870028 -4.618869 -4.237121
77 0.557201 -7.684916 -9.509805
78 13.150129 8.572967 3.381410
79 7.297923 10.041584 1.716251
80 2.148069 -9.996805 -12.025005
81 9.569197 7.848717 -6.852571
82 2.714977 4.999921 -12.661969
83 16.547692 9.621184 -2.531291
84 10.103753 10.427936 8.224900
85 8.075659 7.524332 11.424612
86 16.436542 -9.801765 -8.554687
87 22.473423 10.085802 2.401954
88 8.973517 -2.679846 10.048171
89 12.193967 -6.963816 9.785182
90 15.994908 6.192162 1.539940
91 19.119753 -5.247392 7.967257
92 17.877783 -5.114658 -5.755702
93 20.409005 -1.162347 11.601764
94 18.236594 4.909674 9.191640
95 15.450455 4.806172 -12.221073
96 8.847585 15.309691 -6.087119
97 16.624081 1.738655 7.707117
98 8.061749 -0.957936 20.703805
99 16.391107 -7.390726 -20.658971
100 32.290461 2.966740 3.033379
