# Supplementary material for: Cellular organization in lab-evolved and extant multicellular species obeys a maximum entropy law
Source: eLife. 2022 Feb 21;11:e72707. doi: 10.7554/eLife.72707 (PMC8860445; doi:10.7554/eLife.72707)
Supplement: Figure 2—source data 1. — Each subdirectory contains an explanatory README file. [file elife-72707-fig2-data1.zip › Simulation_Data/Snowflake_Simulations/elyes-sim_AspRat=1-2_pole-theta=10_theta=45-3_dtheta=0_back-prob=0-8_include-forces=0_N=10000_cid=00138.txt]

1 0.000000 0.000000 0.000000
2 4.580748 0.196465 0.868952
3 2.838867 -3.420497 -0.150574
4 8.858065 0.644204 2.682404
5 2.838867 -1.207978 -3.203632
6 7.544018 3.375197 -0.077799
7 5.439407 -7.310395 -0.054433
8 12.797814 1.379069 5.089401
9 2.838867 2.923380 -1.782224
10 7.127179 -2.648180 3.150469
11 5.278468 -5.322054 3.045372
12 9.959521 1.335121 6.935764
13 5.970237 -2.443965 -6.447800
14 10.703755 6.516591 -1.494733
15 8.449063 -10.882844 0.159501
16 16.436662 -1.139904 5.531223
17 6.607170 0.230388 4.828005
18 1.722636 -3.396831 -6.911002
19 7.489377 7.616600 1.259790
20 9.849667 -7.781101 0.276754
21 13.835585 4.795650 7.741125
22 3.103228 4.162897 -6.045480
23 9.845925 -5.696670 5.430947
24 7.910461 -7.125940 6.469280
25 10.803120 2.501777 11.386282
26 9.618835 -3.900866 -8.970159
27 13.990650 9.502121 -2.977317
28 10.770411 -12.836699 -3.092488
29 19.575041 -4.587232 5.821437
30 3.624546 -6.187631 -3.542817
31 11.029091 4.339727 3.870424
32 11.363242 3.320546 -2.356433
33 7.848625 -9.237877 -3.257888
34 16.124978 4.233010 4.336646
35 8.062668 -6.874247 2.127310
36 8.477991 -3.411953 5.473582
37 11.354935 5.001821 9.030940
38 8.597917 -6.029004 -6.604118
39 14.670225 7.518409 0.250293
40 12.602545 -10.917515 1.749790
41 18.161509 -3.783848 2.398157
42 8.434753 -0.582191 9.046438
43 0.751392 -5.295132 -11.065358
44 7.260424 11.607426 3.668530
45 14.400245 -7.095975 1.049717
46 14.902152 8.718219 10.052473
47 2.145549 5.135517 -10.505172
48 12.908429 -8.917748 6.852950
49 10.576638 -8.923847 9.871678
50 11.686847 2.884708 15.953184
51 13.369250 -5.391002 -11.343115
52 17.053350 12.170368 -5.274527
53 13.154486 -14.701216 -6.663576
54 23.036817 -7.724443 5.738945
55 2.738486 -7.068001 2.392511
56 12.867698 0.807804 0.764667
57 7.265526 -1.134641 -3.629012
58 4.161784 -11.551173 0.351914
59 13.718285 0.348231 9.316900
60 6.629336 -3.926298 7.381333
61 3.875341 -6.673603 7.043644
62 7.361859 3.259175 9.990564
63 11.896653 7.626976 -5.633051
64 9.834355 -13.221721 3.679765
65 19.341439 -1.793436 8.835281
66 4.978979 2.015280 8.562277
67 -0.509906 -1.886514 -10.448845
68 7.272919 11.462502 -0.963681
69 12.903236 -8.894897 -2.759166
70 17.503042 7.265402 8.222501
71 4.805934 1.891899 -9.469658
72 11.895884 -5.283851 9.356362
73 9.178323 -5.348150 10.344022
74 8.845203 1.147884 15.143298
75 12.843632 -1.567140 -10.954105
76 13.833731 12.515561 -6.244761
77 12.801479 -10.779557 -6.472513
78 22.829027 -5.289334 8.771057
79 4.186566 -8.925864 -7.298194
80 10.251776 8.408484 2.250969
81 15.265205 2.054754 -4.584216
82 10.737679 -10.348125 -6.754756
83 19.057096 7.678074 3.150833
84 8.871781 -10.945094 -0.012678
85 12.164687 -0.983464 6.985137
86 12.848241 8.986777 10.981738
87 10.430698 -10.306098 -6.245186
88 16.293389 11.282326 1.976534
89 16.900675 -9.784722 3.174736
90 18.413740 -2.856386 -1.944403
91 10.292906 -1.581636 13.225583
92 -0.384883 -6.686845 -15.383014
93 6.554445 15.074793 6.713536
94 17.820728 -9.934832 1.200789
95 15.204607 12.767901 12.355930
96 0.962480 6.094769 -14.932011
97 13.251922 -11.171410 10.671937
98 11.957417 -13.106304 10.489853
99 12.265110 2.611611 20.584168
100 17.124882 -6.907776 -13.690836
101 20.521565 14.316686 -7.555797
102 15.548878 -16.533414 -10.245037
103 26.134180 -11.185756 6.204130
