# Supplementary material for: Cellular organization in lab-evolved and extant multicellular species obeys a maximum entropy law
Source: eLife. 2022 Feb 21;11:e72707. doi: 10.7554/eLife.72707 (PMC8860445; doi:10.7554/eLife.72707)
Supplement: Figure 2—source data 1. — Each subdirectory contains an explanatory README file. [file elife-72707-fig2-data1.zip › Simulation_Data/Snowflake_Simulations/elyes-sim_AspRat=1-2_pole-theta=10_theta=45-3_dtheta=0_back-prob=0-8_include-forces=0_N=10000_cid=00139.txt]

1 0.000000 0.000000 0.000000
2 4.623655 0.546963 -0.398770
3 2.838867 -3.381210 0.538414
4 9.210317 1.303850 -0.949578
5 2.838867 3.011749 1.628446
6 7.622759 -1.900316 -2.589165
7 5.293886 -7.343141 0.954488
8 13.794163 2.080651 -1.499372
9 2.838867 2.744566 -2.046907
10 7.217406 3.781535 1.211086
11 3.853545 -5.575201 4.271840
12 12.306037 2.348991 2.068010
13 5.667371 6.400492 3.182939
14 10.471995 -4.546136 -5.194325
15 7.165743 -11.623324 0.944563
16 18.377674 3.007500 -1.610138
17 2.838867 -2.604239 -2.222703
18 12.223162 -1.027673 -3.244877
19 6.252205 5.216584 -0.179720
20 12.060982 -2.176483 -2.502264
21 4.018911 -11.523182 0.127847
22 16.434272 5.033929 0.522907
23 6.135064 5.521588 -3.839736
24 9.404482 7.546713 2.924988
25 5.034242 -8.118283 8.009320
26 15.467657 2.980393 5.456175
27 9.175130 9.113251 4.631624
28 13.314591 -7.458721 -7.500568
29 9.863747 -13.531264 -2.032378
30 20.762652 5.580388 1.123680
31 7.103133 0.740270 -4.086107
32 1.762108 -7.688896 0.281378
33 11.295891 4.784340 -2.771172
34 9.851037 -5.506129 -1.242119
35 9.390870 -8.041426 2.538395
36 15.880078 5.390570 -3.614798
37 4.621313 6.566122 -0.632611
38 11.260412 5.317337 0.173272
39 7.349386 -5.149162 6.988312
40 16.562648 3.619032 1.844631
41 7.625934 9.682094 0.907690
42 10.575205 -5.055993 -9.611454
43 1.762756 -5.202556 -5.668334
44 15.385797 -3.841823 -1.881081
45 9.734492 7.319340 -2.496479
46 16.734999 -2.271186 -2.260828
47 2.347849 -15.874824 -0.215686
48 18.183876 8.453279 3.177867
49 9.316204 8.451472 -5.627536
50 11.257589 11.166155 5.226335
51 5.945167 -10.279569 12.050993
52 17.957696 3.740850 9.329389
53 12.433037 12.118587 6.121023
54 16.061025 -10.746825 -9.376333
55 12.786106 -15.516124 -5.099455
56 19.071734 8.074241 4.395245
57 7.262922 -3.791989 0.336829
58 3.492398 4.128002 5.883856
59 7.182726 -6.209271 -3.599567
60 16.891679 -0.455000 -3.437798
61 6.556200 2.075061 -4.395275
62 9.416797 7.078649 -0.807170
63 4.895993 -9.803309 5.176296
64 16.187640 0.473793 3.162737
65 9.198078 6.150813 5.876153
66 9.479642 -7.569594 -8.301667
67 21.007796 4.182239 -4.998956
68 6.801037 -1.902526 -4.117551
69 15.777294 0.103807 -5.667590
70 10.535146 4.047921 -0.448564
71 14.944563 1.184807 -2.912538
72 -0.017121 -13.220958 0.908641
73 18.810175 4.640484 4.262148
74 6.975137 6.720509 -8.039557
75 7.940761 10.577879 5.832081
76 2.689935 -9.237467 11.619485
77 19.893226 2.577798 5.272073
78 10.181030 10.568340 8.712374
79 14.514106 -11.605063 -6.427886
80 14.108544 -14.830507 -1.757957
81 9.235858 1.222289 -8.222808
82 0.418189 -12.170817 0.243975
83 9.582741 7.491774 -5.856063
84 11.614588 -9.017932 1.274977
85 13.772807 -8.969462 3.867935
86 17.742820 9.003577 -5.937222
87 6.451203 10.443212 1.247042
88 15.276342 6.384794 -1.953609
89 11.410727 -4.261543 9.128778
90 21.025743 4.784513 1.050314
91 9.007899 13.102788 -1.965408
92 10.637959 -5.648234 -14.252058
93 0.337885 -7.875119 -9.238013
94 18.290977 -7.131543 -0.269260
95 13.184027 9.561978 -4.728802
96 21.312312 -2.693640 -1.423179
97 3.154068 -19.366622 2.418511
98 19.833744 11.893684 5.890576
99 12.555784 11.503802 -7.069739
100 11.524209 15.469477 4.134561
101 6.976598 -12.626717 15.965037
102 20.183186 4.451702 13.385580
103 15.645235 15.154913 7.663489
104 18.142332 -14.603511 -10.984120
105 16.006761 -17.989740 -7.399052
106 14.732675 8.567541 5.238372
