# Supplementary material for: Cellular organization in lab-evolved and extant multicellular species obeys a maximum entropy law
Source: eLife. 2022 Feb 21;11:e72707. doi: 10.7554/eLife.72707 (PMC8860445; doi:10.7554/eLife.72707)
Supplement: Figure 2—source data 1. — Each subdirectory contains an explanatory README file. [file elife-72707-fig2-data1.zip › Simulation_Data/Snowflake_Simulations/elyes-sim_AspRat=1-2_pole-theta=10_theta=45-3_dtheta=0_back-prob=0-8_include-forces=0_N=10000_cid=00140.txt]

1 0.000000 0.000000 0.000000
2 2.838867 2.128273 -2.681963
3 2.838867 -0.409582 3.399222
4 5.820407 4.707423 -5.193966
5 2.838867 -3.052253 -1.551201
6 6.545081 4.472140 -1.939065
7 5.013428 -0.238531 7.525719
8 8.348222 7.251611 -8.186053
9 2.838867 -3.029386 1.595396
10 4.500395 6.241126 -2.357309
11 1.761875 0.009887 7.694077
12 6.204414 9.132379 -5.426200
13 5.495045 -6.768709 -2.515406
14 10.451393 6.782552 -0.790515
15 6.988184 -0.277669 11.767809
16 10.380172 10.199154 -11.192671
17 5.376198 0.643011 -6.019265
18 9.097867 3.451842 -7.925891
19 1.776179 -7.248401 -2.573291
20 10.784741 3.698341 -3.038226
21 9.234847 0.735693 8.531774
22 8.038393 7.385776 -12.620874
23 6.390681 -2.738690 4.256552
24 5.993753 10.667913 -2.379328
25 -0.515942 0.090814 11.763766
26 7.167886 13.699361 -5.406271
27 7.968944 -10.488625 -3.893992
28 14.402724 9.251653 -0.542912
29 8.522916 -1.177302 16.081526
30 11.967130 13.624833 -13.949577
31 2.111176 -2.739538 7.117207
32 5.394353 6.553326 -9.217989
33 3.220353 -0.179995 11.595497
34 8.572428 7.645551 -1.249260
35 -0.889858 3.122797 9.443287
36 9.688326 11.894313 -5.300831
37 6.473458 -10.194072 0.147532
38 11.126233 11.145826 -0.253796
39 6.584820 2.591034 15.142640
40 10.535730 10.096532 -15.636421
41 7.430817 -0.973596 -9.890445
42 12.324544 2.230810 -11.080590
43 3.221505 -11.152310 -1.007352
44 15.142281 2.579020 -4.332670
45 13.664145 1.438721 9.839898
46 7.340302 7.177792 -17.245164
47 10.028550 -2.101251 7.133113
48 6.896556 15.254108 -2.344073
49 -3.114724 1.013455 15.525242
50 7.980320 18.292795 -5.056040
51 10.242703 -14.119540 -5.772542
52 17.962964 12.222903 -1.071676
53 9.548513 -1.789271 20.600259
54 13.557535 17.404549 -16.196380
55 1.979424 3.403999 -6.855153
56 5.412184 2.590527 5.438591
57 7.182634 -3.822275 -0.985170
58 7.159181 8.853752 -1.485195
59 2.432684 -5.242058 5.432158
60 3.651545 12.029028 -7.633898
61 11.547696 8.794809 3.021385
62 7.208683 -3.599550 14.717068
63 8.505806 2.473491 -8.595413
64 10.055390 -0.760117 -8.986166
65 4.125725 -10.911696 -3.490647
66 12.683800 4.040496 -7.045487
67 12.165528 -1.013537 11.383605
68 9.492061 4.418630 -15.598211
69 7.478458 -4.743884 8.074610
70 7.043756 13.196869 -5.884112
71 0.396658 -1.913466 15.627916
72 9.777813 15.969270 -2.610304
73 10.816587 -10.845307 -7.291837
74 18.350253 8.385966 -2.400125
75 11.763736 -3.923515 17.399495
76 14.617127 13.499919 -17.519388
77 1.771771 -5.565659 10.818582
78 4.504422 8.575431 -13.343861
79 1.017771 -0.569825 15.704266
80 12.695569 9.640808 -0.371470
81 -3.152000 7.028592 10.642597
82 13.119979 14.979990 -4.603889
83 7.302344 -13.944257 2.815837
84 11.802552 15.732731 0.374909
85 5.905953 5.812252 18.471336
86 10.041547 9.999897 -20.284672
87 9.476983 -2.660996 -13.747638
88 15.561801 1.011974 -14.234954
89 4.561017 -15.151373 1.015122
90 18.532152 1.087784 -1.869618
91 18.112429 1.773824 11.254542
92 6.970919 7.176783 -21.908965
93 14.328308 -3.075598 6.546287
94 7.660577 19.870806 -2.207561
95 -5.007181 2.099049 19.652330
96 8.710300 22.896252 -4.617438
97 9.242366 -16.443085 -9.430697
98 21.412182 15.346748 -1.579362
99 9.945724 -1.839114 25.254310
100 15.029302 21.161176 -18.568613
