# Supplementary material for: Cellular organization in lab-evolved and extant multicellular species obeys a maximum entropy law
Source: eLife. 2022 Feb 21;11:e72707. doi: 10.7554/eLife.72707 (PMC8860445; doi:10.7554/eLife.72707)
Supplement: Figure 2—source data 1. — Each subdirectory contains an explanatory README file. [file elife-72707-fig2-data1.zip › Simulation_Data/Snowflake_Simulations/elyes-sim_AspRat=1-2_pole-theta=10_theta=45-3_dtheta=0_back-prob=0-8_include-forces=0_N=10000_cid=00141.txt]

1 0.000000 0.000000 0.000000
2 4.616833 -0.366039 0.614622
3 2.838867 3.312279 -0.866762
4 9.270816 -0.636468 1.016869
5 2.838867 -3.406535 0.343501
6 7.935288 2.370371 -0.517433
7 6.580141 3.565616 -3.258483
8 13.853125 -1.301598 1.671191
9 7.270166 -3.882782 0.003087
10 4.216073 4.868178 -4.799207
11 12.209342 2.537113 2.053734
12 5.387398 -7.329346 0.325136
13 11.142190 5.450912 -1.980574
14 10.621599 3.597681 -5.618055
15 18.362142 -2.329047 2.388967
16 7.975476 -0.184386 -2.295387
17 1.775625 7.629607 -0.975562
18 12.391736 0.203271 -2.038672
19 1.993806 -7.601328 -0.869436
20 8.125984 4.843842 -4.208939
21 8.844041 6.903679 -5.132978
22 16.973750 1.472549 3.203328
23 9.692659 -7.839794 -0.618355
24 5.791168 6.606691 -8.843587
25 14.779140 6.354496 2.895499
26 7.919992 -11.265831 0.239045
27 15.471420 4.861317 -2.812309
28 14.762907 3.442495 -7.792922
29 20.365401 -3.849605 6.057277
30 6.058651 -4.332293 3.268839
31 10.429009 5.717371 -2.677280
32 16.428786 -4.663945 0.313906
33 6.890192 -7.901073 1.871401
34 6.098250 2.517211 -8.072126
35 14.288590 5.452715 -0.583999
36 7.722739 -9.278653 3.569827
37 11.613521 5.399764 -9.561433
38 11.253179 0.081212 -5.627569
39 -0.049998 11.877263 -1.639733
40 16.819971 0.604237 -1.930949
41 1.134223 -12.136376 -1.570066
42 8.360311 7.477271 -8.068194
43 11.625991 7.193346 -8.591082
44 19.829650 4.648473 5.115837
45 11.324281 -12.204773 -0.821574
46 7.860292 7.946079 -12.814711
47 17.150557 10.294818 3.767755
48 10.179844 -15.286879 -0.503553
49 20.050400 3.995993 -3.231610
50 17.077047 6.671454 -9.792977
51 21.947311 -5.543870 10.123790
52 2.838867 1.746756 2.944710
53 6.801863 -1.903556 4.170366
54 12.071282 -3.746949 -0.487770
55 1.900894 -7.362319 2.147278
56 9.821698 5.678070 1.780877
57 16.068661 -1.945119 5.473679
58 10.231102 -4.783484 -3.191163
59 16.159066 2.524858 4.098524
60 9.801095 -7.874635 0.384891
61 12.155037 9.482079 -0.397706
62 14.028324 0.743350 -5.448765
63 21.994691 0.196578 1.933512
64 7.726612 1.536638 -6.389014
65 3.275302 11.112692 -3.299508
66 13.118471 4.035068 -4.176622
67 3.927893 -11.521704 -0.049923
68 11.209888 7.482185 -6.028368
69 12.507526 9.033033 -3.781549
70 16.569021 5.895035 3.447152
71 10.749499 -9.983064 -4.369505
72 7.945419 10.431317 -9.559881
73 13.466520 10.381305 4.253245
74 11.787158 -12.196254 2.229266
75 18.431926 6.939524 -5.400377
76 15.958827 1.240776 -11.467679
77 22.324229 -1.622863 9.371828
78 9.474872 -5.214547 6.343029
79 14.674881 4.393562 -2.718903
80 18.577398 -8.507698 -1.270828
81 6.147771 -11.969144 4.066038
82 8.217502 -0.366695 -11.088296
83 15.804732 7.826707 -4.301538
84 10.324264 -10.532336 7.246885
85 10.268176 4.094892 -13.594916
86 15.684251 -0.047135 -5.265961
87 -2.050547 16.060144 -2.282406
88 19.910476 -2.592856 -1.836031
89 1.124141 -16.775274 -2.107825
90 9.065926 9.458038 -12.235374
91 14.075773 7.167301 -12.574099
92 22.161337 8.067404 7.290543
93 12.632045 -16.689783 -1.106333
94 9.845971 9.201972 -16.863349
95 15.801967 14.522286 3.465341
96 12.139783 -18.105981 2.323627
97 22.869469 4.979895 -6.528037
98 18.998051 10.608876 -11.428350
99 23.693264 -6.330588 14.376798
