# Supplementary material for: Cellular organization in lab-evolved and extant multicellular species obeys a maximum entropy law
Source: eLife. 2022 Feb 21;11:e72707. doi: 10.7554/eLife.72707 (PMC8860445; doi:10.7554/eLife.72707)
Supplement: Figure 2—source data 1. — Each subdirectory contains an explanatory README file. [file elife-72707-fig2-data1.zip › Simulation_Data/Snowflake_Simulations/elyes-sim_AspRat=1-2_pole-theta=10_theta=45-3_dtheta=0_back-prob=0-8_include-forces=0_N=10000_cid=00142.txt]

1 0.000000 0.000000 0.000000
2 2.838867 -3.150813 -1.339719
3 2.838867 0.974312 3.282253
4 5.107714 -6.955821 -2.839345
5 2.838867 2.612762 -2.212679
6 2.332144 -5.790461 -4.883323
7 5.455269 2.004484 7.025044
8 7.195430 -10.833282 -4.426963
9 5.257288 -3.498225 -5.056193
10 2.491450 -0.307354 7.527047
11 8.808826 -8.890420 -1.309400
12 5.210724 6.183862 -4.050745
13 1.912491 -8.364898 -8.766499
14 8.500616 2.269525 10.550765
15 8.811152 -14.537585 -6.761515
16 2.838867 -0.588611 -3.372834
17 3.269036 -7.272865 0.274368
18 7.137864 2.105289 3.427685
19 3.637992 -11.146185 -3.089159
20 4.082877 2.399846 -6.477505
21 2.067984 -10.208695 -5.320440
22 6.321074 5.946229 8.894448
23 5.438918 -14.816258 -5.339217
24 7.805226 -3.765626 -8.972574
25 2.379470 -1.700767 11.988074
26 9.395015 -12.586748 1.093759
27 7.409875 9.795925 -6.055040
28 1.583665 -11.039397 -12.594509
29 12.447018 0.249556 10.907512
30 10.331715 -18.209819 -9.235356
31 6.167576 -1.310406 5.148103
32 4.743486 -6.265539 -8.590258
33 9.346535 -11.528902 -8.257171
34 3.927717 -2.498675 -9.181090
35 1.495399 1.955535 11.224188
36 4.286819 10.523105 -3.736095
37 2.029375 -7.094784 -13.027343
38 10.528541 -18.387126 -5.342624
39 5.321957 -0.716551 -7.331774
40 5.970628 -10.693447 -0.610310
41 11.612800 3.434585 3.700144
42 1.506523 -15.293467 -3.473561
43 5.726166 1.668573 -10.792483
44 1.309560 -14.772336 -5.956934
45 5.952041 7.452086 13.063122
46 3.244237 -18.801311 -6.438522
47 10.162736 -3.985725 -13.009693
48 2.194393 -3.069188 16.460805
49 9.563027 -16.286540 3.951189
50 9.572044 13.284499 -8.305191
51 1.035849 -14.377874 -15.808068
52 16.720834 -1.651896 10.977122
53 11.757051 -21.984317 -11.608907
54 9.237240 -7.435775 -4.419946
55 2.269658 6.938377 -3.076791
56 0.486180 -4.610568 -8.753969
57 9.782880 2.995226 7.293095
58 4.764389 -6.048864 -8.666308
59 -1.176727 -1.976642 9.408427
60 12.118853 -6.812091 0.813314
61 8.574514 6.311130 -6.957694
62 5.115466 -9.930989 -11.425437
63 8.124906 0.863354 14.753522
64 7.706609 -18.833795 -6.438708
65 7.156916 0.287150 -3.980401
66 9.554689 3.430883 -0.062787
67 4.696696 -14.643711 -5.624527
68 1.857033 3.649082 -10.119848
69 3.707728 -13.171733 -2.437164
70 2.124887 -16.773157 -3.110006
71 6.561868 -4.798488 -13.116110
72 -0.944949 -3.339315 14.446740
73 11.645282 -16.333004 0.267016
74 7.627923 14.062190 -4.816863
75 3.824621 -14.728814 -13.665937
76 15.856301 0.503700 8.062544
77 8.494130 -22.223806 -9.776486
78 9.277723 -3.818268 7.564617
79 7.133646 -5.947472 -12.590953
80 13.575485 -12.584452 -9.142289
81 2.897156 -1.334835 -13.585823
82 0.643122 4.569232 15.012255
83 3.033605 15.007815 -3.252933
84 2.513212 -5.428736 -17.373574
85 12.115428 -22.359469 -3.441696
86 7.656643 -0.857371 -11.386620
87 8.296703 -14.559522 -1.809191
88 15.284541 0.995900 4.294087
89 -0.426257 -19.490764 -4.206426
90 7.631391 0.859757 -14.990907
91 0.375642 -19.335122 -6.417225
92 8.987967 7.605125 16.309870
93 1.437596 -20.033657 -10.311378
94 11.665671 -0.688812 -15.589071
95 2.146312 -4.809113 20.803108
96 9.457020 -19.304270 7.507353
97 11.283675 16.636695 -11.074960
98 0.133027 -17.632189 -19.046027
99 21.107749 -3.283357 11.022465
100 13.675037 -25.474694 -14.056947
