# Supplementary material for: Cellular organization in lab-evolved and extant multicellular species obeys a maximum entropy law
Source: eLife. 2022 Feb 21;11:e72707. doi: 10.7554/eLife.72707 (PMC8860445; doi:10.7554/eLife.72707)
Supplement: Figure 2—source data 1. — Each subdirectory contains an explanatory README file. [file elife-72707-fig2-data1.zip › Simulation_Data/Snowflake_Simulations/elyes-sim_AspRat=1-2_pole-theta=10_theta=45-3_dtheta=0_back-prob=0-8_include-forces=0_N=10000_cid=00143.txt]

1 0.000000 0.000000 0.000000
2 4.677257 0.141951 0.119980
3 2.838867 0.709896 -3.349406
4 9.291109 0.102610 -0.583775
5 2.838867 -3.262244 -1.039344
6 7.625185 -0.013483 -3.206760
7 5.367311 1.246572 -7.250267
8 11.458794 -0.112922 -4.461445
9 2.838867 -1.406709 3.121481
10 7.367930 1.684232 3.307970
11 4.461807 -2.156568 -6.337899
12 11.740871 2.749426 -3.186594
13 4.814693 -7.264277 -2.411306
14 10.285622 -0.535505 -7.020341
15 8.426561 1.097656 -10.768999
16 13.214529 -0.517988 -8.781063
17 7.481978 2.918461 -1.930915
18 12.680749 -0.628161 2.201536
19 4.025978 -4.744778 -5.061097
20 6.680775 0.678258 -7.497590
21 5.442045 -1.287829 -10.904424
22 12.846629 -3.659829 -6.758182
23 5.579824 -3.179371 6.475740
24 10.119813 3.858716 6.394949
25 6.069908 -5.317624 -9.392836
26 13.463393 5.636512 -6.432165
27 6.680171 -11.489555 -3.112886
28 13.068017 -1.015259 -10.753758
29 11.567041 0.919185 -14.236224
30 14.885256 -1.581813 -13.014593
31 2.125262 -0.322392 -7.616347
32 11.335558 -2.378037 -3.857649
33 9.753424 0.985115 -8.419685
34 1.681925 -3.582002 6.824347
35 11.779980 1.858160 3.842015
36 3.553769 -6.509194 -6.446297
37 11.848952 7.195298 -3.121940
38 6.642534 -10.533436 -0.012716
39 10.853113 -4.145102 -9.556165
40 9.107741 -2.125384 -13.757249
41 11.163984 -0.112636 -12.706950
42 9.443071 5.906034 -4.927890
43 16.428596 -0.789178 4.977035
44 7.612114 -6.858205 -6.627843
45 5.529374 0.669372 -12.021767
46 4.911269 -3.743341 -14.846348
47 16.921568 -5.376738 -7.236446
48 8.747677 -4.663667 9.577537
49 13.756764 6.295010 5.608380
50 7.421402 -7.863393 -13.063517
51 11.553006 6.971360 -10.220337
52 8.239266 -15.840895 -3.840932
53 16.210604 -0.634230 -14.179841
54 15.170915 0.904007 -17.210104
55 18.063311 0.351667 -15.452474
56 2.838867 2.944129 -1.747735
57 2.440478 3.807446 -6.516124
58 12.124201 -3.325966 -0.574237
59 5.128639 -6.047823 1.564333
60 10.545817 2.978333 -4.723525
61 8.904722 3.818222 -8.059571
62 15.399418 1.389266 -5.874439
63 8.610940 -3.106513 -7.627833
64 13.681675 2.010628 -7.119671
65 8.182305 -8.027782 -5.214498
66 13.208544 -3.743192 -7.994458
67 12.696110 -0.139799 -10.623089
68 7.789588 7.326751 -1.426943
69 13.677923 -4.385542 4.362409
70 4.867079 4.319869 -9.295036
71 7.816595 -4.951020 -11.755414
72 5.716500 -2.299371 10.833326
73 11.749389 7.992515 6.200475
74 4.732494 -6.174923 -13.547111
75 17.122849 8.164282 -6.452003
76 4.727308 -15.313535 -4.272688
77 17.205609 -2.627695 -11.002799
78 15.165780 -1.654645 -14.690225
79 17.640534 -4.878905 -14.163187
80 1.451661 -1.108957 -12.174049
81 15.147121 -4.903137 -4.826450
82 7.729547 2.871153 -12.185965
83 -0.346566 -5.555797 10.546755
84 16.455427 1.988842 4.036650
85 2.946319 -11.058659 -5.598714
86 12.232359 11.851727 -2.928582
87 8.597652 -13.726470 2.797460
88 10.946073 -8.166737 -11.948391
89 9.131585 -5.344082 -17.144839
90 8.686439 3.315148 -14.083069
91 10.151370 10.284770 -4.601364
92 17.422556 -3.390554 8.444963
93 11.293146 -9.227151 -8.277019
94 4.691882 0.571617 -16.625218
95 4.949620 -6.633132 -18.511285
96 21.344705 -6.887606 -7.501317
97 8.395104 -7.544578 12.947653
98 17.570447 8.674150 4.301213
99 8.761676 -10.281459 -16.841567
100 9.915041 8.460026 -14.332878
101 9.570277 -20.289503 -4.427670
102 19.416853 -0.106767 -17.550170
103 18.730544 1.688993 -20.129401
104 21.163638 -1.198815 -18.239159
