# Supplementary material for: Cellular organization in lab-evolved and extant multicellular species obeys a maximum entropy law
Source: eLife. 2022 Feb 21;11:e72707. doi: 10.7554/eLife.72707 (PMC8860445; doi:10.7554/eLife.72707)
Supplement: Figure 2—source data 1. — Each subdirectory contains an explanatory README file. [file elife-72707-fig2-data1.zip › Simulation_Data/Snowflake_Simulations/elyes-sim_AspRat=1-2_pole-theta=10_theta=45-3_dtheta=0_back-prob=0-8_include-forces=0_N=10000_cid=00144.txt]

1 0.000000 0.000000 0.000000
2 4.679467 0.032888 -0.126049
3 2.838867 -3.410666 -0.299715
4 9.258865 0.807649 0.310209
5 2.838867 3.358860 -0.663724
6 7.407127 0.219799 -3.634122
7 6.179922 -4.773455 2.300630
8 13.833114 1.781938 0.375943
9 7.626576 -1.460634 2.851463
10 5.497678 -4.732000 -3.611276
11 12.352748 1.716964 -2.752906
12 1.743169 7.341704 -2.312371
13 10.317956 -0.267842 -7.251404
14 9.386231 -5.574335 5.608877
15 18.176547 3.497728 0.305435
16 11.258805 4.303158 2.197877
17 5.692841 4.204157 -3.968560
18 11.371074 2.108559 -4.342180
19 10.105346 -6.695645 1.477301
20 17.196989 -0.382982 -1.568048
21 10.443007 -3.148076 6.188756
22 7.264766 -2.071088 -6.706205
23 11.661526 3.881536 -6.576318
24 -0.790457 8.112093 -5.885727
25 13.575491 -0.908629 -10.548070
26 12.653834 -6.261575 8.889709
27 22.406095 5.502606 0.250231
28 7.517962 -3.265233 -1.046363
29 6.187583 -0.455501 -7.857665
30 16.278202 3.857355 -2.705587
31 6.763071 -4.428968 6.049117
32 9.069768 -7.371881 -3.841156
33 11.944537 0.937646 -7.112684
34 3.660323 10.034829 -5.287810
35 10.897101 -3.797797 -9.894441
36 9.169976 -4.661632 9.956502
37 21.278675 3.328320 -2.877291
38 15.360390 5.071543 3.736779
39 8.848834 4.498003 -7.409976
40 15.159688 4.764602 -4.986931
41 14.230202 -8.641499 0.425002
42 20.964773 -2.187007 -3.649003
43 13.744785 -4.248123 9.302513
44 10.857467 0.535645 -6.424993
45 10.819343 6.456483 -10.391296
46 -5.222372 8.104204 -6.259505
47 16.357492 -1.875724 -14.174525
48 16.038202 -6.713064 12.090991
49 26.420736 7.759620 1.008841
50 2.838867 -0.744642 3.341853
51 11.650511 1.226046 4.036683
52 7.270233 3.738676 -0.644398
53 6.020833 -7.001835 6.146492
54 14.723917 -0.873441 -7.202418
55 13.786235 -4.926364 5.567256
56 7.631954 7.891898 -5.524852
57 13.317939 3.945069 -7.894445
58 14.015618 -4.849534 0.436494
59 21.615312 0.125371 -1.608464
60 14.760959 -2.370178 6.918006
61 5.098222 0.672194 -9.456137
62 13.604044 7.443709 -8.398180
63 -0.839859 5.675502 -9.606241
64 16.813773 1.830480 -11.886893
65 12.895527 -9.355729 12.075527
66 25.553661 5.433109 -2.891366
67 10.330373 -6.942810 -1.724457
68 4.567999 -1.273666 -12.173285
69 18.756961 6.517032 -5.639694
70 5.835072 -7.925106 9.012109
71 12.786952 -10.216670 -3.760403
72 14.845509 0.075579 -10.371953
73 5.653141 12.125633 -8.957445
74 11.767086 -7.509441 -12.600792
75 8.488782 -3.529419 14.447549
76 24.224949 2.958939 -6.496528
77 19.909482 5.533090 4.715650
78 10.820642 8.061801 -9.196861
79 19.177897 7.137789 -5.241881
80 18.387007 -10.683738 -0.240845
81 24.361796 -3.979878 -6.306612
82 16.885830 -5.076123 12.669272
83 14.703935 3.180076 -6.566323
84 10.510833 8.953347 -14.333316
85 -8.035729 5.540324 -3.958816
86 18.982458 -3.165200 -17.828377
87 19.136762 -6.274094 15.550556
88 30.574046 9.839341 1.563628
