# Supplementary material for: Cellular organization in lab-evolved and extant multicellular species obeys a maximum entropy law
Source: eLife. 2022 Feb 21;11:e72707. doi: 10.7554/eLife.72707 (PMC8860445; doi:10.7554/eLife.72707)
Supplement: Figure 2—source data 1. — Each subdirectory contains an explanatory README file. [file elife-72707-fig2-data1.zip › Simulation_Data/Snowflake_Simulations/elyes-sim_AspRat=1-2_pole-theta=10_theta=45-3_dtheta=0_back-prob=0-8_include-forces=0_N=10000_cid=00145.txt]

1 0.000000 0.000000 0.000000
2 4.680664 -0.039829 -0.076577
3 2.838867 3.059272 1.537310
4 9.355986 0.170366 -0.052348
5 2.838867 0.308379 -3.409893
6 7.444592 -1.645769 -3.169034
7 5.644425 5.983994 3.857318
8 14.035864 0.141906 -0.071613
9 7.551016 3.353665 -0.240640
10 7.264607 3.498140 1.494217
11 12.222286 -0.816915 3.202071
12 2.852413 -2.172987 -7.101001
13 9.970735 -3.423224 -6.686858
14 8.710927 8.572605 6.263983
15 18.710582 0.292561 0.089491
16 4.312565 6.768655 -0.424917
17 12.011147 3.320038 1.624353
18 3.285806 3.687335 -6.267259
19 10.286464 0.375844 -5.929195
20 9.523292 5.102858 5.847197
21 16.918460 3.247367 -1.423792
22 11.308960 4.264553 1.957036
23 9.912340 5.897103 -1.154579
24 14.526010 -1.360953 7.226846
25 2.912549 -5.207787 -10.660645
26 12.283447 -5.015641 -10.430099
27 12.248282 10.505886 8.623811
28 23.359031 0.543931 -0.332910
29 6.993304 1.838324 -3.835992
30 7.371512 -5.719745 -4.952014
31 4.775348 8.477169 7.436483
32 16.836537 -2.840535 1.672782
33 9.182912 5.830692 3.073405
34 10.288958 2.552243 4.615150
35 12.786620 1.281818 7.082597
36 3.865671 -6.487288 -7.477511
37 9.238853 -3.234548 -11.069823
38 12.547466 10.377555 4.920570
39 21.554142 -2.147877 2.485333
40 6.131682 10.389228 -2.761094
41 14.893365 6.789371 2.835714
42 0.648430 7.265356 -6.421081
43 13.283421 2.800302 -8.585357
44 13.324661 3.178691 7.766508
45 19.634162 6.731768 -2.973312
46 15.426596 5.217070 0.571603
47 12.376360 8.545951 -4.125997
48 16.710227 -1.750914 11.349156
49 2.497153 -8.603814 -13.842176
50 14.352155 -7.185194 -14.014975
51 15.795363 12.974951 10.386095
52 27.961602 0.042195 -0.947924
53 12.218537 0.406737 -3.448165
54 10.606603 4.526808 -3.252078
55 10.078992 6.749801 2.628929
56 16.242236 -2.718891 3.266292
57 8.334174 12.677346 7.934548
58 8.377713 7.957718 -1.782244
59 10.840591 6.274119 4.736401
60 3.983550 7.957408 -5.237078
61 10.590809 0.509429 -10.364414
62 10.886358 5.510387 10.061175
63 16.088051 6.387326 -4.462330
64 12.416176 2.662702 5.955759
65 9.665363 10.275764 -1.894826
66 18.268868 -3.559821 8.195161
67 2.925778 -9.654165 -10.554883
68 13.460028 -2.847762 -14.131125
69 13.227798 14.762190 9.464088
70 26.192407 3.710103 0.981996
71 11.536840 2.761746 -3.327454
72 6.495848 -9.871563 -6.911205
73 1.635776 11.602264 7.834614
74 19.653131 -2.582325 5.105240
75 10.681657 8.117170 6.873531
76 13.170799 0.799638 7.847015
77 12.637278 5.683830 7.700358
78 5.135345 -10.989256 -7.307215
79 8.172003 -2.812143 -15.608612
80 16.519506 12.166122 3.205751
81 22.557762 -1.814338 6.805419
82 7.928322 13.990291 -5.152583
83 18.070544 10.153768 3.515965
84 0.749701 10.943685 -3.922826
85 14.300869 7.129044 -8.493543
86 17.437573 1.943317 9.594214
87 22.467550 9.336054 -0.743683
88 19.626662 6.220442 -1.236722
89 15.122985 11.492933 -6.490973
90 19.554195 -1.764890 15.049901
91 1.777400 -12.448540 -16.396854
92 16.141148 -9.320971 -17.774464
93 20.055362 11.872055 11.032369
94 32.619856 -0.340313 -1.019214
