# Supplementary material for: Cellular organization in lab-evolved and extant multicellular species obeys a maximum entropy law
Source: eLife. 2022 Feb 21;11:e72707. doi: 10.7554/eLife.72707 (PMC8860445; doi:10.7554/eLife.72707)
Supplement: Figure 2—source data 1. — Each subdirectory contains an explanatory README file. [file elife-72707-fig2-data1.zip › Simulation_Data/Snowflake_Simulations/elyes-sim_AspRat=1-2_pole-theta=10_theta=45-3_dtheta=0_back-prob=0-8_include-forces=0_N=10000_cid=00146.txt]

1 0.000000 0.000000 0.000000
2 4.681208 -0.025056 0.049903
3 2.838867 -1.842544 2.885742
4 9.323996 -0.540230 0.273399
5 7.483768 -3.219249 1.363077
6 5.805117 -3.942592 5.831770
7 13.805719 -1.839573 0.504241
8 2.838867 -2.348750 -2.491153
9 1.778508 -4.946253 5.889783
10 11.862684 -3.781162 -1.409770
11 9.802919 -7.143681 2.395404
12 9.383603 -5.331251 8.482833
13 18.397106 -2.496111 1.036803
14 2.838867 2.011744 2.770444
15 12.191362 0.781554 3.405927
16 8.725161 -4.328108 5.487518
17 5.795854 -4.159693 10.274114
18 17.249229 -0.816040 -2.118019
19 5.150493 -4.940174 -5.623859
20 -0.340712 -8.120237 8.584208
21 14.046462 -7.492502 -3.244165
22 12.033042 -11.169508 3.252379
23 13.092955 -5.757697 11.284015
24 21.355831 -4.636932 -1.501794
25 7.555739 -0.924344 -3.222709
26 2.414482 -1.892631 7.312820
27 11.056113 -5.074045 -0.528938
28 8.921749 -6.992480 4.956313
29 17.080290 -0.496205 3.197599
30 1.765411 -5.925621 -4.906794
31 -1.952341 -7.367232 5.854259
32 16.200028 -4.165416 -2.316104
33 11.162308 -10.366278 -0.352061
34 10.508256 -9.339174 10.049149
35 20.820583 -2.350362 4.763350
36 5.522718 4.292563 5.854595
37 14.948463 2.038065 6.972529
38 10.477987 -5.251212 9.719481
39 6.047383 -3.454728 14.879048
40 20.340343 1.053047 -5.084036
41 4.833701 -4.878855 -10.059794
42 -0.562440 -8.473389 13.012273
43 16.322447 -11.184540 -5.005578
44 13.682223 -15.501676 3.839772
45 16.999036 -5.612416 13.850681
46 25.774044 -4.416965 -1.962923
47 6.857637 -4.100858 -1.741991
48 -2.208212 -5.451305 7.795726
49 10.859469 -6.257656 -4.965354
50 13.405113 -6.752578 7.222306
51 4.722146 0.514870 6.511335
52 11.765472 4.411433 5.940534
53 10.345970 -1.582493 8.588520
54 6.626249 -0.906976 13.191633
55 19.467692 3.029692 -2.383362
56 5.866950 -9.328445 -5.730668
57 14.219071 -8.895528 -7.461197
58 13.120605 -13.058157 7.129471
59 14.396925 -3.017433 14.535515
60 20.734611 -5.773587 -5.756643
61 10.756553 -1.825914 -6.507514
62 1.710274 -1.746035 11.938754
63 14.490706 -7.106870 -2.968085
64 12.587986 -9.650822 3.810803
65 16.629251 2.493902 6.459111
66 0.266963 -9.548415 -7.464432
67 -5.857796 -9.897567 6.247176
68 20.707440 -3.397024 -3.258917
69 12.044236 -13.772387 -3.434195
70 11.010891 -13.866119 11.103719
71 22.937457 -1.989175 8.922675
72 8.105762 6.721195 8.910974
73 13.903930 2.836999 11.221328
74 12.036754 -5.585277 14.111433
75 4.566910 -5.854042 18.318980
76 23.416745 2.411321 -8.328881
77 4.213292 -4.588497 -14.690939
78 -0.666235 -8.386091 17.691349
79 17.799550 -15.085171 -7.097152
80 15.597372 -19.755391 3.651675
81 20.844678 -5.238959 16.492762
82 28.925956 -6.065882 0.706939
