# Supplementary material for: Cellular organization in lab-evolved and extant multicellular species obeys a maximum entropy law
Source: eLife. 2022 Feb 21;11:e72707. doi: 10.7554/eLife.72707 (PMC8860445; doi:10.7554/eLife.72707)
Supplement: Figure 2—source data 1. — Each subdirectory contains an explanatory README file. [file elife-72707-fig2-data1.zip › Simulation_Data/Snowflake_Simulations/elyes-sim_AspRat=1-2_pole-theta=10_theta=45-3_dtheta=0_back-prob=0-8_include-forces=0_N=10000_cid=00147.txt]

1 0.000000 0.000000 0.000000
2 4.593767 0.759786 0.339034
3 2.838867 -1.553735 3.050964
4 9.069671 1.705605 1.303535
5 2.838867 -3.409308 -0.314786
6 8.060535 -2.012353 0.059035
7 5.365555 -3.165666 6.645745
8 13.536952 2.927052 1.956758
9 7.847701 0.292623 -2.656848
10 2.222769 -1.482182 7.455159
11 11.154644 1.518807 5.227771
12 5.251731 -7.388396 -0.806773
13 11.487438 -5.177411 -0.335197
14 7.975791 -4.478037 10.301687
15 17.845497 4.721267 1.879689
16 6.931033 2.081495 3.884724
17 7.256417 -1.412190 3.547811
18 12.151545 -0.878351 3.202709
19 6.912103 -3.871486 -2.040119
20 8.624437 -5.812415 2.300280
21 7.852229 -0.928865 9.577435
22 16.890136 2.929819 -0.965191
23 11.130166 0.308364 -5.983688
24 1.148394 -1.348614 12.009326
25 12.842163 0.455050 9.450721
26 7.630903 -11.325089 -1.665723
27 14.701747 -8.550850 -0.769630
28 11.455864 -7.242016 10.478182
29 21.846543 7.136158 1.937966
30 7.206064 3.361301 -2.148869
31 12.091882 -1.683186 -1.790702
32 11.089843 3.000403 -4.048997
33 3.525305 1.520760 10.466368
34 13.657016 4.443018 7.456842
35 9.631089 -8.143052 -0.624143
36 11.275177 -9.619912 -0.307430
37 9.161760 -8.537427 11.678811
38 20.589198 5.189104 -1.589441
39 6.121573 0.936812 8.105637
40 11.926874 -1.113107 3.663596
41 15.068171 -3.905691 5.262992
42 11.163106 -4.328553 -3.941625
43 8.916269 -9.778326 4.770515
44 12.190781 0.046340 9.490361
45 18.731108 -0.571609 -2.998037
46 12.926445 3.801846 -8.069498
47 -0.505285 -0.673374 16.322746
48 14.727281 -0.738428 13.565149
49 9.566859 -15.565076 -1.912034
50 19.018442 -8.566366 0.301607
51 15.198586 -9.853793 9.500043
52 26.019084 9.165230 2.490933
53 7.550501 -0.821710 3.261060
54 1.970401 -4.802258 5.962063
55 10.891577 5.491751 2.762094
56 12.259361 -1.874257 1.519319
57 3.986594 -4.834343 10.531053
58 15.226663 6.670676 3.663156
59 7.318326 -1.351912 -6.755251
60 4.346630 -3.282625 10.923481
61 9.150578 1.523395 9.198330
62 4.279673 -11.469778 0.669392
63 9.241689 -2.102501 13.842304
64 21.597363 3.456915 3.906153
65 11.023689 3.720834 4.471551
66 10.029317 0.989271 1.032728
67 12.480077 -5.290168 2.744921
68 10.830179 -2.728555 -0.272626
69 11.620664 -9.096193 2.155144
70 10.082355 -2.047226 13.259479
71 16.439641 2.541844 -5.372930
72 11.223656 -1.649820 -9.975982
73 -2.661518 -2.414231 14.041730
74 15.774154 2.560681 12.049064
75 6.183975 -15.215593 -3.263226
76 14.166105 -12.963836 -0.627216
77 12.965387 -10.086224 13.546318
78 25.139068 7.125475 4.928084
79 9.844813 5.362944 -5.433360
80 16.344223 -1.464992 -3.724792
81 14.297554 6.178828 -5.283069
82 5.264502 4.794001 13.325089
83 16.352127 7.516643 9.733925
84 14.237027 -8.608795 0.050178
85 10.699759 -14.239841 -0.749443
86 11.292856 -10.111245 15.251367
87 23.260200 5.516250 -5.420277
88 8.059701 -2.126983 10.682158
89 16.566765 -0.507669 3.628278
90 17.942946 -6.967931 7.330695
91 14.968321 -2.223476 -3.008552
92 9.557091 -13.424093 7.624870
93 16.798393 0.786749 9.118810
94 19.840213 -4.871356 -4.436449
95 14.518834 7.850922 -9.792959
96 -2.065911 0.449920 20.587959
97 16.512625 -1.916020 17.729152
98 11.739883 -19.708909 -1.924902
99 23.431825 -7.341352 1.185057
100 18.734988 -8.767628 7.031087
101 29.355946 7.910675 5.150459
