# Supplementary material for: Cellular organization in lab-evolved and extant multicellular species obeys a maximum entropy law
Source: eLife. 2022 Feb 21;11:e72707. doi: 10.7554/eLife.72707 (PMC8860445; doi:10.7554/eLife.72707)
Supplement: Figure 3—source data 1. [file elife-72707-fig3-data1.zip]

Archive with 31 entries (28 files):
- 01_Experimental_Data/
- 01_Experimental_Data/Snowflake_SEM_positions/
- 01_Experimental_Data/Snowflake_SEM_positions/particles-sphere-01.txt
- 01_Experimental_Data/Snowflake_SEM_positions/particles-sphere-02.txt
- 01_Experimental_Data/Snowflake_SEM_positions/particles-sphere-03.txt
- 01_Experimental_Data/Snowflake_SEM_positions/particles-sphere-04.txt
- 01_Experimental_Data/Snowflake_SEM_positions/particles-sphere-05.txt
- 01_Experimental_Data/Snowflake_SEM_positions/particles-sphere-06.txt
- 01_Experimental_Data/Snowflake_SEM_positions/particles-sphere-07.txt
- 01_Experimental_Data/Snowflake_SEM_positions/particles-sphere-08.txt
- 01_Experimental_Data/Snowflake_SEM_positions/particles-sphere-09.txt
- 01_Experimental_Data/Snowflake_SEM_positions/particles-sphere-10.txt
- 01_Experimental_Data/Snowflake_SEM_positions/particles-sphere-11.txt
- 01_Experimental_Data/Snowflake_SEM_positions/particles-sphere-12.txt
- 01_Experimental_Data/Snowflake_SEM_positions/particles-sphere-13.txt
- 01_Experimental_Data/Snowflake_SEM_positions/particles-sphere-14.txt
- 01_Experimental_Data/Snowflake_SEM_positions/particles-sphere-15.txt
- 01_Experimental_Data/Snowflake_SEM_positions/particles-sphere-16.txt
- 01_Experimental_Data/Snowflake_SEM_positions/particles-sphere-17.txt
- 01_Experimental_Data/Snowflake_SEM_positions/particles-sphere-18.txt
- 01_Experimental_Data/Snowflake_SEM_positions/particles-sphere-19.txt
- 01_Experimental_Data/Snowflake_SEM_positions/particles-sphere-20.txt
- 01_Experimental_Data/Snowflake_SEM_positions/README.txt
- 01_Experimental_Data/Volvox_Lightsheet_positions/
- 01_Experimental_Data/Volvox_Lightsheet_positions/README.txt
- 01_Experimental_Data/Volvox_Lightsheet_positions/sp11_tif11_sMerged.txt
- 01_Experimental_Data/Volvox_Lightsheet_positions/sp1_tif01_sMerged.txt
- 01_Experimental_Data/Volvox_Lightsheet_positions/sp2_tif02_sMerged.txt
- 01_Experimental_Data/Volvox_Lightsheet_positions/sp3_tif03_sMerged.txt
- 01_Experimental_Data/Volvox_Lightsheet_positions/sp8l_tif08_sMerged.txt
- 01_Experimental_Data/Volvox_Lightsheet_positions/sp8u_tif08_sMerged.txt
