# Supplementary material for: Cellular organization in lab-evolved and extant multicellular species obeys a maximum entropy law
Source: eLife. 2022 Feb 21;11:e72707. doi: 10.7554/eLife.72707 (PMC8860445; doi:10.7554/eLife.72707)
Supplement: Figure 4—source data 1. [file elife-72707-fig4-data1.zip]

Archive with 52 entries (26 files):
- Planned_apoptosis/
- Planned_apoptosis/R=075/
- Planned_apoptosis/R=075/centers.mat
- Planned_apoptosis/R=100/
- Planned_apoptosis/R=100/centers.mat
- Planned_apoptosis/R=125/
- Planned_apoptosis/R=125/centers.mat
- Planned_apoptosis/R=150/
- Planned_apoptosis/R=150/centers.mat
- Planned_apoptosis/R=175/
- Planned_apoptosis/R=175/centers.mat
- Planned_apoptosis/R=200/
- Planned_apoptosis/R=200/centers.mat
- Planned_apoptosis/README.txt
- Size_polydispersity/
- Size_polydispersity/p=050/
- Size_polydispersity/p=050/centers.mat
- Size_polydispersity/p=060/
- Size_polydispersity/p=060/centers.mat
- Size_polydispersity/p=070/
- Size_polydispersity/p=070/centers.mat
- Size_polydispersity/p=080/
- Size_polydispersity/p=080/centers.mat
- Size_polydispersity/p=090/
- Size_polydispersity/p=090/centers.mat
- Size_polydispersity/p=100/
- Size_polydispersity/p=100/centers.mat
- Size_polydispersity/README.txt
- Tree_like_growth_w_noise/
- Tree_like_growth_w_noise/dTheta=00/
- Tree_like_growth_w_noise/dTheta=00/centers.mat
- Tree_like_growth_w_noise/dTheta=01/
- Tree_like_growth_w_noise/dTheta=01/centers.mat
- Tree_like_growth_w_noise/dTheta=05/
- Tree_like_growth_w_noise/dTheta=05/centers.mat
- Tree_like_growth_w_noise/dTheta=10/
- Tree_like_growth_w_noise/dTheta=10/centers.mat
- Tree_like_growth_w_noise/dTheta=20/
- Tree_like_growth_w_noise/dTheta=20/centers.mat
- Tree_like_growth_w_noise/dTheta=30/
- Tree_like_growth_w_noise/dTheta=30/centers.mat
- Tree_like_growth_w_noise/dTheta=40/
- Tree_like_growth_w_noise/dTheta=40/centers.mat
- Tree_like_growth_w_noise/dTheta=50/
- Tree_like_growth_w_noise/dTheta=50/centers.mat
- Tree_like_growth_w_noise/dTheta=60/
- Tree_like_growth_w_noise/dTheta=60/centers.mat
- Tree_like_growth_w_noise/dTheta=70/
- Tree_like_growth_w_noise/dTheta=70/centers.mat
- Tree_like_growth_w_noise/dTheta=80/
- Tree_like_growth_w_noise/dTheta=80/centers.mat
- Tree_like_growth_w_noise/README.txt
