# Supplementary material for: Cellular organization in lab-evolved and extant multicellular species obeys a maximum entropy law
Source: eLife. 2022 Feb 21;11:e72707. doi: 10.7554/eLife.72707 (PMC8860445; doi:10.7554/eLife.72707)
Supplement: Figure 4—source data 1. [file elife-72707-fig4-data1.zip › Tree_like_growth_w_noise/README.txt]

Thomas Day
Last Modified: 2021_05_27
There are several folders, each labeled with a different noise in the budding angle. In each folder, there is a .mat file named "centers.mat" which contains a list of the xyz coordinates for each separate cluster simulated.
