# Supplementary material for: Cellular organization in lab-evolved and extant multicellular species obeys a maximum entropy law
Source: eLife. 2022 Feb 21;11:e72707. doi: 10.7554/eLife.72707 (PMC8860445; doi:10.7554/eLife.72707)
Supplement: Figure 5—source data 1. [file elife-72707-fig5-data1.zip]

Archive with 3 entries (2 files):
- 04_CoulterCounter_Data/
- 04_CoulterCounter_Data/2021-03-26-Petite-Gob21-Ace2KO-01.xlsx
- 04_CoulterCounter_Data/2021-03-26-Petite-Gob21-Ace2KO-02.xlsx
