# Supplementary material for: Cellular organization in lab-evolved and extant multicellular species obeys a maximum entropy law
Source: eLife. 2022 Feb 21;11:e72707. doi: 10.7554/eLife.72707 (PMC8860445; doi:10.7554/eLife.72707)
Supplement: Source code 3. [file elife-72707-code3.zip]

Archive with 1 entries (1 files):
- 3_random_points_on_a_sphere.m
